# Supplementary material for: The SWI/SNF ATPase BRG1 facilitates multiple pro-tumorigenic gene expression programs in SMARCB1-deficient cancer cells
Source: Oncogenesis. 2022 Jun 1;11(1):30. doi: 10.1038/s41389-022-00406-6 (PMC9160003; doi:10.1038/s41389-022-00406-6)
Supplement: Supplementary file 2 — Supplementary Table 1 [file 41389_2022_406_MOESM2_ESM.xlsx]

## Sheet: Sheet1
Supplementary Table 1. List of differientially expressed genes following treatment with ACBI1.
Ensembl gene ID	Feature_chr	Feature_start	Feature_end	Feature_gene_biotype	Feature_gene_name	log2FoldChange	lfcSE	stat	pvalue	padj
ENSG00000182253.10	chr15	99638420	99675798	protein_coding	SYNM	-1.56047	0.0402538	-38.7658	0	0
ENSG00000096696.9	chr6	7541808	7586950	protein_coding	DSP	-1.17258	0.0313501	-37.4027	3.5378e-306	2.65601e-302
ENSG00000118898.11	chr16	4932508	5010742	protein_coding	PPL	-1.41084	0.0381318	-36.999	1.18962e-299	5.95406e-296
ENSG00000231924.5	chr19	43370616	43383974	protein_coding	PSG1	-1.83696	0.0529229	-34.7101	5.55143e-264	1.6671e-260
ENSG00000128849.9	chr15	57668165	57842925	protein_coding	CGNL1	-1.09408	0.032345	-33.8252	8.41034e-251	2.10469e-247
ENSG00000106366.7	chr7	100770370	100782547	protein_coding	SERPINE1	-1.65063	0.0511739	-32.2553	2.96438e-228	6.3586e-225
ENSG00000134668.8	chr1	32256023	32281652	protein_coding	SPOCD1	-2.21675	0.0699124	-31.7076	1.22034e-220	2.29042e-217
ENSG00000106852.11	chr9	124964856	124991905	protein_coding	LHX6	-1.14998	0.0366429	-31.3834	3.40495e-216	5.6806e-213
ENSG00000156510.11	chr10	70980059	71027315	protein_coding	HKDC1	-2.05623	0.0670483	-30.6678	1.5286e-206	2.29519e-203
ENSG00000198910.8	chrX	153126969	153174677	protein_coding	L1CAM	-1.43387	0.0469886	-30.5153	1.63542e-204	2.23234e-201
ENSG00000111859.12	chr6	11183531	11382581	protein_coding	NEDD9	-1.093	0.035871	-30.4702	6.46429e-204	8.08844e-201
ENSG00000159307.14	chr22	43593289	43739394	protein_coding	SCUBE1	-1.11949	0.0367467	-30.4652	7.54494e-204	8.71441e-201
ENSG00000138119.12	chr10	95066186	95242074	protein_coding	MYOF	-0.993839	0.0327031	-30.3898	7.4995e-203	8.04321e-200
ENSG00000116285.8	chr1	8064464	8086368	protein_coding	ERRFI1	-1.07968	0.0356367	-30.2969	1.258e-201	1.25926e-198
ENSG00000124772.7	chr6	36708552	36807778	protein_coding	CPNE5	-1.51694	0.0536382	-28.281	5.91995e-176	5.55551e-173
ENSG00000134013.11	chr8	23154702	23282841	protein_coding	LOXL2	-1.08448	0.0384225	-28.2251	2.87963e-175	2.54339e-172
ENSG00000108821.9	chr17	48260650	48278993	protein_coding	COL1A1	-0.961361	0.0341368	-28.1621	1.70609e-174	1.42316e-171
ENSG00000177469.12	chr17	40554470	40575535	protein_coding	PTRF	-1.02795	0.0366308	-28.0625	2.81327e-173	2.22322e-170
ENSG00000023171.10	chr11	123396344	123498482	protein_coding	GRAMD1B	-1.11102	0.0401361	-27.6813	1.17269e-168	8.80399e-166
ENSG00000174721.9	chr10	93666346	93669240	protein_coding	FGFBP3	-0.960161	0.0360454	-26.6376	2.49476e-156	1.78375e-153
ENSG00000136068.10	chr3	57994127	58157982	protein_coding	FLNB	-0.855047	0.0321597	-26.5875	9.45801e-156	6.45509e-153
ENSG00000112280.11	chr6	70924764	71012786	protein_coding	COL9A1	-1.34986	0.0510757	-26.4287	6.42092e-154	4.19175e-151
ENSG00000001617.7	chr3	50192478	50226508	protein_coding	SEMA3F	-0.965965	0.0369205	-26.1633	6.94867e-151	4.34726e-148
ENSG00000183876.8	chr5	149675906	149718870	protein_coding	ARSI	-1.08222	0.0415474	-26.0478	1.42456e-149	8.55589e-147
ENSG00000061337.11	chr8	20103676	20161474	protein_coding	LZTS1	-1.4275	0.0551112	-25.9022	6.28299e-148	3.62843e-145
ENSG00000092068.14	chr14	23594504	23652883	protein_coding	SLC7A8	-1.43384	0.0560369	-25.5874	2.10453e-144	1.17035e-141
ENSG00000115525.12	chr2	86066267	86116137	protein_coding	ST3GAL5	-1.28428	0.0505687	-25.3967	2.74069e-142	1.4697e-139
ENSG00000134313.10	chr2	8865408	8977760	protein_coding	KIDINS220	-0.904403	0.0359194	-25.1787	6.85551e-140	3.5495e-137
ENSG00000172731.9	chr10	72058729	72142382	protein_coding	LRRC20	-1.55862	0.0621426	-25.0813	7.96483e-139	3.9864e-136
ENSG00000117676.9	chr1	26856252	26901521	protein_coding	RPS6KA1	-0.956254	0.038379	-24.9161	4.98036e-137	2.41226e-134
ENSG00000093167.13	chr3	37094117	37225180	protein_coding	LRRFIP2	-1.05981	0.0428383	-24.7398	3.99275e-135	1.87347e-132
ENSG00000197381.11	chr21	46493768	46646478	protein_coding	ADARB1	-0.92818	0.0376852	-24.6298	6.05239e-134	2.75384e-131
ENSG00000187688.10	chr17	16318856	16340317	protein_coding	TRPV2	-1.46948	0.0609146	-24.1236	1.41246e-128	6.23767e-126
ENSG00000198431.11	chr12	104609557	104744061	protein_coding	TXNRD1	-0.729814	0.03104	-23.512	3.07218e-122	1.31796e-119
ENSG00000122861.11	chr10	75668935	75677255	protein_coding	PLAU	-1.05491	0.0450851	-23.3983	4.44471e-121	1.85381e-118
ENSG00000143369.10	chr1	150480538	150486265	protein_coding	ECM1	-1.4417	0.0618045	-23.3267	2.37559e-120	9.64039e-118
ENSG00000100078.3	chr22	31530795	31536593	protein_coding	PLA2G3	-2.83912	0.122672	-23.1439	1.67442e-118	6.61618e-116
ENSG00000154229.7	chr17	64298754	64806861	protein_coding	PRKCA	-0.78251	0.0345885	-22.6234	2.5493e-113	9.81479e-111
ENSG00000174004.5	chr3	196366557	196388875	protein_coding	NRROS	-1.17521	0.0522409	-22.496	4.54525e-112	1.70617e-109
ENSG00000007237.14	chr17	9813926	10101868	protein_coding	GAS7	-1.13044	0.0505643	-22.3566	1.04209e-110	3.81635e-108
ENSG00000183853.13	chr1	157963063	158070052	protein_coding	KIRREL	-0.684083	0.0306058	-22.3514	1.16903e-110	4.17929e-108
ENSG00000134247.9	chr1	117452679	117532980	protein_coding	PTGFRN	-0.792222	0.0356455	-22.225	1.96714e-109	6.86899e-107
ENSG00000113140.6	chr5	151040657	151066726	protein_coding	SPARC	-0.893283	0.0403605	-22.1326	1.53432e-108	5.23585e-106
ENSG00000185567.6	chr14	105403581	105444694	protein_coding	AHNAK2	-0.858167	0.0389554	-22.0295	1.50346e-107	5.01655e-105
ENSG00000119681.7	chr14	74964873	75079306	protein_coding	LTBP2	-0.756687	0.0351435	-21.5314	7.91925e-103	2.58495e-100
ENSG00000163286.3	chr2	233271553	233275424	protein_coding	ALPPL2	-1.80051	0.0845773	-21.2883	1.45759e-100	4.65654e-98
ENSG00000176046.7	chr16	28548606	28550495	protein_coding	NUPR1	-1.04734	0.0498677	-21.0024	6.24192e-98	1.95255e-95
ENSG00000035664.7	chr15	64199235	64364232	protein_coding	DAPK2	-1.64806	0.078574	-20.9747	1.11675e-97	3.42206e-95
ENSG00000183023.14	chr2	40324410	40838193	protein_coding	SLC8A1	-0.767759	0.0368599	-20.8291	2.35669e-96	7.07715e-94
ENSG00000084112.10	chr12	109176466	109251366	protein_coding	SSH1	-0.676806	0.0327312	-20.6777	5.50304e-95	1.62016e-92
ENSG00000204941.9	chr19	43670408	43690688	protein_coding	PSG5	-1.12916	0.0551055	-20.491	2.59205e-93	7.48455e-91
ENSG00000010932.11	chr1	171217638	171255117	protein_coding	FMO1	-2.2693	0.112877	-20.1042	6.78085e-90	1.92103e-87
ENSG00000111319.8	chr12	6456009	6486896	protein_coding	SCNN1A	-0.749625	0.0373476	-20.0716	1.30779e-89	3.63639e-87
ENSG00000135821.12	chr1	182350839	182361341	protein_coding	GLUL	-0.757575	0.0378743	-20.0024	5.2531e-89	1.4341e-86
ENSG00000184371.9	chr1	110452864	110473614	protein_coding	CSF1	-0.838129	0.0423454	-19.7927	3.44306e-87	9.2317e-85
ENSG00000143878.8	chr2	20646835	20649200	protein_coding	RHOB	-0.756812	0.0382532	-19.7843	4.06562e-87	1.07097e-84
ENSG00000170214.3	chr5	159343790	159399551	protein_coding	ADRA1B	-0.808028	0.0410001	-19.708	1.84236e-86	4.7695e-84
ENSG00000090661.7	chr19	8271620	8327305	protein_coding	CERS4	-0.78162	0.0398399	-19.619	1.06355e-85	2.70665e-83
ENSG00000144730.12	chr3	57124010	57204334	protein_coding	IL17RD	-0.666963	0.0341231	-19.5458	4.48126e-85	1.12144e-82
ENSG00000174080.6	chr11	66330934	66336312	protein_coding	CTSF	-0.608985	0.0313673	-19.4146	5.80445e-84	1.42875e-81
ENSG00000196924.10	chrX	153576892	153603006	protein_coding	FLNA	-0.737778	0.0388615	-18.9848	2.27925e-80	5.51983e-78
ENSG00000111305.14	chr12	13236494	13256619	protein_coding	GSG1	-0.915058	0.0488856	-18.7184	3.50839e-78	8.23101e-76
ENSG00000075426.7	chr2	28615315	28640179	protein_coding	FOSL2	-1.14706	0.0618559	-18.5441	9.10823e-77	2.104e-74
ENSG00000162849.11	chr1	245318287	245872733	protein_coding	KIF26B	-0.854506	0.0462902	-18.4598	4.35134e-76	9.8993e-74
ENSG00000067225.13	chr15	72491370	72524164	protein_coding	PKM	-0.591532	0.0323936	-18.2608	1.69886e-74	3.75123e-72
ENSG00000034971.10	chr1	171604557	171621823	protein_coding	MYOC	-1.01682	0.0557433	-18.2411	2.43444e-74	5.29755e-72
ENSG00000197405.3	chr19	47793280	47825323	protein_coding	C5AR1	-1.63329	0.089632	-18.2222	3.44024e-74	7.37932e-72
ENSG00000115641.14	chr2	105974169	106054970	protein_coding	FHL2	-0.766896	0.0421719	-18.185	6.78254e-74	1.41444e-71
ENSG00000179023.7	chr1	18807424	18812478	protein_coding	KLHDC7A	-2.71082	0.149919	-18.0819	4.42303e-73	9.09751e-71
ENSG00000106351.8	chr7	100136834	100165842	protein_coding	AGFG2	-0.772878	0.0429833	-17.9809	2.75041e-72	5.58074e-70
ENSG00000117394.15	chr1	43391052	43424530	protein_coding	SLC2A1	-0.880458	0.0490409	-17.9535	4.50194e-72	9.01288e-70
ENSG00000089159.11	chr12	120648250	120703574	protein_coding	PXN	-0.701101	0.0391694	-17.8992	1.19642e-71	2.36371e-69
ENSG00000149591.12	chr11	117070037	117075498	protein_coding	TAGLN	-0.888741	0.049703	-17.881	1.65696e-71	3.23108e-69
ENSG00000204178.5	chr1	25757388	25826700	protein_coding	TMEM57	-0.653618	0.0366148	-17.8512	2.82816e-71	5.44421e-69
ENSG00000133816.9	chr11	12115543	12285334	protein_coding	MICAL2	-0.972408	0.05496	-17.693	4.74746e-70	9.02318e-68
ENSG00000183773.11	chr22	21319396	21335649	protein_coding	AIFM3	-1.02193	0.0579077	-17.6476	1.06253e-69	1.99424e-67
ENSG00000088448.10	chr13	111530887	111567416	protein_coding	ANKRD10	-0.589474	0.0336989	-17.4924	1.63787e-68	3.03612e-66
ENSG00000157570.7	chr11	44748015	44953972	protein_coding	TSPAN18	-0.68967	0.0396099	-17.4116	6.74326e-68	1.23476e-65
ENSG00000151474.15	chr10	13685706	14504141	protein_coding	FRMD4A	-0.622191	0.0359142	-17.3244	3.07862e-67	5.56934e-65
ENSG00000152242.6	chr18	43753519	43846949	protein_coding	C18orf25	-0.602065	0.0349603	-17.2214	1.83538e-66	3.28074e-64
ENSG00000106714.13	chr9	39072764	39288312	protein_coding	CNTNAP3	-0.866089	0.0504732	-17.1594	5.34633e-66	9.33432e-64
ENSG00000130513.6	chr19	18485541	18499986	protein_coding	GDF15	-0.983159	0.0574441	-17.1151	1.14598e-65	1.9778e-63
ENSG00000151136.10	chr12	107712190	108053419	protein_coding	BTBD11	-0.718866	0.0422734	-17.0052	7.5191e-65	1.25444e-62
ENSG00000142910.11	chr1	32042116	32053288	protein_coding	TINAGL1	-1.19393	0.0704516	-16.9468	2.03174e-64	3.35237e-62
ENSG00000033627.10	chr17	40610862	40674629	protein_coding	ATP6V0A1	-0.567082	0.0335262	-16.9146	3.5132e-64	5.73377e-62
ENSG00000101197.8	chr20	61867235	61871859	protein_coding	BIRC7	-1.02183	0.0608886	-16.782	3.30635e-63	5.33816e-61
ENSG00000171016.7	chr15	55831088	55881145	protein_coding	PYGO1	-0.801576	0.0477949	-16.7712	3.96593e-63	6.33493e-61
ENSG00000090530.5	chr3	189674517	189840226	protein_coding	LEPREL1	-0.709628	0.042352	-16.7555	5.1619e-63	8.15851e-61
ENSG00000154556.13	chr4	186506598	186877806	protein_coding	SORBS2	-0.788459	0.047191	-16.7078	1.14929e-62	1.79756e-60
ENSG00000254667.1	chr11	123301058	123306427	protein_coding	AP000783.1	-1.07289	0.0644317	-16.6515	2.95006e-62	4.56651e-60
ENSG00000183688.4	chr17	289769	295730	protein_coding	FAM101B	-0.717458	0.0431301	-16.6347	3.90403e-62	5.98154e-60
ENSG00000222009.4	chr1	45274154	45281257	protein_coding	BTBD19	-1.3689	0.0824064	-16.6115	5.7496e-62	8.72022e-60
ENSG00000182575.7	chr17	47653220	47661189	protein_coding	NXPH3	-0.696602	0.0419565	-16.6029	6.63534e-62	9.96297e-60
ENSG00000061273.13	chr12	48176505	48226915	protein_coding	HDAC7	-0.649384	0.039206	-16.5634	1.28126e-61	1.8861e-59
ENSG00000171729.9	chr1	15479028	15546976	protein_coding	TMEM51	-1.09362	0.0663963	-16.471	5.92676e-61	8.63983e-59
ENSG00000150687.7	chr11	86502101	86663952	protein_coding	PRSS23	-1.29785	0.0788317	-16.4636	6.69859e-61	9.67109e-59
ENSG00000128683.9	chr2	171669723	171717661	protein_coding	GAD1	-0.660291	0.0403426	-16.3671	3.28415e-60	4.69634e-58
ENSG00000114541.10	chr3	69219141	69591734	protein_coding	FRMD4B	-0.697929	0.0428413	-16.291	1.14298e-59	1.61904e-57
ENSG00000133401.11	chr5	31639517	32111037	protein_coding	PDZD2	-0.81269	0.0499929	-16.2561	2.02159e-59	2.83685e-57
ENSG00000170542.5	chr6	2887500	2903514	protein_coding	SERPINB9	-0.90816	0.0568079	-15.9865	1.58648e-57	2.20565e-55
ENSG00000104626.10	chr8	8859657	8974256	protein_coding	ERI1	-0.594452	0.0375177	-15.8446	1.53284e-56	2.11152e-54
ENSG00000135046.9	chr9	75766673	75785309	protein_coding	ANXA1	-1.1599	0.0733695	-15.8091	2.69374e-56	3.64383e-54
ENSG00000179431.5	chr11	35639735	35642419	protein_coding	FJX1	-0.806548	0.0511488	-15.7687	5.11186e-56	6.85309e-54
ENSG00000175274.14	chr11	44907454	44972840	protein_coding	TP53I11	-0.751387	0.0480556	-15.6358	4.15406e-55	5.51975e-53
ENSG00000078114.14	chr10	21068902	21463116	protein_coding	NEBL	-0.605723	0.0388697	-15.5834	9.43775e-55	1.24305e-52
ENSG00000060709.9	chr12	130880682	131200826	protein_coding	RIMBP2	-0.559902	0.0359875	-15.5582	1.39978e-54	1.82763e-52
ENSG00000159842.10	chr17	906758	1132315	protein_coding	ABR	-0.535559	0.0345735	-15.4904	4.02498e-54	5.20992e-52
ENSG00000171791.10	chr18	60790579	60987361	protein_coding	BCL2	-0.738173	0.0480182	-15.3728	2.49202e-53	3.171e-51
ENSG00000178150.4	chr19	48675575	48790865	protein_coding	ZNF114	-0.977332	0.0636115	-15.3641	2.85041e-53	3.59655e-51
ENSG00000140395.4	chr15	78570177	78592136	protein_coding	WDR61	-0.607114	0.0395225	-15.3612	2.97781e-53	3.72598e-51
ENSG00000070669.12	chr7	97481430	97501854	protein_coding	ASNS	-0.703136	0.0461422	-15.2385	1.96443e-52	2.43768e-50
ENSG00000134508.8	chr18	20714528	20840431	protein_coding	CABLES1	-0.727242	0.0479099	-15.1794	4.84537e-52	5.96338e-50
ENSG00000103257.4	chr16	87863629	87903094	protein_coding	SLC7A5	-0.610953	0.0402962	-15.1616	6.3527e-52	7.75494e-50
ENSG00000128591.11	chr7	128470431	128499328	protein_coding	FLNC	-0.614723	0.0405798	-15.1485	7.75337e-52	9.38845e-50
ENSG00000196154.7	chr1	153516089	153522612	protein_coding	S100A4	-0.601141	0.0397632	-15.118	1.23179e-51	1.47962e-49
ENSG00000243232.3	chr5	140345820	140391936	protein_coding	PCDHAC2	-0.756571	0.050079	-15.1075	1.44445e-51	1.7213e-49
ENSG00000050820.12	chr16	75262928	75301951	protein_coding	BCAR1	-0.543628	0.0360967	-15.0603	2.95341e-51	3.49177e-49
ENSG00000092820.13	chr6	159186773	159240444	protein_coding	EZR	-0.495374	0.0328995	-15.0572	3.09762e-51	3.63365e-49
ENSG00000110048.7	chr11	59341871	59383617	protein_coding	OSBP	-0.552602	0.0368545	-14.9942	8.01745e-51	9.33194e-49
ENSG00000128564.5	chr7	100805790	100808874	protein_coding	VGF	-0.601024	0.0401153	-14.9824	9.56634e-51	1.10491e-48
ENSG00000108091.10	chr10	61548521	61666414	protein_coding	CCDC6	-0.510782	0.0341503	-14.9569	1.40447e-50	1.60978e-48
ENSG00000129422.9	chr8	17501304	17658426	protein_coding	MTUS1	-0.832799	0.0558326	-14.916	2.59343e-50	2.95003e-48
ENSG00000139514.8	chr13	30083547	30169825	protein_coding	SLC7A1	-0.557571	0.0376073	-14.8261	9.92654e-50	1.12065e-47
ENSG00000095539.11	chr10	102729275	102745628	protein_coding	SEMA4G	-0.655262	0.0444448	-14.7433	3.39811e-49	3.77945e-47
ENSG00000103723.8	chr15	83328033	83378666	protein_coding	AP3B2	-1.09871	0.0746159	-14.7249	4.46227e-49	4.92654e-47
ENSG00000159399.5	chr2	75061108	75120486	protein_coding	HK2	-0.619294	0.042144	-14.6947	6.96846e-49	7.63733e-47
ENSG00000008294.16	chr17	49039535	49198226	protein_coding	SPAG9	-0.502352	0.0342331	-14.6744	9.39906e-49	1.02266e-46
ENSG00000138193.10	chr10	95753746	96092580	protein_coding	PLCE1	-0.75655	0.0515814	-14.6671	1.04699e-48	1.13097e-46
ENSG00000130939.14	chr1	10092890	10241297	protein_coding	UBE4B	-0.431177	0.029451	-14.6405	1.54992e-48	1.66229e-46
ENSG00000052850.5	chr11	44281994	44331716	protein_coding	ALX4	-0.527545	0.0360696	-14.6257	1.92502e-48	2.04994e-46
ENSG00000102359.5	chrX	99899215	99926296	protein_coding	SRPX2	-1.35147	0.092425	-14.6224	2.02189e-48	2.13793e-46
ENSG00000070808.11	chr5	149599054	149669854	protein_coding	CAMK2A	-1.54043	0.105778	-14.5628	4.84253e-48	5.08466e-46
ENSG00000182541.13	chr22	31608225	31676066	protein_coding	LIMK2	-0.642626	0.0443542	-14.4885	1.4325e-47	1.49368e-45
ENSG00000136997.10	chr8	128747680	128753674	protein_coding	MYC	-0.584787	0.0405566	-14.419	3.92712e-47	4.0666e-45
ENSG00000138448.7	chr2	187454792	187545628	protein_coding	ITGAV	-0.513795	0.0357206	-14.3837	6.54601e-47	6.73208e-45
ENSG00000131981.11	chr14	55590828	55612126	protein_coding	LGALS3	-0.627033	0.0436158	-14.3763	7.29128e-47	7.44752e-45
ENSG00000170915.8	chr6	52226219	52272575	protein_coding	PAQR8	-0.808462	0.0562721	-14.367	8.33611e-47	8.45721e-45
ENSG00000168610.10	chr17	40465342	40540586	protein_coding	STAT3	-0.490798	0.0345021	-14.2252	6.3946e-46	6.44396e-44
ENSG00000177519.3	chr2	154333852	154335322	protein_coding	RPRM	-1.07436	0.0757523	-14.1826	1.17482e-45	1.16821e-43
ENSG00000005102.8	chr17	41717756	41739322	protein_coding	MEOX1	-0.605289	0.0427836	-14.1477	1.93013e-45	1.90664e-43
ENSG00000035862.8	chr17	76849059	76921469	protein_coding	TIMP2	-0.539981	0.0382061	-14.1334	2.36457e-45	2.32053e-43
ENSG00000137767.9	chr15	45923346	45983492	protein_coding	SQRDL	-1.18521	0.0840376	-14.1033	3.62235e-45	3.53179e-43
ENSG00000134201.6	chr1	110254864	110318050	protein_coding	GSTM5	-0.585477	0.0415391	-14.0946	4.09982e-45	3.97154e-43
ENSG00000196562.10	chr20	46285092	46415360	protein_coding	SULF2	-0.523688	0.0373525	-14.0202	1.17338e-44	1.10807e-42
ENSG00000109971.9	chr11	122928197	122933938	protein_coding	HSPA8	-0.419465	0.0300255	-13.9703	2.36608e-44	2.22042e-42
ENSG00000125726.6	chr19	6583194	6604114	protein_coding	CD70	-0.752584	0.0539166	-13.9583	2.80014e-44	2.61143e-42
ENSG00000100889.7	chr14	24563262	24579807	protein_coding	PCK2	-0.655178	0.0470398	-13.9282	4.27192e-44	3.95943e-42
ENSG00000183696.9	chr7	48128225	48148330	protein_coding	UPP1	-0.748468	0.0538285	-13.9047	5.93429e-44	5.43313e-42
ENSG00000168918.9	chr2	233924677	234116549	protein_coding	INPP5D	-2.05136	0.147705	-13.8882	7.46784e-44	6.79573e-42
ENSG00000143924.14	chr2	42396490	42559688	protein_coding	EML4	-0.469034	0.0338958	-13.8375	1.51321e-43	1.36873e-41
ENSG00000242221.4	chr19	43568363	43587197	protein_coding	PSG2	-1.47702	0.106753	-13.8359	1.54762e-43	1.39147e-41
ENSG00000163395.12	chr1	201159953	201198080	protein_coding	IGFN1	-0.556171	0.0403073	-13.7983	2.61072e-43	2.33333e-41
ENSG00000070756.9	chr8	101698044	101735037	protein_coding	PABPC1	-0.459375	0.0334138	-13.7481	5.22983e-43	4.6465e-41
ENSG00000183668.13	chr19	43715943	43773682	protein_coding	PSG9	-0.518807	0.0378562	-13.7047	9.51744e-43	8.35698e-41
ENSG00000158467.12	chr7	128864864	129070052	protein_coding	AHCYL2	-0.68177	0.0499749	-13.6423	2.24522e-42	1.94867e-40
ENSG00000125657.3	chr19	6531010	6535931	protein_coding	TNFSF9	-0.760783	0.055924	-13.6039	3.79782e-42	3.27725e-40
ENSG00000112655.11	chr6	43044006	43129457	protein_coding	PTK7	-0.459744	0.0339882	-13.5266	1.08957e-41	9.29542e-40
ENSG00000131873.5	chr15	101715928	101792137	protein_coding	CHSY1	-0.599211	0.0447669	-13.3851	7.38708e-41	6.19648e-39
ENSG00000067057.12	chr10	3108525	3179904	protein_coding	PFKP	-0.551113	0.041349	-13.3283	1.58395e-40	1.32128e-38
ENSG00000162434.7	chr1	65298912	65432187	protein_coding	JAK1	-0.496602	0.0373774	-13.2862	2.78477e-40	2.31013e-38
ENSG00000124588.15	chr6	2988221	3019996	protein_coding	NQO2	-0.487369	0.0366861	-13.2849	2.83396e-40	2.33801e-38
ENSG00000188807.8	chr1	9648932	9674935	protein_coding	TMEM201	-0.428435	0.0326126	-13.1371	2.01866e-39	1.63838e-37
ENSG00000124467.14	chr19	43256838	43359843	protein_coding	PSG8	-0.718943	0.054877	-13.101	3.25033e-39	2.62385e-37
ENSG00000110887.3	chr12	109252708	109294819	protein_coding	DAO	-2.02745	0.15542	-13.045	6.78715e-39	5.42069e-37
ENSG00000134684.6	chr1	33240840	33283754	protein_coding	YARS	-0.437976	0.033605	-13.0331	7.93542e-39	6.30425e-37
ENSG00000085741.8	chr11	75897369	75921780	protein_coding	WNT11	-0.947012	0.072739	-13.0193	9.50166e-39	7.50881e-37
ENSG00000113721.9	chr5	149493400	149535435	protein_coding	PDGFRB	-0.473049	0.0363495	-13.0139	1.01963e-38	8.0156e-37
ENSG00000160999.8	chr7	101928405	101962178	protein_coding	SH2B2	-0.671793	0.0516737	-13.0007	1.21263e-38	9.434e-37
ENSG00000134250.13	chr1	120454176	120612240	protein_coding	NOTCH2	-0.409616	0.0316116	-12.9578	2.12319e-38	1.64328e-36
ENSG00000171608.11	chr1	9711790	9789172	protein_coding	PIK3CD	-0.47215	0.0366602	-12.8791	5.90299e-38	4.52211e-36
ENSG00000161896.6	chr6	33689444	33714762	protein_coding	IP6K3	-0.801877	0.0623573	-12.8594	7.61671e-38	5.77601e-36
ENSG00000142611.12	chr1	2985732	3355185	protein_coding	PRDM16	-0.558436	0.043443	-12.8545	8.11997e-38	6.1267e-36
ENSG00000137801.9	chr15	39873280	39891667	protein_coding	THBS1	-1.00901	0.0788104	-12.803	1.57835e-37	1.18494e-35
ENSG00000188191.10	chr7	588834	767287	protein_coding	PRKAR1B	-0.609594	0.0477472	-12.7671	2.50249e-37	1.8694e-35
ENSG00000159363.13	chr1	17312453	17338423	protein_coding	ATP13A2	-0.535165	0.0420386	-12.7303	4.01073e-37	2.98124e-35
ENSG00000243927.1	chr21	35445524	35515334	protein_coding	MRPS6	-0.579325	0.0456032	-12.7036	5.64754e-37	4.15676e-35
ENSG00000168003.12	chr11	62623518	62656352	protein_coding	SLC3A2	-0.505354	0.0399766	-12.6412	1.25068e-36	9.07195e-35
ENSG00000110851.7	chr12	108126643	108155049	protein_coding	PRDM4	-0.55306	0.0439225	-12.5917	2.34479e-36	1.69265e-34
ENSG00000142627.9	chr1	16450832	16482582	protein_coding	EPHA2	-0.498644	0.0396559	-12.5743	2.92515e-36	2.10149e-34
ENSG00000164949.3	chr8	95261481	95274578	protein_coding	GEM	-0.600973	0.0478823	-12.5511	3.92225e-36	2.80441e-34
ENSG00000164125.11	chr4	159045626	159094470	protein_coding	FAM198B	-0.61946	0.0494632	-12.5237	5.542e-36	3.92515e-34
ENSG00000136205.12	chr7	47314752	47622156	protein_coding	TNS3	-0.409093	0.0328685	-12.4463	1.46415e-35	1.0273e-33
ENSG00000101928.8	chrX	134021656	134049297	protein_coding	MOSPD1	-0.858253	0.0690618	-12.4273	1.85777e-35	1.29741e-33
ENSG00000178878.8	chr12	12878851	12982909	protein_coding	APOLD1	-0.768973	0.0619061	-12.4216	1.99559e-35	1.38721e-33
ENSG00000176697.14	chr11	27676440	27743605	protein_coding	BDNF	-0.778299	0.0627495	-12.4033	2.50899e-35	1.73606e-33
ENSG00000156030.8	chr14	74181825	74256988	protein_coding	ELMSAN1	-0.447994	0.0362598	-12.3551	4.57075e-35	3.14816e-33
ENSG00000143772.5	chr1	226819391	226927024	protein_coding	ITPKB	-0.607931	0.0492429	-12.3456	5.14761e-35	3.52929e-33
ENSG00000135097.2	chr12	120779133	120806983	protein_coding	MSI1	-0.58128	0.0474278	-12.2561	1.55802e-34	1.05377e-32
ENSG00000130147.11	chr2	235860617	235964358	protein_coding	SH3BP4	-0.616202	0.0504189	-12.2216	2.38208e-34	1.59674e-32
ENSG00000109452.8	chr4	142944313	143768585	protein_coding	INPP4B	-0.480075	0.0393067	-12.2136	2.63086e-34	1.75566e-32
ENSG00000104885.13	chr19	2164148	2232577	protein_coding	DOT1L	-0.467565	0.0383136	-12.2036	2.97234e-34	1.97477e-32
ENSG00000164091.7	chr3	52288437	52322036	protein_coding	WDR82	-0.405968	0.033294	-12.1934	3.36931e-34	2.22864e-32
ENSG00000157110.11	chr8	30241944	30429778	protein_coding	RBPMS	-0.537533	0.0440929	-12.1909	3.47538e-34	2.28872e-32
ENSG00000187098.10	chr3	69788586	70017488	protein_coding	MITF	-0.405138	0.0332965	-12.1676	4.62493e-34	3.03246e-32
ENSG00000145860.7	chr5	158584417	158637061	protein_coding	RNF145	-0.454175	0.037396	-12.145	6.09587e-34	3.97954e-32
ENSG00000188735.8	chr12	122150658	122220907	protein_coding	TMEM120B	-0.503305	0.0415222	-12.1213	8.14143e-34	5.29193e-32
ENSG00000149115.9	chr11	57067112	57092426	protein_coding	TNKS1BP1	-0.440065	0.036545	-12.0418	2.14348e-33	1.3813e-31
ENSG00000186106.7	chr8	101521980	101572012	protein_coding	ANKRD46	-0.601131	0.0499287	-12.0398	2.19505e-33	1.40849e-31
ENSG00000196296.9	chr16	28889726	28915830	protein_coding	ATP2A1	-0.59119	0.0491819	-12.0205	2.77398e-33	1.77239e-31
ENSG00000175793.10	chr1	27189633	27190947	protein_coding	SFN	-0.708268	0.0590173	-12.001	3.50905e-33	2.22314e-31
ENSG00000221826.5	chr19	43225790	43244721	protein_coding	PSG3	-0.626707	0.0522584	-11.9925	3.89186e-33	2.45531e-31
ENSG00000243130.3	chr19	43511808	43530664	protein_coding	PSG11	-1.19624	0.0998407	-11.9815	4.44419e-33	2.7804e-31
ENSG00000103381.7	chr16	12756919	12897874	protein_coding	CPPED1	-0.754745	0.0631113	-11.9589	5.82945e-33	3.63192e-31
ENSG00000189410.7	chr1	21046225	21059330	protein_coding	SH2D5	-0.635541	0.0531538	-11.9566	5.99347e-33	3.71868e-31
ENSG00000187678.8	chr5	141689992	141706020	protein_coding	SPRY4	-0.484016	0.0404914	-11.9536	6.22098e-33	3.84395e-31
ENSG00000197283.8	chr6	33387847	33421466	protein_coding	SYNGAP1	-0.444086	0.0371533	-11.9528	6.27694e-33	3.86263e-31
ENSG00000043355.6	chr13	100634026	100639018	protein_coding	ZIC2	-0.465618	0.0390855	-11.9128	1.01499e-32	6.22043e-31
ENSG00000106211.8	chr7	75931861	75933612	protein_coding	HSPB1	-0.578227	0.0485771	-11.9033	1.13765e-32	6.9438e-31
ENSG00000133812.10	chr11	9800214	10315754	protein_coding	SBF2	-0.434367	0.0366142	-11.8634	1.83481e-32	1.11087e-30
ENSG00000138623.5	chr15	74701630	74726808	protein_coding	SEMA7A	-0.812029	0.0684918	-11.8559	2.00628e-32	1.20981e-30
ENSG00000147642.12	chr8	110586207	110704020	protein_coding	SYBU	-0.620213	0.0524147	-11.8328	2.64203e-32	1.5868e-30
ENSG00000148840.6	chr10	103892787	103910082	protein_coding	PPRC1	-0.440727	0.0373941	-11.786	4.609e-32	2.72457e-30
ENSG00000164692.13	chr7	94023873	94060544	protein_coding	COL1A2	-0.432546	0.0367047	-11.7845	4.69233e-32	2.76295e-30
ENSG00000198113.2	chr9	140172201	140177093	protein_coding	TOR4A	-0.653364	0.0556683	-11.7367	8.26059e-32	4.84503e-30
ENSG00000154174.7	chr3	100082275	100120242	protein_coding	TOMM70A	-0.472579	0.0403099	-11.7236	9.64305e-32	5.63387e-30
ENSG00000160256.8	chr21	46359925	46396904	protein_coding	FAM207A	-0.662178	0.0566064	-11.6979	1.30601e-31	7.60065e-30
ENSG00000184216.7	chrX	153275951	153285431	protein_coding	IRAK1	-0.478004	0.0408897	-11.6901	1.43264e-31	8.30543e-30
ENSG00000163251.3	chr2	208627310	208634287	protein_coding	FZD5	-0.399323	0.0341748	-11.6847	1.52537e-31	8.80899e-30
ENSG00000091527.11	chr3	133292574	133309105	protein_coding	CDV3	-0.398733	0.0341791	-11.666	1.9022e-31	1.09431e-29
ENSG00000179604.8	chr17	71279763	71308314	protein_coding	CDC42EP4	-0.646379	0.0554259	-11.662	1.99201e-31	1.14161e-29
ENSG00000119906.7	chr10	102672326	102724893	protein_coding	FAM178A	-0.48361	0.0415637	-11.6354	2.72277e-31	1.55446e-29
ENSG00000155846.12	chr5	149109861	149234585	protein_coding	PPARGC1B	-0.581508	0.0499825	-11.6342	2.76062e-31	1.5701e-29
ENSG00000107815.3	chr10	102747124	102754158	protein_coding	C10orf2	-0.589011	0.0509072	-11.5703	5.82937e-31	3.30294e-29
ENSG00000165732.8	chr10	70715884	70744829	protein_coding	DDX21	-0.370494	0.0320474	-11.5608	6.50908e-31	3.6742e-29
ENSG00000144354.9	chr2	174219548	174233725	protein_coding	CDCA7	-0.456939	0.0396146	-11.5346	8.82808e-31	4.96456e-29
ENSG00000117519.11	chr1	95362507	95392834	protein_coding	CNN3	-0.380102	0.0332135	-11.4442	2.51364e-30	1.39786e-28
ENSG00000166197.12	chr10	103911933	103923627	protein_coding	NOLC1	-0.439098	0.0385211	-11.3989	4.23426e-30	2.34603e-28
ENSG00000178585.10	chr1	9908334	9970394	protein_coding	CTNNBIP1	-0.442061	0.0387898	-11.3963	4.36161e-30	2.4077e-28
ENSG00000180817.7	chr10	71962586	71993667	protein_coding	PPA1	-0.506025	0.04441	-11.3944	4.45925e-30	2.45258e-28
ENSG00000109920.8	chr11	47738072	47788995	protein_coding	FNBP4	-0.454423	0.0400126	-11.357	6.84527e-30	3.75116e-28
ENSG00000170275.10	chr3	33155471	33189265	protein_coding	CRTAP	-0.395941	0.0348643	-11.3566	6.87657e-30	3.75461e-28
ENSG00000164506.10	chr6	147525561	147706866	protein_coding	STXBP5	-0.591192	0.0520771	-11.3523	7.22763e-30	3.93199e-28
ENSG00000152402.6	chr11	106544738	106889250	protein_coding	GUCY1A2	-0.679747	0.0600277	-11.3239	9.99501e-30	5.41787e-28
ENSG00000205336.7	chr16	57644564	57698944	protein_coding	GPR56	-0.532669	0.0471924	-11.2872	1.51831e-29	8.20051e-28
ENSG00000175662.13	chr17	17746828	17875736	protein_coding	TOM1L2	-0.359391	0.031844	-11.286	1.53898e-29	8.28234e-28
ENSG00000100285.9	chr22	29876219	29887379	protein_coding	NEFH	-0.486096	0.0432858	-11.2299	2.90753e-29	1.55916e-27
ENSG00000166448.10	chr7	98444111	98468394	protein_coding	TMEM130	-1.34718	0.119994	-11.2271	3.00232e-29	1.60427e-27
ENSG00000105392.11	chr19	48322703	48346587	protein_coding	CRX	-2.35115	0.209751	-11.2093	3.67249e-29	1.9485e-27
ENSG00000169282.13	chr3	155755490	156256545	protein_coding	KCNAB1	-0.645623	0.0578347	-11.1633	6.1693e-29	3.26169e-27
ENSG00000123505.10	chr6	111195973	111216916	protein_coding	AMD1	-0.409271	0.036771	-11.1303	8.9369e-29	4.67552e-27
ENSG00000166670.5	chr11	102641234	102651359	protein_coding	MMP10	-1.4385	0.129448	-11.1126	1.08984e-28	5.68194e-27
ENSG00000124191.13	chr20	42543504	42698256	protein_coding	TOX2	-1.98201	0.178385	-11.1108	1.11124e-28	5.77343e-27
ENSG00000185924.6	chr17	1837971	1928639	protein_coding	RTN4RL1	-0.456756	0.0411201	-11.1078	1.14918e-28	5.95e-27
ENSG00000163823.3	chr3	46243200	46249887	protein_coding	CCR1	-0.861684	0.0776627	-11.0952	1.32341e-28	6.82852e-27
ENSG00000071242.7	chr6	166822852	167319939	protein_coding	RPS6KA2	-0.533242	0.0481029	-11.0854	1.47613e-28	7.59042e-27
ENSG00000105281.8	chr19	47278140	47291851	protein_coding	SLC1A5	-0.461178	0.0416675	-11.068	1.79283e-28	9.1875e-27
ENSG00000128245.10	chr22	32340447	32353590	protein_coding	YWHAH	-0.413201	0.0374415	-11.0359	2.56499e-28	1.2924e-26
ENSG00000015133.14	chr14	91737667	91884188	protein_coding	CCDC88C	-0.468564	0.0424736	-11.0319	2.68141e-28	1.34653e-26
ENSG00000183018.4	chr17	4402133	4442330	protein_coding	SPNS2	-0.799313	0.0725199	-11.022	2.99384e-28	1.49842e-26
ENSG00000057704.6	chr12	94960900	95044338	protein_coding	TMCC3	-0.590484	0.0536488	-11.0065	3.55698e-28	1.77435e-26
ENSG00000100344.6	chr22	44319619	44360368	protein_coding	PNPLA3	-0.590718	0.0536774	-11.005	3.6166e-28	1.79812e-26
ENSG00000070614.10	chr5	149865381	149937773	protein_coding	NDST1	-0.340589	0.0309706	-10.9972	3.94333e-28	1.9541e-26
ENSG00000100219.12	chr22	29190543	29196585	protein_coding	XBP1	-0.451196	0.0410469	-10.9922	4.16692e-28	2.0581e-26
ENSG00000178104.15	chr1	144836157	145076186	protein_coding	PDE4DIP	-0.390871	0.0357205	-10.9425	7.21855e-28	3.55366e-26
ENSG00000090905.13	chr16	24741016	24838953	protein_coding	TNRC6A	-0.364392	0.0333225	-10.9353	7.81602e-28	3.83521e-26
ENSG00000107554.11	chr10	101635334	101769676	protein_coding	DNMBP	-0.52476	0.0480662	-10.9174	9.51511e-28	4.65373e-26
ENSG00000110660.10	chr11	107661717	107799019	protein_coding	SLC35F2	-0.412434	0.0378185	-10.9056	1.08348e-27	5.28199e-26
ENSG00000101000.4	chr20	33759876	33765165	protein_coding	PROCR	-0.43063	0.0396152	-10.8703	1.59637e-27	7.70721e-26
ENSG00000138413.9	chr2	209100951	209130798	protein_coding	IDH1	-0.327217	0.0301043	-10.8694	1.61208e-27	7.75815e-26
ENSG00000135069.9	chr9	80912059	80945009	protein_coding	PSAT1	-0.386168	0.0355703	-10.8565	1.85764e-27	8.91135e-26
ENSG00000030110.8	chr6	33540329	33548019	protein_coding	BAK1	-0.530958	0.0489738	-10.8417	2.18431e-27	1.0445e-25
ENSG00000187800.9	chr1	156863490	156886226	protein_coding	PEAR1	-0.670023	0.0618913	-10.8258	2.59759e-27	1.23819e-25
ENSG00000168005.4	chr11	63580860	63595190	protein_coding	C11orf84	-0.469283	0.0435793	-10.7685	4.84945e-27	2.30426e-25
ENSG00000134954.10	chr11	128328656	128457453	protein_coding	ETS1	-0.614334	0.0571031	-10.7583	5.41395e-27	2.56437e-25
ENSG00000163485.11	chr1	203059782	203136533	protein_coding	ADORA1	-0.816642	0.0764118	-10.6874	1.16616e-26	5.4548e-25
ENSG00000152154.6	chr2	39892122	39945103	protein_coding	TMEM178A	-0.582696	0.0547636	-10.6402	1.93704e-26	9.00452e-25
ENSG00000127603.19	chr1	39546988	39952849	protein_coding	MACF1	-0.393838	0.0370265	-10.6366	2.0126e-26	9.32692e-25
ENSG00000038427.11	chr5	82767284	82878122	protein_coding	VCAN	-0.451464	0.0424592	-10.6329	2.0948e-26	9.67796e-25
ENSG00000148204.7	chr9	126118449	126142603	protein_coding	CRB2	-0.397375	0.0374298	-10.6165	2.49623e-26	1.13924e-24
ENSG00000197106.6	chr1	110693108	110744824	protein_coding	SLC6A17	-1.74204	0.164296	-10.6031	2.88295e-26	1.31174e-24
ENSG00000166450.8	chr15	55903744	56035288	protein_coding	PRTG	-0.415461	0.0393109	-10.5686	4.16731e-26	1.8847e-24
ENSG00000180198.11	chr1	28832455	28865812	protein_coding	RCC1	-0.454129	0.0431667	-10.5203	6.96217e-26	3.12985e-24
ENSG00000182871.10	chr21	46825052	46933634	protein_coding	COL18A1	-0.481695	0.0459384	-10.4857	1.00535e-25	4.50608e-24
ENSG00000206557.5	chr3	32859510	32939318	protein_coding	TRIM71	-0.38025	0.0363713	-10.4547	1.39506e-25	6.21567e-24
ENSG00000076248.6	chr12	109535379	109548797	protein_coding	UNG	-0.512466	0.0491786	-10.4205	1.99891e-25	8.82753e-24
ENSG00000106415.8	chr7	8008425	8133902	protein_coding	GLCCI1	-0.464482	0.0446317	-10.407	2.30352e-25	1.01429e-23
ENSG00000067082.10	chr10	3818188	3827473	protein_coding	KLF6	-0.546069	0.0526453	-10.3726	3.30412e-25	1.45062e-23
ENSG00000103187.6	chr16	84599200	84651683	protein_coding	COTL1	-0.616688	0.0595149	-10.3619	3.69525e-25	1.61291e-23
ENSG00000171793.9	chr1	41445007	41478235	protein_coding	CTPS1	-0.360503	0.0348549	-10.343	4.5037e-25	1.96009e-23
ENSG00000138771.10	chr4	77356253	77704406	protein_coding	SHROOM3	-0.344797	0.0333404	-10.3417	4.56342e-25	1.98034e-23
ENSG00000237515.6	chr16	12995477	13334272	protein_coding	SHISA9	-1.87561	0.181555	-10.3308	5.11459e-25	2.21313e-23
ENSG00000156504.12	chrX	133903596	133931262	protein_coding	FAM122B	-0.521928	0.0505544	-10.3241	5.48367e-25	2.36601e-23
ENSG00000096433.6	chr6	33588142	33664351	protein_coding	ITPR3	-0.367548	0.0356292	-10.3159	5.97036e-25	2.56862e-23
ENSG00000179361.13	chr15	74833518	74890472	protein_coding	ARID3B	-0.405339	0.0394183	-10.283	8.40698e-25	3.59632e-23
ENSG00000134333.9	chr11	18415935	18429972	protein_coding	LDHA	-0.299084	0.0291112	-10.2738	9.24461e-25	3.94341e-23
ENSG00000145721.7	chr5	96427574	96478576	protein_coding	LIX1	-1.10501	0.107696	-10.2604	1.06274e-24	4.52039e-23
ENSG00000113070.6	chr5	139712428	139726216	protein_coding	HBEGF	-0.48587	0.047369	-10.2571	1.09931e-24	4.66276e-23
ENSG00000118298.6	chr1	150229554	150237478	protein_coding	CA14	-0.410751	0.0401036	-10.2422	1.28223e-24	5.40804e-23
ENSG00000135931.13	chr2	232063260	232239548	protein_coding	ARMC9	-0.369695	0.0360946	-10.2424	1.28053e-24	5.40804e-23
ENSG00000158008.5	chr1	26346375	26362955	protein_coding	EXTL1	-0.390687	0.0381737	-10.2344	1.38983e-24	5.84547e-23
ENSG00000146112.7	chr6	30644166	30655672	protein_coding	PPP1R18	-0.401051	0.0392167	-10.2265	1.50804e-24	6.32493e-23
ENSG00000128578.5	chr7	129074274	129128240	protein_coding	STRIP2	-0.441801	0.0432332	-10.219	1.62975e-24	6.81634e-23
ENSG00000124942.9	chr11	62201016	62323707	protein_coding	AHNAK	-0.427575	0.041885	-10.2083	1.82001e-24	7.56991e-23
ENSG00000131914.6	chr1	26737269	26756213	protein_coding	LIN28A	-0.368278	0.0360759	-10.2084	1.81803e-24	7.56991e-23
ENSG00000164181.9	chr5	60047618	60140216	protein_coding	ELOVL7	-0.714791	0.0705054	-10.1381	3.74297e-24	1.54823e-22
ENSG00000124784.4	chr6	7389729	7418270	protein_coding	RIOK1	-0.561584	0.0554452	-10.1286	4.12357e-24	1.70097e-22
ENSG00000049323.11	chr2	33172039	33624576	protein_coding	LTBP1	-0.406493	0.0402004	-10.1117	4.90492e-24	2.01222e-22
ENSG00000130522.4	chr19	18390563	18392432	protein_coding	JUND	-0.385826	0.0383223	-10.0679	7.65805e-24	3.11614e-22
ENSG00000083857.9	chr4	187508937	187647876	protein_coding	FAT1	-0.407247	0.0404925	-10.0573	8.52733e-24	3.46048e-22
ENSG00000170234.8	chr5	159488808	159546430	protein_coding	PWWP2A	-0.39459	0.0394503	-10.0022	1.4903e-23	6.0153e-22
ENSG00000058453.12	chr1	17066768	17299474	protein_coding	CROCC	-0.341208	0.0342473	-9.96305	2.21178e-23	8.90346e-22
ENSG00000116962.10	chr1	236139130	236228462	protein_coding	NID1	-0.337641	0.0339543	-9.944	2.6786e-23	1.07538e-21
ENSG00000134245.13	chr1	113009163	113072787	protein_coding	WNT2B	-0.485176	0.0488039	-9.94134	2.75099e-23	1.1015e-21
ENSG00000106665.11	chr7	73703805	73820273	protein_coding	CLIP2	-0.452724	0.0455531	-9.93837	2.83432e-23	1.13184e-21
ENSG00000132382.10	chr17	4442192	4458926	protein_coding	MYBBP1A	-0.410883	0.0413762	-9.93041	3.06982e-23	1.22263e-21
ENSG00000179833.4	chr2	64858755	64978139	protein_coding	SERTAD2	-0.358637	0.0361504	-9.92068	3.38426e-23	1.33723e-21
ENSG00000106991.9	chr9	130577291	130617035	protein_coding	ENG	-1.30144	0.131821	-9.87283	5.46001e-23	2.12389e-21
ENSG00000112118.13	chr6	52128807	52149679	protein_coding	MCM3	-0.305195	0.0309928	-9.84728	7.0422e-23	2.73226e-21
ENSG00000080573.6	chr19	10070237	10121147	protein_coding	COL5A3	-0.585627	0.0595919	-9.82728	8.59036e-23	3.32434e-21
ENSG00000130303.8	chr19	17513748	17516457	protein_coding	BST2	-0.432879	0.0441982	-9.79405	1.19416e-22	4.59753e-21
ENSG00000171490.8	chr16	11929056	11945442	protein_coding	RSL1D1	-0.342251	0.0349505	-9.79243	1.21349e-22	4.66e-21
ENSG00000121067.13	chr17	47676246	47755596	protein_coding	SPOP	-0.39311	0.0401706	-9.786	1.29306e-22	4.9529e-21
ENSG00000120254.11	chr6	151186685	151423023	protein_coding	MTHFD1L	-0.360192	0.0368116	-9.78475	1.30913e-22	5.00167e-21
ENSG00000140105.13	chr14	100800125	100843142	protein_coding	WARS	-0.387552	0.0397475	-9.75036	1.83823e-22	7.00534e-21
ENSG00000065911.7	chr2	74425689	74444692	protein_coding	MTHFD2	-0.439982	0.0452401	-9.72547	2.34825e-22	8.92633e-21
ENSG00000181019.8	chr16	69740899	69760854	protein_coding	NQO1	-0.383823	0.0394997	-9.71709	2.5496e-22	9.66723e-21
ENSG00000106683.10	chr7	73497263	73536855	protein_coding	LIMK1	-0.448035	0.0461347	-9.71144	2.695e-22	1.01928e-20
ENSG00000255833.1	chr5	134779908	134788089	protein_coding	TIFAB	-1.39822	0.143986	-9.71079	2.71217e-22	1.0232e-20
ENSG00000142178.7	chr21	44834395	44847008	protein_coding	SIK1	-0.948895	0.0978723	-9.69523	3.15912e-22	1.18883e-20
ENSG00000163254.4	chr2	208992861	208994554	protein_coding	CRYGC	-2.2646	0.233672	-9.69139	3.28023e-22	1.23132e-20
ENSG00000139146.9	chr12	31433518	31479992	protein_coding	FAM60A	-0.419254	0.0432786	-9.68734	3.41311e-22	1.278e-20
ENSG00000180448.6	chr19	1065922	1086627	protein_coding	HMHA1	-0.44075	0.0455464	-9.67694	3.77842e-22	1.41127e-20
ENSG00000132386.6	chr17	1665253	1680868	protein_coding	SERPINF1	-0.314376	0.0325061	-9.67132	3.99214e-22	1.48739e-20
ENSG00000136720.6	chr2	128994290	129076151	protein_coding	HS6ST1	-0.528328	0.0546814	-9.66193	4.37543e-22	1.62617e-20
ENSG00000109686.12	chr4	152023903	152246784	protein_coding	SH3D19	-0.390155	0.0404885	-9.63619	5.62356e-22	2.08488e-20
ENSG00000135083.10	chr5	159678659	159772403	protein_coding	CCNJL	-1.01714	0.105594	-9.63251	5.8286e-22	2.15028e-20
ENSG00000070814.13	chr5	149737202	149779871	protein_coding	TCOF1	-0.364142	0.0378277	-9.62635	6.18867e-22	2.27752e-20
ENSG00000128342.4	chr22	30636436	30642840	protein_coding	LIF	-0.471609	0.0490028	-9.62412	6.32483e-22	2.32194e-20
ENSG00000162772.12	chr1	212738676	212794119	protein_coding	ATF3	-0.983758	0.10228	-9.61828	6.69399e-22	2.45147e-20
ENSG00000112139.10	chr6	37600284	37667082	protein_coding	MDGA1	-0.345025	0.0359376	-9.60067	7.94252e-22	2.90163e-20
ENSG00000159176.9	chr1	201452658	201478584	protein_coding	CSRP1	-0.410822	0.0428477	-9.58794	8.98599e-22	3.27487e-20
ENSG00000003393.10	chr2	202565277	202645912	protein_coding	ALS2	-0.302643	0.031671	-9.55585	1.22572e-21	4.41347e-20
ENSG00000107957.12	chr10	105348285	105615301	protein_coding	SH3PXD2A	-0.36315	0.0380333	-9.54821	1.31952e-21	4.73987e-20
ENSG00000099139.9	chr9	78505560	78977255	protein_coding	PCSK5	-0.579182	0.0609604	-9.50096	2.07962e-21	7.41697e-20
ENSG00000103657.9	chr15	63900817	64126141	protein_coding	HERC1	-0.360605	0.037957	-9.50034	2.09204e-21	7.44358e-20
ENSG00000173281.4	chr8	8993765	9009084	protein_coding	PPP1R3B	-0.424702	0.0448144	-9.4769	2.61939e-21	9.25413e-20
ENSG00000197321.10	chr10	29746267	30025710	protein_coding	SVIL	-0.30736	0.0325167	-9.4524	3.31164e-21	1.16724e-19
ENSG00000198355.4	chr22	50354161	50357728	protein_coding	PIM3	-0.440779	0.046645	-9.44966	3.39927e-21	1.19532e-19
ENSG00000130226.12	chr7	153584182	154685995	protein_coding	DPP6	-0.566116	0.0599216	-9.44761	3.46653e-21	1.21612e-19
ENSG00000166963.8	chr15	43803156	43823818	protein_coding	MAP1A	-0.326426	0.0345834	-9.43882	3.76998e-21	1.31337e-19
ENSG00000008405.7	chr12	107385142	107487607	protein_coding	CRY1	-0.326418	0.0346447	-9.42187	4.43106e-21	1.53655e-19
ENSG00000132792.14	chr20	36322408	36500531	protein_coding	CTNNBL1	-0.350824	0.0373195	-9.40056	5.42726e-21	1.87766e-19
ENSG00000140092.10	chr14	92335756	92414331	protein_coding	FBLN5	-0.854998	0.0910002	-9.39557	5.69103e-21	1.96439e-19
ENSG00000197457.5	chr20	62271061	62284780	protein_coding	STMN3	-0.451814	0.0480951	-9.39418	5.76667e-21	1.98593e-19
ENSG00000170027.5	chr7	75956116	75988348	protein_coding	YWHAG	-0.305296	0.0325647	-9.37505	6.91404e-21	2.37561e-19
ENSG00000132688.10	chr1	156638555	156647189	protein_coding	NES	-0.293191	0.0313171	-9.36201	7.82327e-21	2.67577e-19
ENSG00000148154.5	chr9	114659046	114697649	protein_coding	UGCG	-0.35353	0.0378868	-9.33121	1.04668e-20	3.5637e-19
ENSG00000204160.7	chr1	27153201	27184093	protein_coding	ZDHHC18	-0.450193	0.048299	-9.32096	1.15294e-20	3.91661e-19
ENSG00000178409.9	chr6	107386386	107436473	protein_coding	BEND3	-0.560995	0.0602204	-9.31569	1.21165e-20	4.10674e-19
ENSG00000196850.4	chr12	110969120	111021125	protein_coding	PPTC7	-0.500904	0.0537813	-9.31373	1.23424e-20	4.17389e-19
ENSG00000183010.12	chr17	79890260	79900288	protein_coding	PYCR1	-0.581658	0.0624626	-9.31211	1.2532e-20	4.21901e-19
ENSG00000108021.15	chr10	5726801	5805703	protein_coding	FAM208B	-0.326515	0.0350841	-9.30662	1.31962e-20	4.43268e-19
ENSG00000035499.8	chr5	59892739	59996017	protein_coding	DEPDC1B	-0.43976	0.0472681	-9.30353	1.3586e-20	4.55343e-19
ENSG00000198945.3	chr6	130334844	130462594	protein_coding	L3MBTL3	-0.406204	0.0436836	-9.29879	1.42051e-20	4.75034e-19
ENSG00000092621.7	chr1	120202421	120286838	protein_coding	PHGDH	-0.368206	0.0396372	-9.2894	1.55158e-20	5.17712e-19
ENSG00000146648.11	chr7	55086714	55324313	protein_coding	EGFR	-0.494019	0.0532895	-9.27047	1.85324e-20	6.16992e-19
ENSG00000111907.16	chr6	125440195	125585553	protein_coding	TPD52L1	-0.468895	0.0506573	-9.25622	2.11803e-20	7.03588e-19
ENSG00000196611.4	chr11	102660651	102668891	protein_coding	MMP1	-3.28408	0.355594	-9.23548	2.57132e-20	8.50404e-19
ENSG00000173267.9	chr10	88718375	88723017	protein_coding	SNCG	-0.999191	0.10845	-9.21341	3.15925e-20	1.04027e-18
ENSG00000006327.9	chr16	3068446	3072384	protein_coding	TNFRSF12A	-0.467476	0.0508656	-9.1904	3.91384e-20	1.27476e-18
ENSG00000180921.6	chr8	144806103	144815971	protein_coding	FAM83H	-0.35189	0.0382888	-9.19043	3.91267e-20	1.27476e-18
ENSG00000110881.7	chr12	50451331	50477394	protein_coding	ASIC1	-0.418406	0.0456002	-9.17551	4.49436e-20	1.45751e-18
ENSG00000135316.13	chr6	86318053	86353510	protein_coding	SYNCRIP	-0.318165	0.0347291	-9.16133	5.12636e-20	1.65888e-18
ENSG00000110880.6	chr12	109038885	109125372	protein_coding	CORO1C	-0.312451	0.0341119	-9.15957	5.2104e-20	1.68246e-18
ENSG00000101361.10	chr20	2632791	2639039	protein_coding	NOP56	-0.329196	0.0359549	-9.15581	5.39529e-20	1.73842e-18
ENSG00000124493.9	chr6	33989628	34123399	protein_coding	GRM4	-0.531032	0.0581734	-9.12843	6.94968e-20	2.2202e-18
ENSG00000106105.9	chr7	30634297	30673649	protein_coding	GARS	-0.301766	0.0330728	-9.12428	7.22171e-20	2.30221e-18
ENSG00000169180.7	chr16	28109300	28223241	protein_coding	XPO6	-0.295937	0.0325621	-9.08838	1.00523e-19	3.18427e-18
ENSG00000145287.6	chr4	84011201	84058228	protein_coding	PLAC8	-0.67197	0.0740427	-9.07543	1.13227e-19	3.57916e-18
ENSG00000117592.8	chr1	173446405	173457946	protein_coding	PRDX6	-0.315969	0.0349233	-9.0475	1.46281e-19	4.59501e-18
ENSG00000115107.15	chr2	119981384	120023228	protein_coding	STEAP3	-0.560518	0.0619608	-9.04634	1.47844e-19	4.63441e-18
ENSG00000142207.5	chr21	33683329	33765335	protein_coding	URB1	-0.295944	0.0327547	-9.03516	1.63762e-19	5.12267e-18
ENSG00000163545.7	chr1	205271187	205290883	protein_coding	NUAK2	-0.561216	0.0627561	-8.94283	3.79342e-19	1.17682e-17
ENSG00000095564.9	chr10	93683526	93790082	protein_coding	BTAF1	-0.338493	0.0379149	-8.92769	4.34981e-19	1.34665e-17
ENSG00000107854.5	chr10	93558069	93625033	protein_coding	TNKS2	-0.28187	0.0316185	-8.91473	4.88997e-19	1.51076e-17
ENSG00000054598.5	chr6	1610681	1614127	protein_coding	FOXC1	-0.661781	0.0746617	-8.86372	7.73858e-19	2.36649e-17
ENSG00000156675.11	chr8	37716136	37756985	protein_coding	RAB11FIP1	-0.355666	0.0402683	-8.83241	1.02448e-18	3.10758e-17
ENSG00000144136.6	chr2	113403434	113421404	protein_coding	SLC20A1	-0.321188	0.0363743	-8.8301	1.0458e-18	3.16586e-17
ENSG00000159173.14	chr1	201373625	201398994	protein_coding	TNNI1	-0.692845	0.0784919	-8.82697	1.07548e-18	3.24264e-17
ENSG00000185215.4	chr14	103589779	103603776	protein_coding	TNFAIP2	-1.24983	0.141688	-8.821	1.13445e-18	3.40676e-17
ENSG00000173530.5	chr8	22993101	23021543	protein_coding	TNFRSF10D	-0.356706	0.040449	-8.81867	1.15832e-18	3.4715e-17
ENSG00000095383.15	chr9	100961311	101017915	protein_coding	TBC1D2	-0.81855	0.0928971	-8.81137	1.23625e-18	3.69032e-17
ENSG00000144645.9	chr3	31699382	32119072	protein_coding	OSBPL10	-0.329282	0.037436	-8.79586	1.4196e-18	4.22085e-17
ENSG00000185585.15	chr9	127539437	127577164	protein_coding	OLFML2A	-0.64941	0.0739016	-8.78749	1.52939e-18	4.53829e-17
ENSG00000120129.5	chr5	172195093	172198198	protein_coding	DUSP1	-0.545206	0.0620655	-8.78436	1.57255e-18	4.65717e-17
ENSG00000118194.14	chr1	201328136	201346890	protein_coding	TNNT2	-1.12243	0.12784	-8.77997	1.63523e-18	4.82376e-17
ENSG00000150938.5	chr2	36583069	36778278	protein_coding	CRIM1	-0.390125	0.0444796	-8.77088	1.77281e-18	5.21936e-17
ENSG00000120278.10	chr6	150920999	151164799	protein_coding	PLEKHG1	-4.35033	0.496024	-8.7704	1.78033e-18	5.23125e-17
ENSG00000158201.5	chr18	19230858	19284766	protein_coding	ABHD3	-0.518024	0.059135	-8.76002	1.9521e-18	5.71361e-17
ENSG00000135763.5	chr1	229761981	229795946	protein_coding	URB2	-0.361292	0.0412571	-8.75708	2.00374e-18	5.84198e-17
ENSG00000118971.3	chr12	4382938	4414516	protein_coding	CCND2	-0.286288	0.0327699	-8.73631	2.40858e-18	6.99514e-17
ENSG00000101187.11	chr20	61273797	61317137	protein_coding	SLCO4A1	-0.61371	0.0703231	-8.72701	2.61497e-18	7.57988e-17
ENSG00000132819.12	chr20	55966463	55984389	protein_coding	RBM38	-0.480378	0.0550739	-8.72242	2.72316e-18	7.87828e-17
ENSG00000243566.2	chr7	76139745	76648340	protein_coding	UPK3B	-0.608874	0.0698436	-8.71767	2.83988e-18	8.20015e-17
ENSG00000160789.15	chr1	156052364	156109880	protein_coding	LMNA	-0.355662	0.0408274	-8.71136	3.00255e-18	8.65323e-17
ENSG00000043591.4	chr10	115803806	115806667	protein_coding	ADRB1	-0.638379	0.0734258	-8.69421	3.49256e-18	1.00461e-16
ENSG00000185565.7	chr3	115521235	117716095	protein_coding	LSAMP	-0.289456	0.0333188	-8.68745	3.70676e-18	1.06419e-16
ENSG00000149256.10	chr11	78363876	79151992	protein_coding	TENM4	-0.333491	0.0384278	-8.67838	4.01454e-18	1.15035e-16
ENSG00000173898.7	chr11	66452719	66496697	protein_coding	SPTBN2	-0.317516	0.0366092	-8.67311	4.20467e-18	1.20254e-16
ENSG00000111145.3	chr12	96588160	96663613	protein_coding	ELK3	-0.37608	0.0434243	-8.66059	4.69327e-18	1.33972e-16
ENSG00000066735.10	chr14	104605060	104647231	protein_coding	KIF26A	-0.643705	0.0743659	-8.65592	4.88957e-18	1.39047e-16
ENSG00000213588.4	chr6	33422356	33425325	protein_coding	ZBTB9	-0.454886	0.0525881	-8.64997	5.15129e-18	1.45937e-16
ENSG00000136859.5	chr9	129849611	129885162	protein_coding	ANGPTL2	-0.425811	0.0493094	-8.63549	5.84771e-18	1.65044e-16
ENSG00000005022.5	chrX	118602363	118605282	protein_coding	SLC25A5	-0.305969	0.0354551	-8.62974	6.14909e-18	1.73225e-16
ENSG00000164045.7	chr3	48198636	48229892	protein_coding	CDC25A	-0.386584	0.0448089	-8.62739	6.27676e-18	1.7649e-16
ENSG00000273274.1	chr1	32930670	32962287	protein_coding	ZBTB8B	-0.736938	0.0856038	-8.6087	7.38905e-18	2.0699e-16
ENSG00000169220.13	chr5	176784838	176799602	protein_coding	RGS14	-0.551784	0.0641732	-8.59836	8.08627e-18	2.26099e-16
ENSG00000160072.15	chr1	1407143	1433228	protein_coding	ATAD3B	-0.350425	0.0407995	-8.58895	8.77706e-18	2.44504e-16
ENSG00000157193.10	chr1	53711217	53793742	protein_coding	LRP8	-0.454174	0.0530249	-8.56529	1.07808e-17	2.98659e-16
ENSG00000076685.14	chr10	104845940	104953056	protein_coding	NT5C2	-0.342521	0.0400336	-8.55584	1.17017e-17	3.23574e-16
ENSG00000171612.6	chr1	9599541	9645237	protein_coding	SLC25A33	-0.456733	0.0534945	-8.53795	1.36625e-17	3.771e-16
ENSG00000144381.12	chr2	198351305	198381461	protein_coding	HSPD1	-0.277237	0.0325295	-8.52265	1.55949e-17	4.28861e-16
ENSG00000161011.15	chr5	179233388	179265078	protein_coding	SQSTM1	-0.340953	0.0400182	-8.51994	1.59635e-17	4.38192e-16
ENSG00000110619.12	chr11	3022152	3078843	protein_coding	CARS	-0.38194	0.0449564	-8.49579	1.96589e-17	5.37666e-16
ENSG00000130699.12	chr20	60528525	60640866	protein_coding	TAF4	-0.413858	0.0487404	-8.49107	2.04746e-17	5.58955e-16
ENSG00000143514.12	chr1	223967601	224033674	protein_coding	TP53BP2	-0.283746	0.0334449	-8.48398	2.17614e-17	5.91934e-16
ENSG00000197971.10	chr18	74690783	74845639	protein_coding	MBP	-0.726647	0.0856521	-8.4837	2.1815e-17	5.92318e-16
ENSG00000077044.5	chr2	234263153	234380750	protein_coding	DGKD	-0.327495	0.0386323	-8.47724	2.30603e-17	6.25001e-16
ENSG00000082126.13	chr2	202509593	202563417	protein_coding	MPP4	-0.708345	0.0835789	-8.47516	2.3475e-17	6.35095e-16
ENSG00000173276.9	chr21	43406940	43430496	protein_coding	ZBTB21	-0.432635	0.0511672	-8.45531	2.78344e-17	7.51679e-16
ENSG00000160208.11	chr21	45079429	45115958	protein_coding	RRP1B	-0.284593	0.033712	-8.44188	3.12269e-17	8.40274e-16
ENSG00000174307.5	chr1	201434620	201438365	protein_coding	PHLDA3	-0.320364	0.0380619	-8.41691	3.86534e-17	1.03087e-15
ENSG00000182199.6	chr12	57623110	57628718	protein_coding	SHMT2	-0.395822	0.047045	-8.4137	3.97287e-17	1.05767e-15
ENSG00000143933.12	chr2	47387221	47403740	protein_coding	CALM2	-0.308103	0.0366595	-8.40446	4.2984e-17	1.14029e-15
ENSG00000177425.6	chr12	79968759	80084877	protein_coding	PAWR	-0.368583	0.0438701	-8.4017	4.40063e-17	1.16535e-15
ENSG00000115993.7	chr2	202241930	202316302	protein_coding	TRAK2	-0.341973	0.040744	-8.39321	4.73047e-17	1.25049e-15
ENSG00000182175.9	chr15	93586636	93632433	protein_coding	RGMA	-0.854582	0.101879	-8.3882	4.93635e-17	1.30262e-15
ENSG00000198176.8	chr13	114239013	114295785	protein_coding	TFDP1	-0.336767	0.0402245	-8.37218	5.65601e-17	1.4873e-15
ENSG00000100033.12	chr22	18900294	18924066	protein_coding	PRODH	-1.13394	0.135487	-8.36936	5.79299e-17	1.52066e-15
ENSG00000068654.11	chr2	86247339	86333278	protein_coding	POLR1A	-0.24778	0.0296376	-8.36032	6.25497e-17	1.63906e-15
ENSG00000151208.12	chr10	79550549	79686378	protein_coding	DLG5	-0.288994	0.034594	-8.3539	6.60472e-17	1.72469e-15
ENSG00000111110.7	chr12	63037762	63328817	protein_coding	PPM1H	-0.291618	0.0349378	-8.34679	7.01452e-17	1.82536e-15
ENSG00000060237.12	chr12	861759	1020618	protein_coding	WNK1	-0.275945	0.0331432	-8.32583	8.37372e-17	2.17528e-15
ENSG00000163938.12	chr3	52715172	52728508	protein_coding	GNL3	-0.339118	0.0408179	-8.30807	9.72681e-17	2.51807e-15
ENSG00000103342.8	chr16	11961985	12009939	protein_coding	GSPT1	-0.288832	0.034833	-8.2919	1.11449e-16	2.87034e-15
ENSG00000055483.15	chr17	76783463	76837523	protein_coding	USP36	-0.320851	0.0387308	-8.28413	1.18975e-16	3.05893e-15
ENSG00000132603.9	chr16	69373333	69377014	protein_coding	NIP7	-0.402145	0.048586	-8.27698	1.26334e-16	3.23704e-15
ENSG00000177374.8	chr17	1957448	1962981	protein_coding	HIC1	-0.47559	0.0576632	-8.24772	1.61444e-16	4.11558e-15
ENSG00000116017.6	chr19	925781	975939	protein_coding	ARID3A	-0.275079	0.0333532	-8.24744	1.61828e-16	4.11838e-15
ENSG00000196923.9	chr5	176910395	176924607	protein_coding	PDLIM7	-0.348806	0.0423214	-8.24183	1.6959e-16	4.30861e-15
ENSG00000247596.4	chr3	52262626	52273276	protein_coding	TWF2	-0.63004	0.0764484	-8.24137	1.70252e-16	4.31813e-15
ENSG00000173432.6	chr11	18287721	18291524	protein_coding	SAA1	-1.68102	0.204331	-8.22696	1.92025e-16	4.85396e-15
ENSG00000267857.1	chr21	46520728	46534873	protein_coding	PRED58	-0.693638	0.084447	-8.21389	2.14142e-16	5.38583e-15
ENSG00000075711.16	chr3	196769431	197026171	protein_coding	DLG1	-0.300662	0.0366197	-8.21039	2.20463e-16	5.53554e-15
ENSG00000089351.10	chr19	35485688	35517375	protein_coding	GRAMD1A	-0.338739	0.0412685	-8.20818	2.24572e-16	5.61992e-15
ENSG00000106333.8	chr7	100199800	100205798	protein_coding	PCOLCE	-0.319124	0.0388855	-8.20676	2.27244e-16	5.67732e-15
ENSG00000255150.1	chr12	104697517	104698980	protein_coding	EID3	-0.779087	0.0953092	-8.17432	2.97545e-16	7.40903e-15
ENSG00000100304.12	chr22	43562628	43583139	protein_coding	TTLL12	-0.345463	0.0422821	-8.17043	3.07295e-16	7.63914e-15
ENSG00000090273.9	chr1	27226729	27273353	protein_coding	NUDC	-0.311394	0.038161	-8.16002	3.34978e-16	8.28616e-15
ENSG00000100979.10	chr20	44527399	44540794	protein_coding	PLTP	-0.282118	0.0345908	-8.15585	3.46741e-16	8.56302e-15
ENSG00000112578.5	chr6	41888926	41900784	protein_coding	BYSL	-0.407239	0.0499644	-8.1506	3.62125e-16	8.92824e-15
ENSG00000138639.13	chr4	86396267	86923823	protein_coding	ARHGAP24	-0.562006	0.0689748	-8.14799	3.70016e-16	9.10785e-15
ENSG00000159733.9	chr4	2271309	2420390	protein_coding	ZFYVE28	-0.521205	0.0641697	-8.12229	4.57461e-16	1.12052e-14
ENSG00000130826.11	chrX	153991031	154005964	protein_coding	DKC1	-0.331959	0.0408826	-8.11981	4.66929e-16	1.14051e-14
ENSG00000006704.6	chr7	73868120	74016931	protein_coding	GTF2IRD1	-0.309088	0.0380726	-8.11838	4.72454e-16	1.15161e-14
ENSG00000087074.7	chr19	49375649	49379314	protein_coding	PPP1R15A	-0.476521	0.0587495	-8.11106	5.0179e-16	1.21915e-14
ENSG00000146592.12	chr7	28338940	28865511	protein_coding	CREB5	-2.04436	0.252174	-8.10696	5.19031e-16	1.25698e-14
ENSG00000136436.10	chr17	46908350	46943884	protein_coding	CALCOCO2	-0.344488	0.0425671	-8.09282	5.82989e-16	1.40507e-14
ENSG00000169714.12	chr3	128888327	128902765	protein_coding	CNBP	-0.316515	0.0391537	-8.08389	6.27316e-16	1.50706e-14
ENSG00000157978.7	chr1	25870071	25895377	protein_coding	LDLRAP1	-0.446792	0.0553478	-8.07245	6.89036e-16	1.65269e-14
ENSG00000173621.8	chr11	66624118	66627946	protein_coding	LRFN4	-0.446226	0.0552819	-8.07184	6.92464e-16	1.65827e-14
ENSG00000100097.7	chr22	38071615	38075813	protein_coding	LGALS1	-0.4219	0.0524494	-8.04395	8.69868e-16	2.07648e-14
ENSG00000118523.5	chr6	132269316	132272513	protein_coding	CTGF	-0.379996	0.0472665	-8.03944	9.02515e-16	2.15099e-14
ENSG00000111371.11	chr12	46576846	46663800	protein_coding	SLC38A1	-0.303826	0.0378571	-8.02558	1.01046e-15	2.40064e-14
ENSG00000170515.9	chr12	56498103	56507691	protein_coding	PA2G4	-0.352473	0.0439609	-8.01787	1.07596e-15	2.55221e-14
ENSG00000167721.6	chr17	2225797	2240801	protein_coding	TSR1	-0.329987	0.0411867	-8.01197	1.12881e-15	2.67336e-14
ENSG00000167693.12	chr17	702553	883010	protein_coding	NXN	-0.325946	0.0408051	-7.98787	1.37293e-15	3.2464e-14
ENSG00000136718.5	chr2	131099798	131105383	protein_coding	IMP4	-0.370137	0.0464178	-7.97403	1.53576e-15	3.6257e-14
ENSG00000003436.10	chr2	188328957	188430487	protein_coding	TFPI	-0.326099	0.0409639	-7.96065	1.71133e-15	4.02752e-14
ENSG00000046653.10	chrX	13789150	13956757	protein_coding	GPM6B	-0.273928	0.0344542	-7.95049	1.85775e-15	4.36528e-14
ENSG00000197956.5	chr1	153507075	153508720	protein_coding	S100A6	-0.358066	0.0450869	-7.94168	1.99464e-15	4.65779e-14
ENSG00000141034.5	chr17	17942606	17971718	protein_coding	GID4	-0.439378	0.0553765	-7.93437	2.11562e-15	4.92496e-14
ENSG00000140832.5	chr16	71660064	71676017	protein_coding	MARVELD3	-0.805348	0.102001	-7.89547	2.89222e-15	6.71201e-14
ENSG00000082516.8	chr5	154266976	154317769	protein_coding	GEMIN5	-0.313851	0.039752	-7.89522	2.89813e-15	6.71534e-14
ENSG00000268805.1	chr21	46511596	46515493	protein_coding	PRED57	-0.824048	0.1045	-7.88566	3.1287e-15	7.23843e-14
ENSG00000167880.3	chr17	74000583	74023533	protein_coding	EVPL	-1.88574	0.239173	-7.8844	3.16046e-15	7.28945e-14
ENSG00000187741.10	chr16	89803957	89883065	protein_coding	FANCA	-0.299252	0.0379765	-7.87993	3.27563e-15	7.52042e-14
ENSG00000079337.11	chr12	48128455	48164823	protein_coding	RAPGEF3	-0.574708	0.0729367	-7.87955	3.28566e-15	7.53193e-14
ENSG00000168411.9	chr16	74655292	74700779	protein_coding	RFWD3	-0.280808	0.0357524	-7.85425	4.02171e-15	9.17721e-14
ENSG00000160007.13	chr19	47421933	47508334	protein_coding	ARHGAP35	-0.238192	0.0303466	-7.84903	4.19251e-15	9.53796e-14
ENSG00000080644.11	chr15	78885394	78913637	protein_coding	CHRNA3	-0.620244	0.0792702	-7.82444	5.09939e-15	1.15486e-13
ENSG00000148843.9	chr10	105156405	105206049	protein_coding	PDCD11	-0.258271	0.0330188	-7.82195	5.20129e-15	1.17617e-13
ENSG00000138835.18	chr9	116207011	116360018	protein_coding	RGS3	-0.455906	0.0583853	-7.80858	5.78353e-15	1.3039e-13
ENSG00000103966.5	chr15	42190950	42264776	protein_coding	EHD4	-0.396188	0.0507396	-7.80825	5.79882e-15	1.30539e-13
ENSG00000130517.9	chr19	18451397	18480760	protein_coding	PGPEP1	-0.478395	0.0612804	-7.80666	5.87254e-15	1.32e-13
ENSG00000072110.9	chr14	69340860	69446157	protein_coding	ACTN1	-0.28955	0.037153	-7.79345	6.52064e-15	1.46349e-13
ENSG00000161714.7	chr17	43186335	43210721	protein_coding	PLCD3	-0.422827	0.0543247	-7.78333	7.06422e-15	1.58312e-13
ENSG00000168280.12	chr2	149632819	149883273	protein_coding	KIF5C	-0.380156	0.0488793	-7.77744	7.40077e-15	1.65361e-13
ENSG00000065548.13	chr2	187350883	187374090	protein_coding	ZC3H15	-0.321983	0.0414613	-7.76586	8.10926e-15	1.80654e-13
ENSG00000162302.8	chr11	64126620	64139687	protein_coding	RPS6KA4	-0.392297	0.0506653	-7.74292	9.71591e-15	2.15487e-13
ENSG00000136261.10	chr7	16685756	16746148	protein_coding	BZW2	-0.354062	0.0457392	-7.74088	9.87297e-15	2.18325e-13
ENSG00000071575.7	chr2	12857015	12882860	protein_coding	TRIB2	-1.43234	0.185071	-7.73941	9.9881e-15	2.20546e-13
ENSG00000144063.3	chr2	110841447	110874143	protein_coding	MALL	-2.15273	0.278556	-7.72818	1.09097e-14	2.40189e-13
ENSG00000107937.14	chr10	1034338	1065876	protein_coding	GTPBP4	-0.288632	0.0374118	-7.715	1.2098e-14	2.65184e-13
ENSG00000158104.7	chr12	122277433	122301502	protein_coding	HPD	-0.992645	0.12868	-7.71405	1.21885e-14	2.66778e-13
ENSG00000141456.10	chr17	4574679	4607632	protein_coding	PELP1	-0.274153	0.0355524	-7.71122	1.24619e-14	2.72366e-13
ENSG00000167460.10	chr19	16177831	16213813	protein_coding	TPM4	-0.241877	0.031372	-7.70995	1.2587e-14	2.747e-13
ENSG00000175567.4	chr11	73685712	73694352	protein_coding	UCP2	-0.324065	0.0420987	-7.69773	1.38502e-14	3.01393e-13
ENSG00000103375.6	chr16	25227052	25240261	protein_coding	AQP8	-1.73473	0.22553	-7.69179	1.45089e-14	3.14814e-13
ENSG00000163947.7	chr3	56761446	57113357	protein_coding	ARHGEF3	-0.562535	0.0731333	-7.69192	1.44943e-14	3.14814e-13
ENSG00000160200.13	chr21	44473301	44497053	protein_coding	CBS	-0.375907	0.0489072	-7.68613	1.51658e-14	3.28593e-13
ENSG00000203485.8	chr14	105155943	105185942	protein_coding	INF2	-0.325529	0.0423793	-7.68133	1.57451e-14	3.40653e-13
ENSG00000153904.14	chr1	85784164	86043933	protein_coding	DDAH1	-0.317531	0.0413505	-7.67901	1.60318e-14	3.46356e-13
ENSG00000038382.13	chr5	14143811	14532235	protein_coding	TRIO	-0.244674	0.0319083	-7.66805	1.74634e-14	3.7459e-13
ENSG00000198759.7	chrX	13587724	13651694	protein_coding	EGFL6	-0.77792	0.101621	-7.65513	1.93124e-14	4.1366e-13
ENSG00000131711.10	chr5	71403061	71505395	protein_coding	MAP1B	-0.264369	0.0345907	-7.64278	2.12574e-14	4.52097e-13
ENSG00000077684.11	chr4	129730779	129796379	protein_coding	PHF17	-0.294976	0.038612	-7.63948	2.18098e-14	4.62534e-13
ENSG00000047457.9	chr3	148880197	148939842	protein_coding	CP	-0.346788	0.045422	-7.63479	2.26183e-14	4.79005e-13
ENSG00000173846.8	chr1	45265897	45271662	protein_coding	PLK3	-0.567495	0.0743486	-7.6329	2.29535e-14	4.85419e-13
ENSG00000170848.11	chr19	43406231	43423715	protein_coding	PSG6	-0.855484	0.112159	-7.62745	2.39443e-14	5.0566e-13
ENSG00000168301.8	chr3	58477841	58488087	protein_coding	KCTD6	-0.553267	0.0725784	-7.62303	2.47793e-14	5.21825e-13
ENSG00000186193.7	chr9	139956581	139965040	protein_coding	SAPCD2	-0.368798	0.0484143	-7.61754	2.58549e-14	5.43713e-13
ENSG00000109084.9	chr17	26646121	26655707	protein_coding	TMEM97	-0.30084	0.0396017	-7.59665	3.0389e-14	6.33736e-13
ENSG00000147065.12	chrX	64808257	64961791	protein_coding	MSN	-0.253286	0.0333664	-7.59105	3.17318e-14	6.59907e-13
ENSG00000196374.5	chr6	27782822	27783267	protein_coding	HIST1H2BM	-0.416845	0.0549229	-7.58964	3.20785e-14	6.66195e-13
ENSG00000134588.8	chrX	132158659	132231137	protein_coding	USP26	-0.834084	0.10992	-7.58809	3.24653e-14	6.73296e-13
ENSG00000168237.13	chr3	52321105	52329272	protein_coding	GLYCTK	-0.512327	0.0675891	-7.58002	3.45511e-14	7.15566e-13
ENSG00000121068.9	chr17	59477257	59486827	protein_coding	TBX2	-0.405298	0.0534982	-7.57592	3.56594e-14	7.36487e-13
ENSG00000073060.11	chr12	125261402	125367214	protein_coding	SCARB1	-0.246748	0.0325728	-7.57529	3.58314e-14	7.39022e-13
ENSG00000137824.11	chr15	41028082	41048049	protein_coding	RMDN3	-0.306463	0.0404672	-7.57312	3.64371e-14	7.50484e-13
ENSG00000184640.13	chr17	75276651	75496678	protein_coding	SEPT9	-0.292484	0.0386691	-7.56375	3.91609e-14	8.04379e-13
ENSG00000143153.8	chr1	169074935	169101960	protein_coding	ATP1B1	-0.524264	0.0693343	-7.56139	3.98793e-14	8.15787e-13
ENSG00000107404.13	chr1	1270656	1284730	protein_coding	DVL1	-0.407333	0.0539496	-7.55024	4.34458e-14	8.8633e-13
ENSG00000104738.12	chr8	48872745	48890720	protein_coding	MCM4	-0.238831	0.0316439	-7.54746	4.43838e-14	9.04236e-13
ENSG00000182389.14	chr2	152689290	152955593	protein_coding	CACNB4	-0.907727	0.120785	-7.51521	5.682e-14	1.15447e-12
ENSG00000107798.13	chr10	90973326	91174314	protein_coding	LIPA	-0.40408	0.0538325	-7.50625	6.08455e-14	1.23292e-12
ENSG00000109089.7	chr17	72983727	73001895	protein_coding	CDR2L	-0.376894	0.0502132	-7.50588	6.10192e-14	1.23443e-12
ENSG00000166986.8	chr12	57869228	57911352	protein_coding	MARS	-0.283486	0.0377693	-7.50574	6.10842e-14	1.23443e-12
ENSG00000130054.4	chrX	68725084	68752351	protein_coding	FAM155B	-0.524795	0.0700079	-7.49623	6.56783e-14	1.32548e-12
ENSG00000143319.12	chr1	156691683	156698591	protein_coding	ISG20L2	-0.324705	0.0433268	-7.49431	6.66476e-14	1.34324e-12
ENSG00000131242.11	chr17	29718642	29865236	protein_coding	RAB11FIP4	-0.424171	0.0567351	-7.47635	7.64165e-14	1.53806e-12
ENSG00000130402.7	chr19	39138289	39222223	protein_coding	ACTN4	-0.311272	0.0416356	-7.47611	7.65549e-14	1.53878e-12
ENSG00000174226.4	chr8	101585116	101675643	protein_coding	SNX31	-1.38606	0.185574	-7.46908	8.07553e-14	1.61672e-12
ENSG00000214706.6	chr3	50325163	50330349	protein_coding	IFRD2	-0.37903	0.0508097	-7.45979	8.66605e-14	1.73033e-12
ENSG00000148120.10	chr9	97488983	97849441	protein_coding	C9orf3	-0.337135	0.045216	-7.45609	8.9125e-14	1.77482e-12
ENSG00000182963.5	chr17	42875816	42908184	protein_coding	GJC1	-0.320014	0.0429195	-7.45614	8.90929e-14	1.77482e-12
ENSG00000169813.12	chr10	43881065	43904614	protein_coding	HNRNPF	-0.275851	0.0370093	-7.45356	9.08521e-14	1.80681e-12
ENSG00000198208.7	chr14	75370657	75390099	protein_coding	RPS6KL1	-0.587043	0.0787747	-7.45218	9.1812e-14	1.82349e-12
ENSG00000135048.9	chr9	74298282	74431606	protein_coding	TMEM2	-0.405876	0.0544745	-7.45075	9.28098e-14	1.84087e-12
ENSG00000179840.5	chr1	9712668	9714644	protein_coding	C1orf200	-0.876569	0.117683	-7.44854	9.43804e-14	1.86955e-12
ENSG00000162909.13	chr1	223889295	223963720	protein_coding	CAPN2	-0.230064	0.0309473	-7.43406	1.05315e-13	2.08066e-12
ENSG00000048162.15	chr5	175810949	175815976	protein_coding	NOP16	-0.513183	0.069053	-7.43173	1.0719e-13	2.11493e-12
ENSG00000183779.5	chr8	37553269	37557537	protein_coding	ZNF703	-0.339597	0.0457011	-7.43084	1.07908e-13	2.1263e-12
ENSG00000086712.8	chrX	16804550	16862642	protein_coding	TXLNG	-0.39717	0.0534589	-7.42944	1.09055e-13	2.14609e-12
ENSG00000185527.7	chr17	79617489	79630142	protein_coding	PDE6G	-1.88598	0.25406	-7.42338	1.14164e-13	2.24369e-12
ENSG00000085831.11	chr1	51752930	51810788	protein_coding	TTC39A	-0.580727	0.0782454	-7.42187	1.15477e-13	2.26653e-12
ENSG00000157216.11	chr1	54691105	54879152	protein_coding	SSBP3	-0.284689	0.0384297	-7.40803	1.28189e-13	2.50946e-12
ENSG00000135049.11	chr9	88161455	88356944	protein_coding	AGTPBP1	-0.289518	0.0391002	-7.40451	1.31639e-13	2.57365e-12
ENSG00000155506.12	chr5	154092462	154197167	protein_coding	LARP1	-0.222635	0.0300718	-7.40343	1.32707e-13	2.59116e-12
ENSG00000175592.4	chr11	65659520	65668044	protein_coding	FOSL1	-0.646871	0.0874484	-7.39717	1.39113e-13	2.7127e-12
ENSG00000141433.8	chr18	904944	912173	protein_coding	ADCYAP1	-1.21443	0.164297	-7.39164	1.45031e-13	2.81712e-12
ENSG00000128059.4	chr4	57259528	57301781	protein_coding	PPAT	-0.307928	0.041663	-7.39093	1.45803e-13	2.82847e-12
ENSG00000065328.12	chr10	13203554	13253104	protein_coding	MCM10	-0.339269	0.0459115	-7.38962	1.47247e-13	2.8528e-12
ENSG00000145907.10	chr5	151150606	151192346	protein_coding	G3BP1	-0.237893	0.0322191	-7.38359	1.54078e-13	2.9813e-12
ENSG00000099901.12	chr22	20103461	20114878	protein_coding	RANBP1	-0.297988	0.0403774	-7.38006	1.58221e-13	3.05359e-12
ENSG00000150556.12	chr2	149894621	150071776	protein_coding	LYPD6B	-0.421639	0.0572272	-7.36781	1.7345e-13	3.34319e-12
ENSG00000140443.9	chr15	99192200	99507759	protein_coding	IGF1R	-0.235751	0.0320543	-7.35475	1.91288e-13	3.67757e-12
ENSG00000119335.12	chr9	131445703	131458679	protein_coding	SET	-0.235185	0.0320415	-7.34	2.13593e-13	4.09591e-12
ENSG00000087077.7	chr7	100464760	100471076	protein_coding	TRIP6	-0.290131	0.0395545	-7.33498	2.2175e-13	4.24691e-12
ENSG00000111863.8	chr6	11712287	11807279	protein_coding	ADTRP	-1.50412	0.205223	-7.32921	2.31514e-13	4.417e-12
ENSG00000197451.6	chr5	177631508	177638164	protein_coding	HNRNPAB	-0.283872	0.0387333	-7.3289	2.32054e-13	4.42169e-12
ENSG00000141627.9	chr18	46570039	46987717	protein_coding	DYM	-0.354648	0.0484696	-7.31692	2.53733e-13	4.81644e-12
ENSG00000186575.13	chr22	29999545	30094587	protein_coding	NF2	-0.282702	0.0386413	-7.31607	2.55336e-13	4.84074e-12
ENSG00000164823.5	chr8	90914087	90940116	protein_coding	OSGIN2	-0.35618	0.0487101	-7.31224	2.62718e-13	4.97441e-12
ENSG00000162104.5	chr16	4003388	4166186	protein_coding	ADCY9	-0.41524	0.0568248	-7.30737	2.72415e-13	5.14504e-12
ENSG00000100401.15	chr22	41641615	41682255	protein_coding	RANGAP1	-0.288178	0.0394363	-7.30744	2.72283e-13	5.14504e-12
ENSG00000165527.5	chr14	50359810	50361490	protein_coding	ARF6	-0.346417	0.0474102	-7.30681	2.73554e-13	5.16007e-12
ENSG00000196975.10	chr2	69871557	70053596	protein_coding	ANXA4	-0.31703	0.0433982	-7.30513	2.76998e-13	5.21847e-12
ENSG00000011105.7	chr12	3186521	3395730	protein_coding	TSPAN9	-0.390991	0.0535295	-7.30422	2.7888e-13	5.24735e-12
ENSG00000055044.6	chr2	203130439	203168389	protein_coding	NOP58	-0.281266	0.0385089	-7.30393	2.79491e-13	5.25227e-12
ENSG00000140538.12	chr15	88418230	88799999	protein_coding	NTRK3	-0.782831	0.107189	-7.30329	2.80814e-13	5.27053e-12
ENSG00000108679.8	chr17	76967320	76976191	protein_coding	LGALS3BP	-0.41519	0.0568695	-7.30074	2.86179e-13	5.36452e-12
ENSG00000160062.10	chr1	33005028	33071540	protein_coding	ZBTB8A	-0.577098	0.0790489	-7.30052	2.86657e-13	5.36677e-12
ENSG00000168906.8	chr2	85766288	85772403	protein_coding	MAT2A	-0.241946	0.033228	-7.28139	3.30406e-13	6.17045e-12
ENSG00000136891.9	chr9	103064359	103115221	protein_coding	TEX10	-0.269502	0.0370407	-7.27583	3.44286e-13	6.42169e-12
ENSG00000158246.7	chr1	27331511	27339327	protein_coding	FAM46B	-0.539154	0.074162	-7.26994	3.59648e-13	6.6999e-12
ENSG00000112902.7	chr5	9035138	9546187	protein_coding	SEMA5A	-1.10805	0.152547	-7.26368	3.76704e-13	7.00026e-12
ENSG00000101670.7	chr18	47087069	47119272	protein_coding	LIPG	-0.244262	0.0336291	-7.2634	3.77472e-13	7.00586e-12
ENSG00000206053.8	chr16	1728257	1752281	protein_coding	HN1L	-0.274517	0.037845	-7.25372	4.05485e-13	7.50723e-12
ENSG00000165449.7	chr10	61410523	61495760	protein_coding	SLC16A9	-0.498154	0.068698	-7.25136	4.12611e-13	7.61589e-12
ENSG00000103326.6	chr16	577717	604636	protein_coding	CAPN15	-0.337304	0.0465165	-7.25127	4.12876e-13	7.61589e-12
ENSG00000166924.4	chr7	100081550	100092422	protein_coding	NYAP1	-0.471944	0.0651044	-7.24904	4.19751e-13	7.72373e-12
ENSG00000121057.8	chr17	55162453	55198710	protein_coding	AKAP1	-0.322006	0.0444721	-7.24063	4.46603e-13	8.18772e-12
ENSG00000163811.7	chr2	29117509	29171088	protein_coding	WDR43	-0.284602	0.0394737	-7.20993	5.59827e-13	1.0226e-11
ENSG00000170727.7	chr8	145486055	145515082	protein_coding	BOP1	-0.529946	0.0735084	-7.20933	5.62287e-13	1.0246e-11
ENSG00000109107.9	chr17	26900133	26904282	protein_coding	ALDOC	-0.734736	0.102017	-7.20208	5.92988e-13	1.07924e-11
ENSG00000173391.4	chr12	10310902	10324737	protein_coding	OLR1	-1.21934	0.169658	-7.18704	6.62129e-13	1.20071e-11
ENSG00000154529.10	chr9	43684902	43924049	protein_coding	CNTNAP3B	-0.730313	0.101621	-7.18664	6.6403e-13	1.2027e-11
ENSG00000037474.10	chr5	6599352	6633404	protein_coding	NSUN2	-0.267168	0.0371855	-7.18474	6.73352e-13	1.21812e-11
ENSG00000233608.2	chr2	239756673	239795893	protein_coding	TWIST2	-0.78695	0.109662	-7.17614	7.1706e-13	1.29252e-11
ENSG00000241945.3	chr21	45527171	45551063	protein_coding	PWP2	-0.294133	0.0409898	-7.17574	7.19147e-13	1.29472e-11
ENSG00000099260.6	chr1	100111499	100160097	protein_coding	PALMD	-0.340077	0.0473966	-7.17514	7.22332e-13	1.2989e-11
ENSG00000127191.13	chr9	139776364	139821059	protein_coding	TRAF2	-0.41915	0.0585056	-7.16427	7.82002e-13	1.40116e-11
ENSG00000100154.10	chr22	28374004	29075853	protein_coding	TTC28	-0.269053	0.0375649	-7.16235	7.9308e-13	1.41932e-11
ENSG00000132669.8	chr20	19867165	19983101	protein_coding	RIN2	-0.490904	0.0687434	-7.1411	9.25877e-13	1.65107e-11
ENSG00000132361.12	chr17	2592680	2615957	protein_coding	CLUH	-0.278568	0.0390316	-7.13698	9.54061e-13	1.69931e-11
ENSG00000141140.12	chr17	34851477	34899284	protein_coding	MYO19	-0.260576	0.0365134	-7.13643	9.5786e-13	1.70406e-11
ENSG00000004478.5	chr12	2904119	2914576	protein_coding	FKBP4	-0.316453	0.0443539	-7.13472	9.69843e-13	1.72334e-11
ENSG00000148730.6	chr10	72164135	72188374	protein_coding	EIF4EBP2	-0.283729	0.0398208	-7.12514	1.03975e-12	1.8432e-11
ENSG00000100403.10	chr22	41697526	41756151	protein_coding	ZC3H7B	-0.26488	0.0372009	-7.12025	1.07728e-12	1.90747e-11
ENSG00000105835.7	chr7	105888731	105926772	protein_coding	NAMPT	-0.278771	0.0391612	-7.11855	1.0907e-12	1.92896e-11
ENSG00000175582.15	chr11	73386683	73472182	protein_coding	RAB6A	-0.324206	0.0455506	-7.11749	1.09908e-12	1.94149e-11
ENSG00000107938.13	chr10	127408084	127452712	protein_coding	C10orf137	-0.286608	0.0402725	-7.11671	1.1053e-12	1.9479e-11
ENSG00000177192.9	chr12	132413745	132428406	protein_coding	PUS1	-0.352398	0.0495477	-7.1123	1.14122e-12	2.00648e-11
ENSG00000082146.8	chr2	202252581	202345569	protein_coding	STRADB	-0.302216	0.0425135	-7.10871	1.17132e-12	2.05459e-11
ENSG00000177606.5	chr1	59246465	59249785	protein_coding	JUN	-1.07117	0.150719	-7.10711	1.18497e-12	2.0737e-11
ENSG00000160193.7	chr21	44263204	44299678	protein_coding	WDR4	-0.315354	0.0443737	-7.10677	1.18791e-12	2.07642e-11
ENSG00000159840.11	chr7	143078173	143088204	protein_coding	ZYX	-0.360648	0.0507589	-7.10512	1.20214e-12	2.09885e-11
ENSG00000167670.11	chr19	4402659	4445015	protein_coding	CHAF1A	-0.312011	0.0439201	-7.10405	1.21152e-12	2.11033e-11
ENSG00000102878.11	chr16	67197288	67203848	protein_coding	HSF4	-0.560104	0.0789475	-7.09464	1.29693e-12	2.25143e-11
ENSG00000100138.9	chr22	42069934	42086508	protein_coding	NHP2L1	-0.332519	0.0468691	-7.09463	1.29703e-12	2.25143e-11
ENSG00000145703.11	chr5	75699074	76003957	protein_coding	IQGAP2	-0.257579	0.0363658	-7.083	1.4107e-12	2.44592e-11
ENSG00000168615.7	chr8	38854388	38962663	protein_coding	ADAM9	-0.311388	0.043988	-7.07892	1.45282e-12	2.51604e-11
ENSG00000174013.7	chr3	196295482	196315930	protein_coding	FBXO45	-0.426584	0.060265	-7.07847	1.45757e-12	2.52136e-11
ENSG00000116649.5	chr1	11114641	11120081	protein_coding	SRM	-0.363565	0.0513634	-7.07828	1.45959e-12	2.52195e-11
ENSG00000141429.9	chr18	33161081	33291798	protein_coding	GALNT1	-0.266033	0.0376066	-7.0741	1.50424e-12	2.59313e-11
ENSG00000074800.9	chr1	8921061	8939308	protein_coding	ENO1	-0.243054	0.0343613	-7.07346	1.51115e-12	2.60205e-11
ENSG00000146950.8	chrX	9754496	9917483	protein_coding	SHROOM2	-0.843627	0.119298	-7.07161	1.53145e-12	2.63399e-11
ENSG00000120438.7	chr6	160199530	160210781	protein_coding	TCP1	-0.224869	0.0318059	-7.07002	1.54906e-12	2.66123e-11
ENSG00000108179.9	chr10	81107225	81115093	protein_coding	PPIF	-0.335183	0.0474269	-7.06735	1.57916e-12	2.70984e-11
ENSG00000107249.17	chr9	3824127	4348392	protein_coding	GLIS3	-0.233815	0.0331419	-7.05496	1.72646e-12	2.95585e-11
ENSG00000130294.10	chr2	241653181	241759725	protein_coding	KIF1A	-0.246027	0.0349108	-7.04732	1.82402e-12	3.1087e-11
ENSG00000155592.11	chr16	25247322	25269252	protein_coding	ZKSCAN2	-0.334765	0.0475079	-7.04652	1.83448e-12	3.12298e-11
ENSG00000094804.5	chr17	38443885	38459171	protein_coding	CDC6	-0.297519	0.0422488	-7.04206	1.89413e-12	3.21723e-11
ENSG00000077782.15	chr8	38268656	38326352	protein_coding	FGFR1	-0.246131	0.034994	-7.03352	2.01389e-12	3.41679e-11
ENSG00000134440.7	chr18	55267888	55289445	protein_coding	NARS	-0.254647	0.036235	-7.02766	2.10025e-12	3.55929e-11
ENSG00000179041.2	chr8	67341263	67342966	protein_coding	RRS1	-0.423938	0.060515	-7.00551	2.46096e-12	4.16118e-11
ENSG00000138685.8	chr4	123747863	123819391	protein_coding	FGF2	-0.346529	0.0495157	-6.99836	2.58983e-12	4.36924e-11
ENSG00000171552.8	chr20	30252255	30311792	protein_coding	BCL2L1	-0.35331	0.0505116	-6.99463	2.65964e-12	4.47697e-11
ENSG00000156232.6	chr15	83478380	83503611	protein_coding	WHAMM	-0.420678	0.0602188	-6.98582	2.83192e-12	4.76162e-11
ENSG00000033867.12	chr3	27414214	27525911	protein_coding	SLC4A7	-0.323866	0.0464266	-6.97588	3.03954e-12	5.09361e-11
ENSG00000240849.6	chr20	48697663	48770335	protein_coding	TMEM189	-0.385178	0.0552515	-6.97136	3.13893e-12	5.25429e-11
ENSG00000080608.9	chr9	2720469	2844241	protein_coding	KIAA0020	-0.298481	0.0428209	-6.97045	3.15931e-12	5.27664e-11
ENSG00000104907.8	chr19	13215716	13228381	protein_coding	TRMT1	-0.306182	0.0439461	-6.96722	3.23259e-12	5.39255e-11
ENSG00000197785.9	chr1	1447531	1470067	protein_coding	ATAD3A	-0.38159	0.0547718	-6.96691	3.2397e-12	5.39292e-11
ENSG00000073536.13	chr17	33455772	33469334	protein_coding	NLE1	-0.379806	0.0545488	-6.96268	3.33858e-12	5.55135e-11
ENSG00000116679.11	chr1	185265520	185286461	protein_coding	IVNS1ABP	-0.232103	0.033355	-6.95857	3.43743e-12	5.70941e-11
ENSG00000185201.12	chr11	307631	315272	protein_coding	IFITM2	-0.68835	0.0990032	-6.95281	3.58091e-12	5.94115e-11
ENSG00000109519.8	chr4	7060633	7069924	protein_coding	GRPEL1	-0.331491	0.0477115	-6.94784	3.70931e-12	6.13943e-11
ENSG00000104524.9	chr8	144686083	144691943	protein_coding	PYCRL	-0.404943	0.0583482	-6.94011	3.91791e-12	6.47166e-11
ENSG00000215012.4	chr22	19833661	19842419	protein_coding	C22orf29	-0.351853	0.0508307	-6.92206	4.45116e-12	7.33635e-11
ENSG00000183684.6	chr17	79845713	79849462	protein_coding	ALYREF	-0.26634	0.038507	-6.91667	4.62394e-12	7.60443e-11
ENSG00000160712.8	chr1	154377669	154441926	protein_coding	IL6R	-0.774252	0.112175	-6.90219	5.12063e-12	8.41206e-11
ENSG00000247077.2	chr12	133287405	133299228	protein_coding	PGAM5	-0.31769	0.0460373	-6.90072	5.17399e-12	8.49043e-11
ENSG00000135914.5	chr2	231972944	231989832	protein_coding	HTR2B	-0.564064	0.0821349	-6.86753	6.53249e-12	1.06615e-10
ENSG00000133119.8	chr13	34392186	34540695	protein_coding	RFC3	-0.299278	0.0436325	-6.85907	6.93091e-12	1.12749e-10
ENSG00000084774.9	chr2	27440258	27466811	protein_coding	CAD	-0.260291	0.038072	-6.83681	8.09785e-12	1.31165e-10
ENSG00000088367.16	chr20	34679426	34820721	protein_coding	EPB41L1	-0.381102	0.0557871	-6.83136	8.41131e-12	1.35948e-10
ENSG00000103194.11	chr16	84733584	84813528	protein_coding	USP10	-0.250838	0.0367344	-6.82842	8.58535e-12	1.38612e-10
ENSG00000154639.14	chr21	18884700	18965897	protein_coding	CXADR	-0.293366	0.0429639	-6.82819	8.5993e-12	1.38688e-10
ENSG00000169750.4	chr17	79989500	79992080	protein_coding	RAC3	-0.414314	0.0607045	-6.82509	8.78697e-12	1.41411e-10
ENSG00000120705.8	chr5	137841784	137878989	protein_coding	ETF1	-0.229082	0.0335785	-6.82226	8.96197e-12	1.43919e-10
ENSG00000090447.7	chr16	4307187	4323076	protein_coding	TFAP4	-0.445924	0.0653869	-6.81977	9.11845e-12	1.46275e-10
ENSG00000164924.13	chr8	101928753	101965616	protein_coding	YWHAZ	-0.195267	0.0286659	-6.81181	9.63804e-12	1.54116e-10
ENSG00000075891.17	chr10	102495360	102589698	protein_coding	PAX2	-0.334567	0.0491621	-6.80539	1.00777e-11	1.60975e-10
ENSG00000096746.13	chr10	70090931	70102948	protein_coding	HNRNPH3	-0.301995	0.0443827	-6.80434	1.01516e-11	1.61811e-10
ENSG00000119403.9	chr9	123617977	123639606	protein_coding	PHF19	-0.298655	0.04391	-6.80152	1.03519e-11	1.64829e-10
ENSG00000155970.7	chr8	16884747	16980153	protein_coding	MICU3	-0.360681	0.0530472	-6.79924	1.05175e-11	1.67289e-10
ENSG00000085733.11	chr11	70244510	70282690	protein_coding	CTTN	-0.237129	0.0349816	-6.77868	1.21277e-11	1.92696e-10
ENSG00000101695.4	chr18	29598335	29653176	protein_coding	RNF125	-0.927854	0.136903	-6.77746	1.2231e-11	1.94132e-10
ENSG00000196739.10	chr9	116917840	117074791	protein_coding	COL27A1	-0.312595	0.0461582	-6.77226	1.26784e-11	2.0102e-10
ENSG00000104980.3	chr19	7991603	8008805	protein_coding	TIMM44	-0.348996	0.0515732	-6.76701	1.31475e-11	2.08238e-10
ENSG00000213585.6	chr5	133307606	133340824	protein_coding	VDAC1	-0.231797	0.0342608	-6.76567	1.32698e-11	2.09954e-10
ENSG00000205629.7	chr16	25123050	25189552	protein_coding	LCMT1	-0.370617	0.0548226	-6.7603	1.37707e-11	2.1765e-10
ENSG00000144677.10	chr3	37903451	38025960	protein_coding	CTDSPL	-0.371203	0.0550786	-6.73952	1.58912e-11	2.50636e-10
ENSG00000141574.3	chr17	80278900	80291950	protein_coding	SECTM1	-0.801777	0.119119	-6.73087	1.68655e-11	2.64613e-10
ENSG00000059588.5	chr1	234527059	234614849	protein_coding	TARBP1	-0.28923	0.0430007	-6.72616	1.74196e-11	2.73023e-10
ENSG00000173674.6	chrX	20142636	20159962	protein_coding	EIF1AX	-0.321446	0.0478171	-6.7224	1.78755e-11	2.79584e-10
ENSG00000173757.5	chr17	40351186	40428725	protein_coding	STAT5B	-0.416038	0.0619052	-6.72057	1.81018e-11	2.82829e-10
ENSG00000167513.4	chr16	88869621	88875666	protein_coding	CDT1	-0.325118	0.0484619	-6.70873	1.96325e-11	3.06427e-10
ENSG00000156103.11	chr8	89044237	89340254	protein_coding	MMP16	-0.411158	0.0612896	-6.70846	1.96695e-11	3.06684e-10
ENSG00000196411.5	chr7	100400187	100425121	protein_coding	EPHB4	-0.246918	0.0368088	-6.70812	1.97154e-11	3.07081e-10
ENSG00000102879.11	chr16	30194148	30200397	protein_coding	CORO1A	-0.555673	0.0830987	-6.68691	2.27935e-11	3.53559e-10
ENSG00000113312.6	chr5	159436120	159492550	protein_coding	TTC1	-0.354176	0.0530855	-6.67179	2.52697e-11	3.91563e-10
ENSG00000048828.12	chr9	96214004	96328397	protein_coding	FAM120A	-0.248121	0.0372022	-6.66953	2.56629e-11	3.97245e-10
ENSG00000071539.9	chr5	892758	919472	protein_coding	TRIP13	-0.336204	0.0504291	-6.66686	2.6134e-11	4.04122e-10
ENSG00000140332.11	chr15	70340129	70390515	protein_coding	TLE3	-0.283442	0.0425502	-6.66136	2.71302e-11	4.18234e-10
ENSG00000137054.11	chr9	37485932	37503694	protein_coding	POLR1E	-0.333484	0.050065	-6.66102	2.7193e-11	4.18773e-10
ENSG00000141076.13	chr16	69165194	69265033	protein_coding	CIRH1A	-0.282323	0.0424854	-6.64518	3.02846e-11	4.65428e-10
ENSG00000053372.4	chr1	19578033	19586622	protein_coding	MRTO4	-0.291921	0.0439337	-6.64458	3.04076e-11	4.66841e-10
ENSG00000264364.2	chr17	56160776	56172897	protein_coding	DYNLL2	-0.332137	0.0500046	-6.64213	3.09185e-11	4.74199e-10
ENSG00000023902.9	chr1	150121373	150136916	protein_coding	PLEKHO1	-0.468544	0.070561	-6.64027	3.13103e-11	4.79718e-10
ENSG00000172366.15	chr16	691813	698474	protein_coding	FAM195A	-0.459348	0.0691805	-6.63985	3.14007e-11	4.80124e-10
ENSG00000169047.5	chr2	227596033	227664475	protein_coding	IRS1	-0.240361	0.0361996	-6.63988	3.13937e-11	4.80124e-10
ENSG00000176014.8	chr18	12307668	12344319	protein_coding	TUBB6	-0.27734	0.0417988	-6.63512	3.24232e-11	4.9475e-10
ENSG00000138166.5	chr10	112257596	112271302	protein_coding	DUSP5	-0.816194	0.123029	-6.63414	3.2639e-11	4.97537e-10
ENSG00000124496.8	chr6	42192669	42419789	protein_coding	TRERF1	-0.271557	0.0409435	-6.6325	3.30055e-11	5.02105e-10
ENSG00000184787.14	chr21	46188955	46221934	protein_coding	UBE2G2	-0.277962	0.0419296	-6.62925	3.374e-11	5.12759e-10
ENSG00000026508.12	chr11	35160417	35253949	protein_coding	CD44	-1.96273	0.29619	-6.62659	3.43537e-11	5.21032e-10
ENSG00000106244.8	chr7	98989671	99006452	protein_coding	PDAP1	-0.262153	0.03959	-6.6217	3.55087e-11	5.3794e-10
ENSG00000130584.6	chr20	62375019	62462597	protein_coding	ZBTB46	-0.34945	0.0527866	-6.62006	3.59062e-11	5.42932e-10
ENSG00000185813.6	chr17	79858841	79869340	protein_coding	PCYT2	-0.378547	0.0572153	-6.61619	3.68571e-11	5.55421e-10
ENSG00000185818.7	chr4	2061239	2070816	protein_coding	NAT8L	-0.299634	0.0452886	-6.6161	3.68801e-11	5.55421e-10
ENSG00000103740.5	chr15	78459810	78538030	protein_coding	ACSBG1	-0.900212	0.136132	-6.61281	3.77082e-11	5.67323e-10
ENSG00000171492.10	chr1	90286573	90402170	protein_coding	LRRC8D	-0.314057	0.0475344	-6.60695	3.92326e-11	5.89078e-10
ENSG00000182534.9	chr17	74668633	74707098	protein_coding	MXRA7	-0.263126	0.0398869	-6.59681	4.20109e-11	6.30164e-10
ENSG00000167553.10	chr12	49582519	49667114	protein_coding	TUBA1C	-0.295382	0.0447901	-6.5948	4.25832e-11	6.38111e-10
ENSG00000128283.6	chr22	37956454	37965412	protein_coding	CDC42EP1	-0.303747	0.0460719	-6.5929	4.31329e-11	6.45703e-10
ENSG00000148408.8	chr9	140772241	141019076	protein_coding	CACNA1B	-0.391701	0.0594147	-6.59265	4.32033e-11	6.46113e-10
ENSG00000163931.11	chr3	53258723	53290068	protein_coding	TKT	-0.27088	0.0410928	-6.59191	4.34194e-11	6.48699e-10
ENSG00000173153.9	chr11	64073044	64084215	protein_coding	ESRRA	-0.399751	0.0606625	-6.58975	4.40554e-11	6.56893e-10
ENSG00000090339.4	chr19	10381511	10397291	protein_coding	ICAM1	-0.464721	0.070524	-6.58954	4.41188e-11	6.57186e-10
ENSG00000060138.8	chr12	10851683	10875911	protein_coding	YBX3	-0.255875	0.0388384	-6.5882	4.45185e-11	6.62484e-10
ENSG00000143248.8	chr1	163080911	163291577	protein_coding	RGS5	-0.984524	0.14979	-6.57268	4.94188e-11	7.32501e-10
ENSG00000136628.13	chr1	220141943	220220000	protein_coding	EPRS	-0.211541	0.0321917	-6.57129	4.988e-11	7.38608e-10
ENSG00000166508.13	chr7	99690351	99699563	protein_coding	MCM7	-0.267382	0.0407414	-6.5629	5.2771e-11	7.80647e-10
ENSG00000149201.5	chr11	86085778	86134151	protein_coding	CCDC81	-0.979364	0.149234	-6.56259	5.28824e-11	7.80756e-10
ENSG00000105186.10	chr19	33087913	33167503	protein_coding	ANKRD27	-0.261277	0.0398122	-6.56272	5.28338e-11	7.80756e-10
ENSG00000107816.13	chr10	102756375	102767593	protein_coding	LZTS2	-0.221672	0.0338024	-6.55788	5.4579e-11	8.04223e-10
ENSG00000133619.13	chr7	149411872	149431664	protein_coding	KRBA1	-0.351326	0.0536248	-6.55157	5.69365e-11	8.38139e-10
ENSG00000179409.6	chr17	647654	657239	protein_coding	GEMIN4	-0.258407	0.0394541	-6.54957	5.77012e-11	8.48564e-10
ENSG00000185298.8	chr17	79633394	79640934	protein_coding	CCDC137	-0.374251	0.0571442	-6.54925	5.78279e-11	8.49594e-10
ENSG00000129625.8	chr5	112212084	112258236	protein_coding	REEP5	-0.274279	0.0418946	-6.54688	5.87507e-11	8.62309e-10
ENSG00000142864.10	chr1	67873493	67896098	protein_coding	SERBP1	-0.226478	0.0346044	-6.54477	5.95864e-11	8.7372e-10
ENSG00000167393.12	chrX	294698	347690	protein_coding	PPP2R3B	-0.289043	0.0441653	-6.54458	5.96617e-11	8.73972e-10
ENSG00000136270.9	chr7	45139699	45151646	protein_coding	TBRG4	-0.259925	0.03976	-6.53735	6.26204e-11	9.15526e-10
ENSG00000106263.13	chr7	2393721	2420380	protein_coding	EIF3B	-0.212896	0.032647	-6.52116	6.97663e-11	1.01506e-09
ENSG00000188732.6	chr7	23719749	23742868	protein_coding	FAM221A	-0.667398	0.10269	-6.49916	8.07696e-11	1.17174e-09
ENSG00000119408.12	chr9	127019885	127115586	protein_coding	NEK6	-0.314162	0.048355	-6.49699	8.19432e-11	1.18533e-09
ENSG00000178233.13	chr6	44238203	44275243	protein_coding	TMEM151B	-0.697936	0.107428	-6.4968	8.20486e-11	1.18572e-09
ENSG00000162873.10	chr1	205305220	205326218	protein_coding	KLHDC8A	-2.58394	0.397788	-6.49577	8.26099e-11	1.19268e-09
ENSG00000115762.12	chr2	131862420	132111282	protein_coding	PLEKHB2	-0.278766	0.0431098	-6.46642	1.00351e-10	1.44188e-09
ENSG00000185963.9	chr9	95473645	95527094	protein_coding	BICD2	-0.291687	0.0451517	-6.46016	1.04593e-10	1.49567e-09
ENSG00000130204.8	chr19	45393826	45406946	protein_coding	TOMM40	-0.319538	0.0494745	-6.45865	1.05642e-10	1.50925e-09
ENSG00000170955.9	chr11	6340176	6341877	protein_coding	PRKCDBP	-0.695813	0.107815	-6.45376	1.09112e-10	1.55733e-09
ENSG00000109846.3	chr11	111779289	111794446	protein_coding	CRYAB	-0.207135	0.0321449	-6.44379	1.16529e-10	1.66162e-09
ENSG00000133477.12	chr22	40390953	40439533	protein_coding	FAM83F	-1.11826	0.173553	-6.44337	1.16852e-10	1.66465e-09
ENSG00000144369.8	chr2	187558698	187630685	protein_coding	FAM171B	-0.264851	0.0411139	-6.44189	1.17997e-10	1.67777e-09
ENSG00000064012.17	chr2	202098166	202152434	protein_coding	CASP8	-0.329596	0.0511907	-6.4386	1.20584e-10	1.71293e-09
ENSG00000138162.13	chr10	123748689	124014060	protein_coding	TACC2	-0.32546	0.0505892	-6.4334	1.24779e-10	1.76857e-09
ENSG00000157613.6	chr11	46299212	46342972	protein_coding	CREB3L1	-0.307878	0.0478569	-6.43331	1.24854e-10	1.76857e-09
ENSG00000155189.7	chr8	6565878	6617184	protein_coding	AGPAT5	-0.258047	0.0401232	-6.43138	1.26454e-10	1.78787e-09
ENSG00000145391.9	chr4	140417095	140527853	protein_coding	SETD7	-0.386873	0.0601586	-6.43088	1.26865e-10	1.79199e-09
ENSG00000108010.7	chr10	131934663	131982785	protein_coding	GLRX3	-0.278176	0.0432697	-6.42888	1.2855e-10	1.81408e-09
ENSG00000178921.9	chr17	8150936	8173809	protein_coding	PFAS	-0.245504	0.0381963	-6.42744	1.29771e-10	1.82787e-09
ENSG00000143515.12	chr1	154298029	154323783	protein_coding	ATP8B2	-0.213328	0.0331898	-6.4275	1.29721e-10	1.82787e-09
ENSG00000145220.9	chr4	4269428	4291896	protein_coding	LYAR	-0.383159	0.0596231	-6.42636	1.30695e-10	1.83916e-09
ENSG00000165271.12	chr9	33461439	33473928	protein_coding	NOL6	-0.277377	0.043167	-6.42568	1.31282e-10	1.84569e-09
ENSG00000260903.2	chr20	30555805	30591190	protein_coding	XKR7	-0.275858	0.0429448	-6.42354	1.3314e-10	1.87006e-09
ENSG00000103423.9	chr16	4475806	4506776	protein_coding	DNAJA3	-0.243866	0.0379902	-6.4192	1.36995e-10	1.92241e-09
ENSG00000196365.7	chr19	5691845	5720583	protein_coding	LONP1	-0.254728	0.0396836	-6.41897	1.37198e-10	1.92346e-09
ENSG00000172115.4	chr7	25159710	25164980	protein_coding	CYCS	-0.252988	0.0394176	-6.41816	1.3793e-10	1.93192e-09
ENSG00000042062.7	chr20	49202645	49308065	protein_coding	FAM65C	-0.402336	0.062708	-6.41602	1.39883e-10	1.95745e-09
ENSG00000080511.2	chr19	10123925	10132955	protein_coding	RDH8	-0.696831	0.108769	-6.40652	1.48875e-10	2.07748e-09
ENSG00000141522.7	chr17	79825597	79829282	protein_coding	ARHGDIA	-0.30476	0.0476777	-6.39208	1.63643e-10	2.28142e-09
ENSG00000103335.15	chr16	88781751	88851619	protein_coding	PIEZO1	-0.221633	0.0347286	-6.38186	1.74949e-10	2.43453e-09
ENSG00000049449.4	chr11	31833939	32127301	protein_coding	RCN1	-0.311568	0.0489078	-6.37053	1.88381e-10	2.61177e-09
ENSG00000181163.9	chr5	170814120	170838141	protein_coding	NPM1	-0.249614	0.0392326	-6.3624	1.9862e-10	2.74865e-09
ENSG00000104356.6	chr8	99129525	99172062	protein_coding	POP1	-0.292261	0.0459677	-6.35798	2.0443e-10	2.82644e-09
ENSG00000167173.14	chr15	75487984	75504510	protein_coding	C15orf39	-0.328886	0.0517713	-6.35266	2.11616e-10	2.92311e-09
ENSG00000168306.8	chr3	58490863	58523046	protein_coding	ACOX2	-1.5315	0.241257	-6.348	2.18136e-10	3.00763e-09
ENSG00000137273.3	chr6	1390069	1395832	protein_coding	FOXF2	-0.904345	0.142532	-6.34485	2.22644e-10	3.06697e-09
ENSG00000105676.9	chr19	19144384	19170563	protein_coding	ARMC6	-0.323197	0.0509696	-6.34098	2.28313e-10	3.13931e-09
ENSG00000100714.11	chr14	64854749	64926722	protein_coding	MTHFD1	-0.213897	0.0337426	-6.33907	2.31158e-10	3.17262e-09
ENSG00000166226.8	chr12	69979114	69995350	protein_coding	CCT2	-0.207635	0.0327749	-6.33518	2.37066e-10	3.24481e-09
ENSG00000185339.4	chr22	31002825	31023265	protein_coding	TCN2	-0.428978	0.0677285	-6.33379	2.39204e-10	3.27108e-09
ENSG00000138829.6	chr5	127593601	127994878	protein_coding	FBN2	-0.398011	0.0628976	-6.32793	2.48475e-10	3.39169e-09
ENSG00000134256.8	chr1	117544382	117579167	protein_coding	CD101	-0.722986	0.114395	-6.32006	2.61459e-10	3.56244e-09
ENSG00000102606.13	chr13	111766906	111958084	protein_coding	ARHGEF7	-0.255875	0.0405264	-6.31378	2.72306e-10	3.70686e-09
ENSG00000136813.10	chr9	114122972	114247025	protein_coding	KIAA0368	-0.225945	0.0358635	-6.30014	2.97379e-10	4.04085e-09
ENSG00000175792.7	chr3	127783621	127872757	protein_coding	RUVBL1	-0.259286	0.0412073	-6.29223	3.12939e-10	4.24461e-09
ENSG00000244462.3	chr20	34236847	34252878	protein_coding	RBM12	-0.232837	0.0370374	-6.28655	3.24599e-10	4.39879e-09
ENSG00000116337.11	chr1	110158726	110174673	protein_coding	AMPD2	-0.262798	0.041811	-6.28538	3.27062e-10	4.42816e-09
ENSG00000134001.8	chr14	67826714	67853233	protein_coding	EIF2S1	-0.246735	0.0392771	-6.28191	3.34449e-10	4.52002e-09
ENSG00000089006.12	chr20	17922241	17949623	protein_coding	SNX5	-0.233977	0.0372682	-6.27819	3.42532e-10	4.62094e-09
ENSG00000169231.9	chr1	155165379	155178842	protein_coding	THBS3	-0.305646	0.0487126	-6.27448	3.50804e-10	4.7283e-09
ENSG00000104635.9	chr8	22224762	22291642	protein_coding	SLC39A14	-0.233205	0.0372108	-6.26714	3.67741e-10	4.94769e-09
ENSG00000143549.15	chr1	154127784	154167124	protein_coding	TPM3	-0.196853	0.0314311	-6.26301	3.77611e-10	5.0714e-09
ENSG00000227184.3	chr8	144939497	144952632	protein_coding	EPPK1	-1.48338	0.236876	-6.26226	3.79429e-10	5.09126e-09
ENSG00000105576.11	chr19	12810008	12834825	protein_coding	TNPO2	-0.238831	0.038147	-6.26083	3.82941e-10	5.13381e-09
ENSG00000163803.8	chr2	28680012	28866654	protein_coding	PLB1	-1.64133	0.262184	-6.26022	3.84445e-10	5.14844e-09
ENSG00000112159.7	chr6	90352218	90529442	protein_coding	MDN1	-0.2005	0.0320424	-6.25732	3.91643e-10	5.23178e-09
ENSG00000088305.14	chr20	31350191	31397162	protein_coding	DNMT3B	-0.263531	0.0421201	-6.25666	3.93313e-10	5.24475e-09
ENSG00000164163.6	chr4	146019084	146050331	protein_coding	ABCE1	-0.227667	0.0363879	-6.25667	3.93296e-10	5.24475e-09
ENSG00000125247.11	chr13	101256181	101327347	protein_coding	TMTC4	-0.296754	0.0474475	-6.25436	3.99159e-10	5.31799e-09
ENSG00000142871.11	chr1	86046444	86049645	protein_coding	CYR61	-0.266877	0.042687	-6.25194	4.05384e-10	5.39135e-09
ENSG00000175040.4	chr3	142838173	142841800	protein_coding	CHST2	-0.638671	0.10219	-6.24981	4.10962e-10	5.4607e-09
ENSG00000139263.7	chr12	59265931	59314303	protein_coding	LRIG3	-0.545898	0.087351	-6.24948	4.11827e-10	5.46736e-09
ENSG00000150753.7	chr5	10250033	10266524	protein_coding	CCT5	-0.209218	0.0334829	-6.2485	4.1442e-10	5.49692e-09
ENSG00000106266.4	chr7	2291405	2393953	protein_coding	SNX8	-0.26963	0.043179	-6.24447	4.2524e-10	5.63546e-09
ENSG00000077009.9	chr19	3933101	3942414	protein_coding	NMRK2	-0.389747	0.0624919	-6.23676	4.46731e-10	5.91504e-09
ENSG00000204713.6	chr6	28870779	28891766	protein_coding	TRIM27	-0.221059	0.0354535	-6.23516	4.51308e-10	5.97038e-09
ENSG00000156976.10	chr3	186500994	186507689	protein_coding	EIF4A2	-0.209087	0.0335517	-6.23179	4.61142e-10	6.08975e-09
ENSG00000239900.7	chr22	40742507	40786467	protein_coding	ADSL	-0.23	0.0369586	-6.22318	4.87166e-10	6.42777e-09
ENSG00000124571.13	chr6	43490072	43543812	protein_coding	XPO5	-0.233678	0.0375858	-6.21719	5.06149e-10	6.67237e-09
ENSG00000130176.3	chr19	11649532	11661138	protein_coding	CNN1	-0.774235	0.124731	-6.20722	5.39286e-10	7.09053e-09
ENSG00000136045.7	chr12	108079509	108106944	protein_coding	PWP1	-0.277573	0.0447771	-6.199	5.68245e-10	7.4517e-09
ENSG00000153944.6	chr17	55333212	55762046	protein_coding	MSI2	-0.233796	0.0377446	-6.19416	5.85981e-10	7.67758e-09
ENSG00000174807.3	chr11	66081958	66084515	protein_coding	CD248	-0.84151	0.136051	-6.18527	6.19974e-10	8.10881e-09
ENSG00000178035.7	chr3	49061758	49066841	protein_coding	IMPDH2	-0.259906	0.0420598	-6.17944	6.43311e-10	8.3921e-09
ENSG00000143476.13	chr1	212208919	212280742	protein_coding	DTL	-0.271831	0.044055	-6.17026	6.81758e-10	8.87823e-09
ENSG00000173706.8	chr3	124684554	124774802	protein_coding	HEG1	-0.344964	0.0559257	-6.16825	6.905e-10	8.98427e-09
ENSG00000099949.14	chr22	21333751	21353327	protein_coding	LZTR1	-0.245524	0.0398262	-6.16488	7.05376e-10	9.16989e-09
ENSG00000128050.4	chr4	57301907	57327534	protein_coding	PAICS	-0.179652	0.0291835	-6.15593	7.46366e-10	9.67762e-09
ENSG00000134375.6	chr1	201924619	201939789	protein_coding	TIMM17A	-0.281154	0.0456773	-6.15521	7.49761e-10	9.71325e-09
ENSG00000198695.2	chrM	14149	14673	protein_coding	MT-ND6	-0.290661	0.0472261	-6.15467	7.52361e-10	9.73015e-09
ENSG00000205339.5	chr11	9406169	9469673	protein_coding	IPO7	-0.205969	0.0334654	-6.15469	7.52254e-10	9.73015e-09
ENSG00000110237.3	chr11	73019334	73080136	protein_coding	ARHGEF17	-0.264553	0.0430042	-6.15178	7.66169e-10	9.90019e-09
ENSG00000166289.5	chr19	30155963	30166364	protein_coding	PLEKHF1	-0.518995	0.0844684	-6.14424	8.03451e-10	1.03641e-08
ENSG00000006744.14	chr17	12895708	12921504	protein_coding	ELAC2	-0.22989	0.0374626	-6.13653	8.43442e-10	1.08613e-08
ENSG00000179241.8	chr11	35965531	36253686	protein_coding	LDLRAD3	-0.357999	0.0583604	-6.13428	8.55446e-10	1.10064e-08
ENSG00000135372.4	chr11	34127149	34169217	protein_coding	NAT10	-0.21451	0.0349723	-6.13372	8.58474e-10	1.10269e-08
ENSG00000171604.7	chr5	139026884	139063467	protein_coding	CXXC5	-0.237701	0.0388181	-6.12345	9.15722e-10	1.17518e-08
ENSG00000123064.8	chr12	113594979	113623284	protein_coding	DDX54	-0.299473	0.0489434	-6.11877	9.43033e-10	1.20919e-08
ENSG00000072274.8	chr3	195754054	195809060	protein_coding	TFRC	-0.248928	0.0406983	-6.11643	9.56972e-10	1.22602e-08
ENSG00000115053.11	chr2	232318242	232348352	protein_coding	NCL	-0.227807	0.0372477	-6.116	9.5952e-10	1.22824e-08
ENSG00000103126.10	chr16	337440	402673	protein_coding	AXIN1	-0.296468	0.0484777	-6.11556	9.62177e-10	1.23059e-08
ENSG00000176619.6	chr19	2427636	2456994	protein_coding	LMNB2	-0.235593	0.0385247	-6.11536	9.63372e-10	1.23107e-08
ENSG00000137962.8	chr1	94614544	94740624	protein_coding	ARHGAP29	-0.567932	0.0929264	-6.11163	9.86186e-10	1.25915e-08
ENSG00000196305.13	chr9	94972489	95056038	protein_coding	IARS	-0.195421	0.0320573	-6.096	1.08753e-09	1.38501e-08
ENSG00000020577.9	chr14	55033815	55260033	protein_coding	SAMD4A	-0.261823	0.0430424	-6.08292	1.18012e-09	1.49659e-08
ENSG00000004455.12	chr1	33473585	33546597	protein_coding	AK2	-0.220215	0.0362016	-6.08303	1.17936e-09	1.49659e-08
ENSG00000125430.4	chr17	14204400	14252721	protein_coding	HS3ST3B1	-1.73268	0.284859	-6.0826	1.18248e-09	1.49831e-08
ENSG00000164251.4	chr5	76114758	76131140	protein_coding	F2RL1	-0.266449	0.0438634	-6.07452	1.24362e-09	1.57048e-08
ENSG00000187514.10	chr2	232571605	232578251	protein_coding	PTMA	-0.248894	0.0409961	-6.07116	1.26993e-09	1.60235e-08
ENSG00000130208.5	chr19	45417504	45422606	protein_coding	APOC1	-0.278726	0.0459471	-6.06623	1.30944e-09	1.65082e-08
ENSG00000084733.6	chr2	26256976	26360323	protein_coding	RAB10	-0.228335	0.0376543	-6.06397	1.32799e-09	1.67e-08
ENSG00000127423.6	chr1	26158414	26185903	protein_coding	AUNIP	-0.435552	0.0719214	-6.05594	1.39596e-09	1.74962e-08
ENSG00000114019.10	chr3	134074716	134094321	protein_coding	AMOTL2	-0.238616	0.0394098	-6.05474	1.40646e-09	1.7613e-08
ENSG00000127418.10	chr4	1003724	1020685	protein_coding	FGFRL1	-0.323707	0.0534684	-6.05416	1.41149e-09	1.7635e-08
ENSG00000013573.12	chr12	31226779	31257725	protein_coding	DDX11	-0.267146	0.0441263	-6.05414	1.41174e-09	1.7635e-08
ENSG00000117395.6	chr1	43629846	43736607	protein_coding	EBNA1BP2	-0.323541	0.0534495	-6.05322	1.41981e-09	1.77211e-08
ENSG00000181350.7	chr17	16344891	16395467	protein_coding	FAM211A	-0.344111	0.0568973	-6.04792	1.46724e-09	1.82675e-08
ENSG00000106397.7	chr7	100849258	100861701	protein_coding	PLOD3	-0.252877	0.041859	-6.04117	1.53004e-09	1.90336e-08
ENSG00000160214.8	chr21	45209394	45225174	protein_coding	RRP1	-0.296863	0.0491419	-6.04094	1.53224e-09	1.90451e-08
ENSG00000104731.9	chr16	87730091	87799598	protein_coding	KLHDC4	-0.275422	0.0456029	-6.03958	1.54517e-09	1.919e-08
ENSG00000110107.4	chr11	60658202	60674060	protein_coding	PRPF19	-0.235086	0.0389431	-6.03666	1.57342e-09	1.95085e-08
ENSG00000189306.6	chr22	42905974	42915808	protein_coding	RRP7A	-0.298412	0.0494393	-6.03594	1.58042e-09	1.95792e-08
ENSG00000005100.8	chr17	5344232	5372380	protein_coding	DHX33	-0.251375	0.0416643	-6.03333	1.6061e-09	1.9881e-08
ENSG00000087338.4	chr2	70056774	70108528	protein_coding	GMCL1	-0.362287	0.060056	-6.03248	1.61459e-09	1.99696e-08
ENSG00000165661.11	chr9	139098179	139137687	protein_coding	QSOX2	-0.246317	0.0408475	-6.03016	1.63802e-09	2.02427e-08
ENSG00000096384.15	chr6	44214824	44221620	protein_coding	HSP90AB1	-0.202891	0.033648	-6.02979	1.64171e-09	2.02716e-08
ENSG00000102172.11	chrX	21958691	22025798	protein_coding	SMS	-0.281501	0.0467	-6.02786	1.66144e-09	2.04746e-08
ENSG00000100726.10	chr16	1543345	1560458	protein_coding	TELO2	-0.252529	0.0419677	-6.01721	1.77448e-09	2.18392e-08
ENSG00000251209.3	chr15	98285448	98417780	protein_coding	LINC00923	-0.77557	0.12895	-6.01452	1.80421e-09	2.21796e-08
ENSG00000148175.8	chr9	124101355	124132531	protein_coding	STOM	-0.312782	0.0520709	-6.00684	1.89177e-09	2.31876e-08
ENSG00000100711.9	chr14	104182067	104200005	protein_coding	ZFYVE21	-0.323895	0.0540028	-5.99774	2.00079e-09	2.44797e-08
ENSG00000173638.14	chr21	46913486	46964325	protein_coding	SLC19A1	-0.25573	0.0426385	-5.99764	2.00207e-09	2.44797e-08
ENSG00000143320.4	chr1	156669398	156675608	protein_coding	CRABP2	-0.249616	0.0416538	-5.99263	2.06478e-09	2.5226e-08
ENSG00000214517.4	chr11	73882144	73965748	protein_coding	PPME1	-0.278251	0.0464414	-5.99145	2.07982e-09	2.5389e-08
ENSG00000132130.7	chr17	35294084	35301917	protein_coding	LHX1	-0.596796	0.0996371	-5.9897	2.1023e-09	2.56427e-08
ENSG00000163694.10	chr4	40425272	40632892	protein_coding	RBM47	-0.276559	0.0461822	-5.98842	2.11883e-09	2.58233e-08
ENSG00000188846.9	chr3	40498783	40503861	protein_coding	RPL14	-0.239329	0.0399758	-5.98685	2.13944e-09	2.6051e-08
ENSG00000039068.14	chr16	68771128	68869451	protein_coding	CDH1	-1.05767	0.176998	-5.97557	2.29289e-09	2.78768e-08
ENSG00000179331.2	chr11	107799229	107834208	protein_coding	RAB39A	-0.684045	0.114497	-5.97435	2.3101e-09	2.80515e-08
ENSG00000165724.5	chr9	140476531	140484942	protein_coding	ZMYND19	-0.36046	0.0603366	-5.97415	2.31287e-09	2.80515e-08
ENSG00000096063.10	chr6	35800743	35889119	protein_coding	SRPK1	-0.214384	0.0358892	-5.97351	2.32203e-09	2.81399e-08
ENSG00000159337.6	chr15	42359207	42386752	protein_coding	PLA2G4D	-3.09711	0.519145	-5.96578	2.43472e-09	2.94818e-08
ENSG00000139800.8	chr13	100615218	100624163	protein_coding	ZIC5	-0.328876	0.0551558	-5.96267	2.48148e-09	3.00237e-08
ENSG00000038532.10	chr16	11038345	11276046	protein_coding	CLEC16A	-0.24218	0.0406268	-5.96108	2.50573e-09	3.02684e-08
ENSG00000169136.4	chr19	50431959	50437192	protein_coding	ATF5	-0.441119	0.0740089	-5.96036	2.51685e-09	3.03782e-08
ENSG00000173473.6	chr3	47626762	47823596	protein_coding	SMARCC1	-0.216954	0.0364469	-5.9526	2.63922e-09	3.18041e-08
ENSG00000104131.8	chr15	44829255	44855227	protein_coding	EIF3J	-0.252469	0.0424677	-5.94496	2.7653e-09	3.32433e-08
ENSG00000108270.6	chr17	35306175	35414171	protein_coding	AATF	-0.273679	0.0461355	-5.93206	2.99156e-09	3.58772e-08
ENSG00000160796.12	chr3	47021173	47051193	protein_coding	NBEAL2	-0.225498	0.0380192	-5.93117	3.00782e-09	3.60434e-08
ENSG00000105953.10	chr7	44646171	44748665	protein_coding	OGDH	-0.202907	0.0342555	-5.92333	3.15486e-09	3.77753e-08
ENSG00000163453.7	chr4	57896939	57976551	protein_coding	IGFBP7	-0.422313	0.0713532	-5.91863	3.24637e-09	3.88091e-08
ENSG00000108852.10	chr17	41952725	41987068	protein_coding	MPP2	-0.238039	0.0402691	-5.91119	3.39646e-09	4.04543e-08
ENSG00000140263.9	chr15	45315302	45369383	protein_coding	SORD	-0.271595	0.0459714	-5.90791	3.46477e-09	4.12231e-08
ENSG00000112787.8	chr12	133066137	133161774	protein_coding	FBRSL1	-0.272603	0.0461844	-5.90249	3.58055e-09	4.25669e-08
ENSG00000139842.10	chr13	113862552	113919399	protein_coding	CUL4A	-0.200267	0.0339447	-5.89979	3.63965e-09	4.32352e-08
ENSG00000092470.7	chr15	44119161	44160617	protein_coding	WDR76	-0.296984	0.0503527	-5.89807	3.67768e-09	4.36109e-08
ENSG00000101150.13	chr20	62496596	62522898	protein_coding	TPD52L2	-0.229361	0.0388882	-5.89797	3.67999e-09	4.36109e-08
ENSG00000130741.6	chrX	24072833	24096088	protein_coding	EIF2S3	-0.203422	0.0345052	-5.89541	3.73747e-09	4.42572e-08
ENSG00000172660.7	chr17	34136459	34191619	protein_coding	TAF15	-0.214154	0.0363278	-5.89504	3.74591e-09	4.43222e-08
ENSG00000196498.9	chr12	124808961	125052135	protein_coding	NCOR2	-0.210739	0.0358197	-5.88331	4.02144e-09	4.75075e-08
ENSG00000132507.13	chr17	7210318	7215774	protein_coding	EIF5A	-0.260211	0.0442686	-5.87801	4.15226e-09	4.88607e-08
ENSG00000180370.6	chr3	196466728	196559518	protein_coding	PAK2	-0.206824	0.0352195	-5.87244	4.29423e-09	5.04916e-08
ENSG00000106780.7	chr9	123363091	123476748	protein_coding	MEGF9	-0.357686	0.0609236	-5.87106	4.33019e-09	5.08747e-08
ENSG00000166900.10	chr11	59480929	59573354	protein_coding	STX3	-0.287362	0.0490017	-5.86432	4.50965e-09	5.2859e-08
ENSG00000125977.6	chr20	32676104	32700138	protein_coding	EIF2S2	-0.237148	0.0404597	-5.86134	4.59144e-09	5.37338e-08
ENSG00000112715.16	chr6	43737921	43754224	protein_coding	VEGFA	-0.288568	0.0492485	-5.85943	4.64468e-09	5.43145e-08
ENSG00000187244.6	chr19	45312328	45324673	protein_coding	BCAM	-0.258365	0.0440972	-5.85898	4.6571e-09	5.44174e-08
ENSG00000116745.6	chr1	68894505	68915642	protein_coding	RPE65	-0.469413	0.0801732	-5.85499	4.77052e-09	5.56561e-08
ENSG00000144366.11	chr2	189156396	189460653	protein_coding	GULP1	-0.257831	0.0440949	-5.84719	4.99955e-09	5.81925e-08
ENSG00000104320.9	chr8	90945564	91015456	protein_coding	NBN	-0.23856	0.0408175	-5.84456	5.07921e-09	5.90738e-08
ENSG00000136840.14	chr9	130670165	130679317	protein_coding	ST6GALNAC4	-0.330477	0.0565525	-5.84373	5.10453e-09	5.93223e-08
ENSG00000197006.9	chr16	21608539	21668794	protein_coding	METTL9	-0.20806	0.0356572	-5.83501	5.37887e-09	6.24623e-08
ENSG00000163492.9	chr2	179694484	179914813	protein_coding	CCDC141	-1.07866	0.185021	-5.82992	5.54547e-09	6.43471e-08
ENSG00000069345.7	chr16	46989299	47007699	protein_coding	DNAJA2	-0.240943	0.0413669	-5.82454	5.72691e-09	6.635e-08
ENSG00000141569.6	chr17	73876416	73893084	protein_coding	TRIM65	-0.268854	0.0461704	-5.82309	5.77711e-09	6.688e-08
ENSG00000165644.6	chr10	76993727	76995788	protein_coding	COMTD1	-0.433362	0.0745287	-5.81471	6.07407e-09	7.02636e-08
ENSG00000268898.1	chr2	40488147	40490117	protein_coding	AC007377.1	-1.19137	0.205033	-5.8106	6.22488e-09	7.18421e-08
ENSG00000149925.12	chr16	30064411	30081778	protein_coding	ALDOA	-0.255743	0.044021	-5.80956	6.26362e-09	7.22337e-08
ENSG00000170681.6	chr9	103340361	103350188	protein_coding	MURC	-0.652547	0.112469	-5.80202	6.55192e-09	7.53847e-08
ENSG00000168495.8	chr8	22102617	22112113	protein_coding	POLR3D	-0.310408	0.0535267	-5.79913	6.66587e-09	7.65784e-08
ENSG00000179295.11	chr12	112856155	112947717	protein_coding	PTPN11	-0.191061	0.0329548	-5.79766	6.72446e-09	7.71925e-08
ENSG00000086061.11	chr9	33025209	33039905	protein_coding	DNAJA1	-0.202085	0.0348641	-5.79638	6.77633e-09	7.76691e-08
ENSG00000164236.7	chr5	10564442	10650308	protein_coding	ANKRD33B	-0.865139	0.149415	-5.79017	7.03168e-09	8.0473e-08
ENSG00000197961.7	chr19	9671029	9695209	protein_coding	ZNF121	-0.24033	0.0415131	-5.78926	7.06958e-09	8.08042e-08
ENSG00000070047.7	chr11	576486	612222	protein_coding	PHRF1	-0.211295	0.0364979	-5.78922	7.07138e-09	8.08042e-08
ENSG00000239665.4	chr10	13652047	13710299	protein_coding	RP11-295P9.3	-0.305307	0.0527452	-5.78835	7.10829e-09	8.11026e-08
ENSG00000050405.9	chr12	50569571	50677329	protein_coding	LIMA1	-0.311945	0.0539217	-5.78515	7.24468e-09	8.2596e-08
ENSG00000125966.8	chr20	33814457	33864801	protein_coding	MMP24	-0.243346	0.0420733	-5.78386	7.30047e-09	8.31689e-08
ENSG00000146731.6	chr7	56119323	56131682	protein_coding	CCT6A	-0.201069	0.0347689	-5.783	7.33781e-09	8.35309e-08
ENSG00000126226.17	chr13	113831891	113863029	protein_coding	PCID2	-0.244412	0.0422715	-5.78197	7.38292e-09	8.39172e-08
ENSG00000158321.11	chr7	69063905	70258054	protein_coding	AUTS2	-0.500405	0.0866471	-5.77521	7.6855e-09	8.72243e-08
ENSG00000100591.3	chr14	77924213	77935817	protein_coding	AHSA1	-0.252483	0.043746	-5.77156	7.85405e-09	8.89356e-08
ENSG00000052749.9	chr10	99116115	99161127	protein_coding	RRP12	-0.264712	0.0459739	-5.75788	8.51753e-09	9.62308e-08
ENSG00000179958.4	chr16	30434940	30441396	protein_coding	DCTPP1	-0.328607	0.0570979	-5.75514	8.6569e-09	9.76584e-08
ENSG00000090621.9	chr1	40026488	40042462	protein_coding	PABPC4	-0.199245	0.0346229	-5.75471	8.6791e-09	9.78354e-08
ENSG00000135697.5	chr16	81272053	81324747	protein_coding	BCMO1	-1.26158	0.219294	-5.75289	8.77314e-09	9.88212e-08
ENSG00000166526.12	chr7	99661656	99680171	protein_coding	ZNF3	-0.271053	0.047228	-5.73924	9.50996e-09	1.0696e-07
ENSG00000116717.7	chr1	68150744	68154021	protein_coding	GADD45A	-0.640413	0.111675	-5.73464	9.7719e-09	1.09824e-07
ENSG00000107719.8	chr10	72238577	72328205	protein_coding	PALD1	-0.253246	0.0441617	-5.73451	9.77925e-09	1.09825e-07
ENSG00000204388.5	chr6	31795512	31798031	protein_coding	HSPA1B	-0.336539	0.0587084	-5.73239	9.90259e-09	1.11127e-07
ENSG00000111641.6	chr12	6666029	6677857	protein_coding	NOP2	-0.239315	0.0417821	-5.72769	1.01809e-08	1.14164e-07
ENSG00000196372.8	chr10	5680830	5708558	protein_coding	ASB13	-0.380396	0.0664238	-5.7268	1.02344e-08	1.14678e-07
ENSG00000179598.5	chr17	17104309	17109629	protein_coding	PLD6	-0.419459	0.0733276	-5.72034	1.06308e-08	1.18943e-07
ENSG00000198300.8	chr19	57321445	57352096	protein_coding	PEG3	-0.256276	0.0448361	-5.71583	1.09167e-08	1.2205e-07
ENSG00000241697.3	chr9	103204560	103339918	protein_coding	TMEFF1	-0.577909	0.101112	-5.71551	1.09376e-08	1.22102e-07
ENSG00000031698.8	chr1	109756540	109780791	protein_coding	SARS	-0.22522	0.0394305	-5.71184	1.11764e-08	1.24584e-07
ENSG00000101911.8	chrX	12809474	12842341	protein_coding	PRPS2	-0.271356	0.0475168	-5.71074	1.12486e-08	1.25295e-07
ENSG00000198042.6	chr8	33342268	33358778	protein_coding	MAK16	-0.298448	0.0524262	-5.69272	1.25029e-08	1.38547e-07
ENSG00000168924.10	chr4	1813206	1857974	protein_coding	LETM1	-0.183848	0.0322945	-5.69285	1.24937e-08	1.38547e-07
ENSG00000149187.13	chr11	47487496	47587121	protein_coding	CELF1	-0.192092	0.0337466	-5.69218	1.25426e-08	1.38885e-07
ENSG00000155275.14	chr4	8437867	8495258	protein_coding	TRMT44	-0.304813	0.0535922	-5.68764	1.28805e-08	1.42311e-07
ENSG00000239672.3	chr17	49230897	49239789	protein_coding	NME1	-0.297643	0.0523448	-5.6862	1.29899e-08	1.43414e-07
ENSG00000100105.13	chr22	31721790	31742218	protein_coding	PATZ1	-0.2586	0.0455171	-5.68137	1.3362e-08	1.47414e-07
ENSG00000125630.11	chr2	113299492	113334635	protein_coding	POLR1B	-0.232721	0.0409655	-5.68091	1.33981e-08	1.47704e-07
ENSG00000171953.11	chr17	17880723	17942523	protein_coding	ATPAF2	-0.295424	0.052186	-5.66098	1.50507e-08	1.64473e-07
ENSG00000122863.5	chr10	73724123	73773322	protein_coding	CHST3	-0.20739	0.0366362	-5.66081	1.50662e-08	1.64522e-07
ENSG00000163817.11	chr3	45796942	45838027	protein_coding	SLC6A20	-1.184	0.209269	-5.65781	1.53317e-08	1.67178e-07
ENSG00000169783.8	chr15	77905369	78113242	protein_coding	LINGO1	-0.264734	0.0467904	-5.65787	1.53266e-08	1.67178e-07
ENSG00000184014.3	chr11	9160372	9286937	protein_coding	DENND5A	-0.197898	0.0349938	-5.65522	1.5565e-08	1.696e-07
ENSG00000051382.4	chr3	138372860	138553780	protein_coding	PIK3CB	-0.309404	0.0547767	-5.64846	1.61888e-08	1.76141e-07
ENSG00000198786.2	chrM	12337	14148	protein_coding	MT-ND5	-0.192305	0.0340667	-5.64495	1.65233e-08	1.79651e-07
ENSG00000118058.16	chr11	118307205	118397539	protein_coding	KMT2A	-0.190242	0.033729	-5.64032	1.69736e-08	1.84279e-07
ENSG00000127022.10	chr5	179105629	179157926	protein_coding	CANX	-0.230105	0.0407987	-5.64	1.70046e-08	1.84483e-07
ENSG00000017483.10	chrX	48316920	48328644	protein_coding	SLC38A5	-0.293362	0.0520487	-5.6363	1.73746e-08	1.8836e-07
ENSG00000110958.11	chr12	57057127	57082159	protein_coding	PTGES3	-0.174938	0.0310753	-5.6295	1.80728e-08	1.95788e-07
ENSG00000028310.13	chr5	850406	892939	protein_coding	BRD9	-0.249212	0.0442842	-5.62757	1.82768e-08	1.97856e-07
ENSG00000114867.15	chr3	184032283	184053146	protein_coding	EIF4G1	-0.179729	0.03195	-5.62531	1.85179e-08	2.00321e-07
ENSG00000160271.10	chr9	135973107	136039301	protein_coding	RALGDS	-0.283634	0.0505065	-5.61579	1.95668e-08	2.11516e-07
ENSG00000175832.8	chr17	41605212	41656988	protein_coding	ETV4	-0.318516	0.0567209	-5.6155	1.95993e-08	2.11715e-07
ENSG00000165029.11	chr9	107543283	107690518	protein_coding	ABCA1	-0.236603	0.0421348	-5.61537	1.96144e-08	2.11726e-07
ENSG00000047849.17	chr3	47892182	48130769	protein_coding	MAP4	-0.177695	0.0316461	-5.61505	1.96506e-08	2.11964e-07
ENSG00000133169.5	chrX	102317579	102319168	protein_coding	BEX1	-0.29945	0.0533501	-5.61292	1.98937e-08	2.14433e-07
ENSG00000137124.6	chr9	38392661	38398658	protein_coding	ALDH1B1	-0.237769	0.0424352	-5.6031	2.10553e-08	2.26465e-07
ENSG00000148798.5	chr10	105036920	105050108	protein_coding	INA	-0.301352	0.0537903	-5.60234	2.11472e-08	2.27274e-07
ENSG00000196363.5	chr9	137000487	137025093	protein_coding	WDR5	-0.224052	0.0399934	-5.60223	2.11608e-08	2.27274e-07
ENSG00000182504.6	chr3	101442769	101489406	protein_coding	CEP97	-0.304214	0.054388	-5.5934	2.22663e-08	2.38466e-07
ENSG00000129194.3	chr17	7491496	7493488	protein_coding	SOX15	-0.586172	0.104815	-5.59247	2.23864e-08	2.39581e-07
ENSG00000100749.3	chr14	97263641	97398059	protein_coding	VRK1	-0.285706	0.0511205	-5.58888	2.28539e-08	2.44062e-07
ENSG00000025293.11	chr20	34359896	34538303	protein_coding	PHF20	-0.245412	0.0439328	-5.58609	2.32238e-08	2.4766e-07
ENSG00000173402.7	chr3	49506146	49573048	protein_coding	DAG1	-0.196235	0.0351428	-5.58392	2.35153e-08	2.5039e-07
ENSG00000140750.12	chr16	24930706	25026987	protein_coding	ARHGAP17	-0.272122	0.0487685	-5.57986	2.40712e-08	2.5597e-07
ENSG00000101856.8	chrX	118370216	118378429	protein_coding	PGRMC1	-0.191913	0.0344092	-5.57737	2.44187e-08	2.59298e-07
ENSG00000105202.3	chr19	40325098	40337054	protein_coding	FBL	-0.265366	0.0476715	-5.56656	2.59815e-08	2.75503e-07
ENSG00000132613.10	chr16	70695107	70719969	protein_coding	MTSS1L	-0.349345	0.0627609	-5.56628	2.60232e-08	2.7575e-07
ENSG00000091127.9	chr7	105080108	105162714	protein_coding	PUS7	-0.247117	0.0444333	-5.56153	2.67418e-08	2.82965e-07
ENSG00000099814.11	chr14	105331617	105363107	protein_coding	CEP170B	-0.239414	0.0430546	-5.5607	2.68692e-08	2.83914e-07
ENSG00000133612.14	chr7	150782918	150841523	protein_coding	AGAP3	-0.213109	0.0383238	-5.56074	2.68631e-08	2.83914e-07
ENSG00000111737.7	chr12	120532899	120555306	protein_coding	RAB35	-0.260969	0.0469462	-5.55889	2.71495e-08	2.86472e-07
ENSG00000153404.9	chr5	140373	190085	protein_coding	PLEKHG4B	-0.342547	0.0616564	-5.55574	2.7644e-08	2.91436e-07
ENSG00000167972.9	chr16	2325882	2390747	protein_coding	ABCA3	-0.217073	0.0390725	-5.55565	2.76588e-08	2.91436e-07
ENSG00000166483.6	chr11	9595228	9615004	protein_coding	WEE1	-0.218497	0.0393315	-5.55526	2.77202e-08	2.91878e-07
ENSG00000168566.11	chr6	7590432	7612200	protein_coding	SNRNP48	-0.322121	0.0580041	-5.55343	2.8012e-08	2.94745e-07
ENSG00000168209.4	chr10	74033678	74035794	protein_coding	DDIT4	-0.325595	0.0586785	-5.54879	2.87653e-08	3.02458e-07
ENSG00000205531.8	chr11	2965667	3013607	protein_coding	NAP1L4	-0.185937	0.0335358	-5.54444	2.9489e-08	3.09418e-07
ENSG00000180822.7	chr6	3231637	3303607	protein_coding	PSMG4	-0.300118	0.0542088	-5.53634	3.08862e-08	3.228e-07
ENSG00000177614.5	chr1	230457392	230561475	protein_coding	PGBD5	-0.673438	0.121644	-5.53613	3.09227e-08	3.22882e-07
ENSG00000151376.12	chr11	86152150	86383678	protein_coding	ME3	-0.719163	0.129941	-5.53453	3.12071e-08	3.25399e-07
ENSG00000128563.9	chr7	102004319	102067123	protein_coding	PRKRIP1	-0.28349	0.0513076	-5.5253	3.28916e-08	3.4225e-07
ENSG00000171867.12	chr20	4666882	4682236	protein_coding	PRNP	-0.246812	0.0446761	-5.52447	3.30488e-08	3.43411e-07
ENSG00000140575.8	chr15	90931450	91045475	protein_coding	IQGAP1	-0.205976	0.0372948	-5.5229	3.33458e-08	3.46256e-07
ENSG00000157168.14	chr8	31496902	32622548	protein_coding	NRG1	-0.421478	0.0763325	-5.5216	3.35919e-08	3.48571e-07
ENSG00000168496.3	chr11	61560109	61564716	protein_coding	FEN1	-0.214806	0.0389057	-5.52118	3.36722e-08	3.49163e-07
ENSG00000115568.11	chr2	219502639	219524378	protein_coding	ZNF142	-0.217271	0.0393797	-5.51733	3.44186e-08	3.56657e-07
ENSG00000111321.6	chr12	6484211	6500733	protein_coding	LTBR	-0.470972	0.0854316	-5.51286	3.53059e-08	3.65346e-07
ENSG00000184675.5	chrX	63404997	63425624	protein_coding	AMER1	-0.26826	0.048731	-5.50491	3.69348e-08	3.81152e-07
ENSG00000189337.11	chr1	14925200	15444539	protein_coding	KAZN	-0.594751	0.108072	-5.50329	3.72763e-08	3.84411e-07
ENSG00000111300.5	chr12	112464500	112546826	protein_coding	NAA25	-0.224366	0.0408161	-5.497	3.86306e-08	3.97559e-07
ENSG00000204464.3	chr1	15490840	15497813	protein_coding	C1orf195	-1.15521	0.210253	-5.49437	3.92107e-08	4.03253e-07
ENSG00000100335.8	chr22	39895437	39914137	protein_coding	MIEF1	-0.21849	0.0397676	-5.49416	3.92577e-08	4.03459e-07
ENSG00000105976.10	chr7	116312444	116438440	protein_coding	MET	-1.33588	0.243537	-5.48534	4.1267e-08	4.2382e-07
ENSG00000197444.5	chr10	50942689	50970425	protein_coding	OGDHL	-0.386164	0.0704127	-5.4843	4.15121e-08	4.26045e-07
ENSG00000163053.6	chr2	230899698	230933715	protein_coding	SLC16A14	-0.330414	0.0602601	-5.48313	4.17877e-08	4.28581e-07
ENSG00000148459.11	chr10	26986588	27035727	protein_coding	PDSS1	-0.362938	0.0662248	-5.4804	4.24371e-08	4.34944e-07
ENSG00000127564.12	chr16	3018025	3030540	protein_coding	PKMYT1	-0.268427	0.0489872	-5.47953	4.26446e-08	4.36474e-07
ENSG00000173726.6	chr1	235272651	235292251	protein_coding	TOMM20	-0.197542	0.0360616	-5.47789	4.30422e-08	4.39944e-07
ENSG00000163697.12	chr4	40812044	41218731	protein_coding	APBB2	-0.29194	0.0533185	-5.4754	4.36517e-08	4.45871e-07
ENSG00000138722.5	chr4	90800683	90875780	protein_coding	MMRN1	-0.189447	0.0346112	-5.47358	4.41039e-08	4.50184e-07
ENSG00000128590.4	chr7	108210012	108215294	protein_coding	DNAJB9	-0.436378	0.0797592	-5.47119	4.47023e-08	4.55054e-07
ENSG00000259009.3	chr19	48337701	48364769	protein_coding	TPRX2P	-3.45701	0.632231	-5.46796	4.5525e-08	4.63115e-07
ENSG00000073111.9	chr3	127317066	127341276	protein_coding	MCM2	-0.198152	0.0362572	-5.46519	4.62407e-08	4.70077e-07
ENSG00000105220.10	chr19	34850385	34893061	protein_coding	GPI	-0.177244	0.0325256	-5.44938	5.05456e-08	5.11416e-07
ENSG00000167747.9	chr19	51300961	51308186	protein_coding	C19orf48	-0.237099	0.0435137	-5.44884	5.06987e-08	5.1262e-07
ENSG00000171621.9	chr1	9352939	9429591	protein_coding	SPSB1	-0.310567	0.0570885	-5.4401	5.32511e-08	5.36981e-07
ENSG00000085415.11	chr18	12947132	12987535	protein_coding	SEH1L	-0.233269	0.042889	-5.4389	5.36101e-08	5.40238e-07
ENSG00000136444.5	chr17	48556161	48563336	protein_coding	RSAD1	-0.287315	0.0528349	-5.43797	5.38906e-08	5.42701e-07
ENSG00000066468.16	chr10	123237848	123357972	protein_coding	FGFR2	-0.161436	0.0297595	-5.42469	5.80546e-08	5.81903e-07
ENSG00000108424.5	chr17	45726842	45762871	protein_coding	KPNB1	-0.16273	0.0300149	-5.42164	5.90545e-08	5.9153e-07
ENSG00000163468.10	chr1	156278759	156337664	protein_coding	CCT3	-0.173618	0.0320342	-5.41977	5.96755e-08	5.97352e-07
ENSG00000158270.10	chr18	319361	500722	protein_coding	COLEC12	-0.978702	0.180614	-5.41874	6.00191e-08	6.00391e-07
ENSG00000124249.5	chr20	43374421	43379675	protein_coding	KCNK15	-0.425162	0.0784648	-5.4185	6.01003e-08	6.00803e-07
ENSG00000115648.9	chr2	238394071	238463961	protein_coding	MLPH	-2.62081	0.483709	-5.41815	6.02197e-08	6.01596e-07
ENSG00000214022.7	chr7	150065278	150071133	protein_coding	REPIN1	-0.189274	0.0349588	-5.41419	6.15664e-08	6.14232e-07
ENSG00000173145.7	chr10	96075004	96122716	protein_coding	NOC3L	-0.241171	0.0445564	-5.4127	6.20806e-08	6.18951e-07
ENSG00000181588.15	chr19	1554668	1568057	protein_coding	MEX3D	-0.285922	0.052826	-5.41252	6.21427e-08	6.19159e-07
ENSG00000197063.6	chr17	79876146	79885590	protein_coding	MAFG	-0.251245	0.0464541	-5.40846	6.35682e-08	6.32942e-07
ENSG00000105447.8	chr19	48949030	48960279	protein_coding	GRWD1	-0.240456	0.0445331	-5.39949	6.68307e-08	6.63666e-07
ENSG00000063978.11	chr4	2463947	2627047	protein_coding	RNF4	-0.218338	0.0404514	-5.39755	6.7556e-08	6.70425e-07
ENSG00000182902.9	chr22	18043139	18073760	protein_coding	SLC25A18	-0.549022	0.101816	-5.39231	6.95571e-08	6.88918e-07
ENSG00000115758.8	chr2	10580094	10588630	protein_coding	ODC1	-0.195381	0.0362377	-5.39165	6.98149e-08	6.91015e-07
ENSG00000162433.10	chr1	65613232	65697828	protein_coding	AK4	-0.286438	0.0531673	-5.38749	7.14474e-08	7.06243e-07
ENSG00000169439.7	chr8	97505579	97624000	protein_coding	SDC2	-0.249837	0.0464102	-5.38324	7.3158e-08	7.22676e-07
ENSG00000106077.14	chr7	73150424	73153197	protein_coding	ABHD11	-0.358813	0.0667933	-5.37198	7.78751e-08	7.65746e-07
ENSG00000136830.7	chr9	130267618	130341268	protein_coding	FAM129B	-0.237118	0.0442194	-5.36231	8.21634e-08	8.06329e-07
ENSG00000196987.2	chrX	153146127	153154444	protein_coding	LCA10	-1.8273	0.341461	-5.35142	8.72671e-08	8.53626e-07
ENSG00000198805.7	chr14	20937113	20945253	protein_coding	PNP	-0.284258	0.0531494	-5.34829	8.87898e-08	8.66826e-07
ENSG00000051180.12	chr15	40986972	41024354	protein_coding	RAD51	-0.413143	0.0772805	-5.34602	8.9911e-08	8.76063e-07
ENSG00000196584.2	chr7	152341864	152373250	protein_coding	XRCC2	-0.284107	0.0531421	-5.34617	8.9835e-08	8.76063e-07
ENSG00000198668.6	chr14	90862846	90874605	protein_coding	CALM1	-0.202816	0.0379375	-5.34607	8.98827e-08	8.76063e-07
ENSG00000137876.5	chr15	55473004	55489265	protein_coding	RSL24D1	-0.283622	0.0531346	-5.33781	9.40748e-08	9.1604e-07
ENSG00000136938.8	chr9	100745643	100778225	protein_coding	ANP32B	-0.199446	0.0373805	-5.33557	9.52441e-08	9.26824e-07
ENSG00000156398.8	chr10	104474295	104503249	protein_coding	SFXN2	-0.251835	0.0472173	-5.33353	9.63241e-08	9.36727e-07
ENSG00000180537.8	chr6	13924677	13980533	protein_coding	RNF182	-0.498884	0.0935574	-5.33239	9.6929e-08	9.41999e-07
ENSG00000154277.8	chr4	41258430	41270472	protein_coding	UCHL1	-0.17948	0.0337348	-5.32032	1.03584e-07	1.00308e-06
ENSG00000150768.11	chr11	111895538	111935114	protein_coding	DLAT	-0.209499	0.0394416	-5.31161	1.0866e-07	1.04922e-06
ENSG00000111676.10	chr12	7033626	7051484	protein_coding	ATN1	-0.213779	0.0402514	-5.31111	1.0896e-07	1.05144e-06
ENSG00000166171.8	chr10	103330317	103369425	protein_coding	DPCD	-0.209199	0.0394212	-5.30678	1.11579e-07	1.07533e-06
ENSG00000171488.10	chr1	90098631	90235462	protein_coding	LRRC8C	-0.274129	0.0517344	-5.29878	1.16581e-07	1.11994e-06
ENSG00000120694.15	chr13	31710762	31736525	protein_coding	HSPH1	-0.190226	0.0359253	-5.29504	1.1899e-07	1.14162e-06
ENSG00000114491.9	chr3	124449213	124464040	protein_coding	UMPS	-0.252081	0.0476514	-5.2901	1.22248e-07	1.17063e-06
ENSG00000172927.3	chr11	69061605	69182494	protein_coding	MYEOV	-1.32447	0.250518	-5.28691	1.24398e-07	1.18971e-06
ENSG00000158470.5	chr20	48249482	48330415	protein_coding	B4GALT5	-0.198142	0.0375065	-5.28288	1.27168e-07	1.21387e-06
ENSG00000107954.6	chr10	105253736	105352309	protein_coding	NEURL	-1.36413	0.258251	-5.28219	1.27651e-07	1.21771e-06
ENSG00000108561.4	chr17	5336097	5352150	protein_coding	C1QBP	-0.186332	0.0352795	-5.28159	1.28069e-07	1.22093e-06
ENSG00000198853.7	chr9	35490124	35561895	protein_coding	RUSC2	-0.220142	0.0416908	-5.28036	1.28927e-07	1.22833e-06
ENSG00000198467.9	chr9	35681989	35691017	protein_coding	TPM2	-0.19242	0.0364734	-5.27562	1.32312e-07	1.25897e-06
ENSG00000168765.11	chr1	110198703	110208118	protein_coding	GSTM4	-0.240539	0.0456004	-5.27494	1.32802e-07	1.26283e-06
ENSG00000114554.7	chr3	126707437	126756235	protein_coding	PLXNA1	-0.191487	0.0363097	-5.27372	1.33683e-07	1.26961e-06
ENSG00000107581.8	chr10	120794356	120840316	protein_coding	EIF3A	-0.176884	0.0335818	-5.26725	1.38486e-07	1.31273e-06
ENSG00000091651.4	chr16	46723555	46732306	protein_coding	ORC6	-0.238878	0.0453586	-5.26642	1.39113e-07	1.31784e-06
ENSG00000143321.14	chr1	156711899	156736717	protein_coding	HDGF	-0.204497	0.0388333	-5.26601	1.39418e-07	1.3199e-06
ENSG00000148498.11	chr10	34398488	35104253	protein_coding	PARD3	-0.20909	0.0397224	-5.26377	1.41128e-07	1.33441e-06
ENSG00000139405.11	chr12	113623331	113630173	protein_coding	C12orf52	-0.368257	0.0699701	-5.26307	1.4167e-07	1.33869e-06
ENSG00000112245.6	chr6	64231666	64293492	protein_coding	PTP4A1	-0.207866	0.0394983	-5.26265	1.41991e-07	1.34087e-06
ENSG00000247626.3	chr2	198570087	198573113	protein_coding	MARS2	-0.323093	0.0615054	-5.25309	1.49572e-07	1.41069e-06
ENSG00000113368.7	chr5	126112315	126172712	protein_coding	LMNB1	-0.20665	0.0393543	-5.25102	1.51263e-07	1.42485e-06
ENSG00000074201.4	chr11	77225981	77348850	protein_coding	CLNS1A	-0.204518	0.0389743	-5.24751	1.5417e-07	1.45041e-06
ENSG00000151240.11	chr10	320130	735683	protein_coding	DIP2C	-0.251632	0.0479576	-5.24696	1.54626e-07	1.4538e-06
ENSG00000146909.3	chr7	156742417	156765876	protein_coding	NOM1	-0.249762	0.0476354	-5.2432	1.57817e-07	1.48286e-06
ENSG00000026297.11	chr6	167342992	167370679	protein_coding	RNASET2	-0.417562	0.0796663	-5.24138	1.59376e-07	1.49564e-06
ENSG00000156113.16	chr10	78629359	79398353	protein_coding	KCNMA1	-0.656949	0.125344	-5.24118	1.59553e-07	1.49637e-06
ENSG00000085872.10	chr19	16628700	16653341	protein_coding	CHERP	-0.226183	0.0431852	-5.23752	1.62749e-07	1.52539e-06
ENSG00000247746.4	chrX	55511049	55515635	protein_coding	USP51	-0.407182	0.0778037	-5.23345	1.66376e-07	1.55744e-06
ENSG00000167491.13	chr19	19496635	19619740	protein_coding	GATAD2A	-0.21377	0.0408487	-5.23322	1.66581e-07	1.55839e-06
ENSG00000106785.10	chr9	100831557	100881494	protein_coding	TRIM14	-0.294694	0.0563139	-5.23306	1.66723e-07	1.55875e-06
ENSG00000060762.14	chr6	166778407	166796486	protein_coding	MPC1	-0.407073	0.077875	-5.22726	1.72037e-07	1.60642e-06
ENSG00000154359.8	chr8	12579403	12613582	protein_coding	LONRF1	-0.451976	0.0864874	-5.22591	1.733e-07	1.61456e-06
ENSG00000163682.11	chr4	39455744	39460568	protein_coding	RPL9	-0.18052	0.0345422	-5.22607	1.73146e-07	1.61456e-06
ENSG00000165684.3	chr9	139270029	139293249	protein_coding	SNAPC4	-0.266166	0.0509853	-5.22044	1.78495e-07	1.66054e-06
ENSG00000108231.7	chr10	95517566	95557916	protein_coding	LGI1	-0.252407	0.0483537	-5.22002	1.78903e-07	1.6633e-06
ENSG00000261115.1	chr7	140774032	141180180	protein_coding	TMEM178B	-0.505045	0.0967955	-5.21765	1.81207e-07	1.6816e-06
ENSG00000111696.7	chr12	104164231	104234975	protein_coding	NT5DC3	-0.302253	0.0579552	-5.21528	1.83542e-07	1.70116e-06
ENSG00000204628.7	chr5	180663909	180675096	protein_coding	GNB2L1	-0.186511	0.0357819	-5.21242	1.86389e-07	1.72542e-06
ENSG00000074410.9	chr15	63613577	63674360	protein_coding	CA12	-0.267937	0.0514109	-5.21169	1.87129e-07	1.73013e-06
ENSG00000226180.2	chr16	87727144	87729753	protein_coding	AC010536.1	-0.475877	0.0913402	-5.20994	1.88903e-07	1.74332e-06
ENSG00000007376.3	chr16	834974	838397	protein_coding	RPUSD1	-0.316608	0.0608451	-5.20351	1.95562e-07	1.80256e-06
ENSG00000177733.4	chr5	137087075	137090039	protein_coding	HNRNPA0	-0.183688	0.0353087	-5.20234	1.96795e-07	1.81281e-06
ENSG00000137106.13	chr9	37422663	37436987	protein_coding	GRHPR	-0.193868	0.037291	-5.1988	2.00577e-07	1.84538e-06
ENSG00000115241.9	chr2	27604061	27632554	protein_coding	PPM1G	-0.18306	0.0352569	-5.19217	2.07852e-07	1.91115e-06
ENSG00000114767.6	chr3	51967446	51975957	protein_coding	RRP9	-0.305703	0.0589069	-5.18959	2.10754e-07	1.93545e-06
ENSG00000162065.7	chr16	2525147	2555735	protein_coding	TBC1D24	-0.318556	0.0614345	-5.1853	2.15672e-07	1.97579e-06
ENSG00000126602.6	chr16	3701640	3767598	protein_coding	TRAP1	-0.20615	0.0397562	-5.18536	2.15596e-07	1.97579e-06
ENSG00000065978.13	chr1	43148098	43168020	protein_coding	YBX1	-0.185098	0.0357001	-5.18481	2.1624e-07	1.97978e-06
ENSG00000152102.13	chr2	131805449	131851033	protein_coding	FAM168B	-0.182408	0.0352063	-5.18112	2.20558e-07	2.01686e-06
ENSG00000067182.3	chr12	6437923	6451280	protein_coding	TNFRSF1A	-0.190766	0.0368305	-5.17957	2.22398e-07	2.03245e-06
ENSG00000030066.9	chr11	47799639	47870107	protein_coding	NUP160	-0.220838	0.0426698	-5.1755	2.273e-07	2.07472e-06
ENSG00000113013.8	chr5	137890571	137911133	protein_coding	HSPA9	-0.154358	0.0298607	-5.16925	2.35035e-07	2.14141e-06
ENSG00000205981.2	chr3	180701497	180707562	protein_coding	DNAJC19	-0.331183	0.0640881	-5.16762	2.37094e-07	2.15887e-06
ENSG00000160818.12	chr1	156564279	156571288	protein_coding	GPATCH4	-0.271094	0.0524634	-5.16729	2.37509e-07	2.16133e-06
ENSG00000129354.7	chr19	10683347	10697991	protein_coding	AP1M2	-0.391428	0.0757888	-5.16472	2.40794e-07	2.18857e-06
ENSG00000162039.10	chr16	1883984	1934295	protein_coding	MEIOB	-0.299896	0.058091	-5.16252	2.43647e-07	2.21317e-06
ENSG00000143179.8	chr1	165796768	165880855	protein_coding	UCK2	-0.205348	0.0398178	-5.15718	2.50702e-07	2.27587e-06
ENSG00000071626.12	chr19	1407568	1435719	protein_coding	DAZAP1	-0.188817	0.0366354	-5.15394	2.5507e-07	2.31272e-06
ENSG00000120963.7	chr8	102190106	102218421	protein_coding	ZNF706	-0.249977	0.0485408	-5.14983	2.60722e-07	2.3597e-06
ENSG00000130255.8	chr19	5674958	5691887	protein_coding	RPL36	-0.202154	0.0392538	-5.14992	2.60604e-07	2.3597e-06
ENSG00000130305.12	chr7	72716514	72722864	protein_coding	NSUN5	-0.262232	0.0509358	-5.14828	2.62885e-07	2.37641e-06
ENSG00000088205.8	chr2	118572226	118589955	protein_coding	DDX18	-0.206584	0.0401465	-5.14576	2.66447e-07	2.40426e-06
ENSG00000117859.14	chr1	52042851	52254889	protein_coding	OSBPL9	-0.193842	0.0376739	-5.14526	2.67152e-07	2.40918e-06
ENSG00000148297.11	chr9	136205160	136214986	protein_coding	MED22	-0.259654	0.0504987	-5.14179	2.72128e-07	2.45111e-06
ENSG00000131469.8	chr17	41150290	41154976	protein_coding	RPL27	-0.187948	0.0365615	-5.1406	2.73862e-07	2.46378e-06
ENSG00000197756.5	chr2	217362912	217443903	protein_coding	RPL37A	-0.160321	0.0312078	-5.13721	2.78845e-07	2.5056e-06
ENSG00000140545.10	chr15	89441916	89456642	protein_coding	MFGE8	-0.183912	0.035818	-5.13464	2.82686e-07	2.5386e-06
ENSG00000090975.8	chr12	123468027	123634562	protein_coding	PITPNM2	-0.313984	0.061153	-5.13441	2.83038e-07	2.54024e-06
ENSG00000162413.12	chr1	6650784	6674667	protein_coding	KLHL21	-0.212759	0.0414775	-5.1295	2.9052e-07	2.60428e-06
ENSG00000109814.7	chr4	39500375	39529931	protein_coding	UGDH	-0.23749	0.0463057	-5.12874	2.91692e-07	2.61322e-06
ENSG00000071909.14	chr2	171034655	171511681	protein_coding	MYO3B	-0.375658	0.0732628	-5.12754	2.93554e-07	2.62677e-06
ENSG00000177106.10	chr11	694438	727727	protein_coding	EPS8L2	-0.46638	0.0910132	-5.12431	2.98626e-07	2.67056e-06
ENSG00000113758.9	chr5	176883609	176901402	protein_coding	DBN1	-0.195687	0.0382343	-5.1181	3.08629e-07	2.75673e-06
ENSG00000205978.5	chr14	24867992	24888494	protein_coding	NYNRIN	-0.170303	0.0332827	-5.11688	3.10633e-07	2.77298e-06
ENSG00000140854.8	chr16	57769642	57791162	protein_coding	KATNB1	-0.296017	0.0578741	-5.11485	3.13996e-07	2.79967e-06
ENSG00000137309.15	chr6	34204650	34214008	protein_coding	HMGA1	-0.212922	0.0416371	-5.11374	3.15839e-07	2.8111e-06
ENSG00000100353.13	chr22	36906897	36925483	protein_coding	EIF3D	-0.1848	0.0361452	-5.11273	3.17541e-07	2.82457e-06
ENSG00000002834.13	chr17	37026112	37078023	protein_coding	LASP1	-0.210022	0.0410824	-5.11222	3.18399e-07	2.82885e-06
ENSG00000020181.13	chr8	37641709	37702414	protein_coding	GPR124	-0.183966	0.035995	-5.11088	3.20657e-07	2.84723e-06
ENSG00000103355.8	chr16	2833954	2837949	protein_coding	PRSS33	-2.09682	0.410435	-5.10877	3.24258e-07	2.87751e-06
ENSG00000141385.5	chr18	12328943	12377313	protein_coding	AFG3L2	-0.190729	0.0373355	-5.10851	3.24717e-07	2.87987e-06
ENSG00000188677.10	chr22	44395091	44568829	protein_coding	PARVB	-0.245472	0.0480549	-5.10815	3.25332e-07	2.88363e-06
ENSG00000125454.7	chr17	73269073	73285591	protein_coding	SLC25A19	-0.433726	0.0849875	-5.10341	3.33594e-07	2.94989e-06
ENSG00000100297.11	chr22	35796056	35821423	protein_coding	MCM5	-0.208559	0.0408664	-5.10344	3.33531e-07	2.94989e-06
ENSG00000153179.7	chr12	65004293	65091347	protein_coding	RASSF3	-0.287159	0.0563285	-5.09794	3.43369e-07	3.02386e-06
ENSG00000186326.3	chr19	33166313	33169206	protein_coding	RGS9BP	-0.587011	0.115183	-5.09635	3.46273e-07	3.04765e-06
ENSG00000119922.7	chr10	91061712	91069033	protein_coding	IFIT2	-1.37572	0.270616	-5.08366	3.7024e-07	3.24907e-06
ENSG00000197498.8	chr6	111303218	111349466	protein_coding	RPF2	-0.244708	0.0481521	-5.08198	3.73513e-07	3.27396e-06
ENSG00000166012.10	chr11	93463114	93517557	protein_coding	TAF1D	-0.22821	0.0449234	-5.07997	3.77491e-07	3.30497e-06
ENSG00000253276.1	chr7	106297211	106301442	protein_coding	CCDC71L	-0.433894	0.0854296	-5.07896	3.79507e-07	3.32042e-06
ENSG00000154640.10	chr21	18965971	18985265	protein_coding	BTG3	-0.313894	0.0619125	-5.06996	3.97896e-07	3.47551e-06
ENSG00000103253.13	chr16	776936	785525	protein_coding	HAGHL	-0.294417	0.0580945	-5.06789	4.02239e-07	3.51141e-06
ENSG00000205937.7	chr16	2303117	2318413	protein_coding	RNPS1	-0.19449	0.0384332	-5.06048	4.182e-07	3.63805e-06
ENSG00000161179.9	chr22	21982378	21984353	protein_coding	YDJC	-0.316812	0.062607	-5.06033	4.18538e-07	3.63888e-06
ENSG00000148908.10	chr10	121259340	121302220	protein_coding	RGS10	-0.426897	0.0844165	-5.05704	4.25821e-07	3.70006e-06
ENSG00000125520.9	chr20	62371214	62374858	protein_coding	SLC2A4RG	-0.283164	0.0561561	-5.04244	4.59644e-07	3.98933e-06
ENSG00000177303.5	chr17	73496342	73511664	protein_coding	CASKIN2	-0.217089	0.0430535	-5.0423	4.59972e-07	3.98987e-06
ENSG00000064300.4	chr17	47572655	47592379	protein_coding	NGFR	-0.822167	0.163076	-5.04163	4.61586e-07	3.99926e-06
ENSG00000149257.9	chr11	75273101	75283828	protein_coding	SERPINH1	-0.228358	0.0453197	-5.03881	4.68424e-07	4.05616e-06
ENSG00000133030.15	chr17	16945859	17120993	protein_coding	MPRIP	-0.157416	0.0312515	-5.03706	4.72747e-07	4.08888e-06
ENSG00000198756.6	chr1	183898796	184006863	protein_coding	COLGALT2	-0.721104	0.14317	-5.03668	4.73666e-07	4.09447e-06
ENSG00000186591.7	chr7	129470572	129592789	protein_coding	UBE2H	-0.216285	0.0430507	-5.02397	5.06139e-07	4.36261e-06
ENSG00000163884.3	chr3	126061478	126076285	protein_coding	KLF15	-0.457701	0.0911334	-5.02231	5.10527e-07	4.39791e-06
ENSG00000074582.8	chr2	219523487	219528166	protein_coding	BCS1L	-0.295179	0.0588276	-5.0177	5.22947e-07	4.50232e-06
ENSG00000006451.3	chr7	39663082	39747723	protein_coding	RALA	-0.249685	0.0498308	-5.01064	5.42479e-07	4.6598e-06
ENSG00000132313.10	chr2	86426478	86440917	protein_coding	MRPL35	-0.267645	0.0534255	-5.00968	5.4522e-07	4.67799e-06
ENSG00000115091.7	chr2	114647537	114720173	protein_coding	ACTR3	-0.17393	0.0347223	-5.00918	5.46636e-07	4.68478e-06
ENSG00000155438.7	chr2	122484521	122494499	protein_coding	MKI67IP	-0.282767	0.0564594	-5.00833	5.49043e-07	4.70273e-06
ENSG00000149428.14	chr11	118914900	118927913	protein_coding	HYOU1	-0.19763	0.0394794	-5.00589	5.5605e-07	4.76003e-06
ENSG00000181026.13	chr15	89164527	89175513	protein_coding	AEN	-0.204606	0.0409166	-5.00057	5.71618e-07	4.88772e-06
ENSG00000137841.7	chr15	40570377	40600136	protein_coding	PLCB2	-0.182612	0.036523	-4.99992	5.73541e-07	4.90138e-06
ENSG00000211584.9	chr12	48147699	48176536	protein_coding	SLC48A1	-0.209804	0.0419832	-4.99734	5.81266e-07	4.96174e-06
ENSG00000167522.10	chr16	89334038	89556969	protein_coding	ANKRD11	-0.154148	0.0308453	-4.99745	5.80947e-07	4.96174e-06
ENSG00000089154.6	chr12	120565007	120632513	protein_coding	GCN1L1	-0.150524	0.0301318	-4.99554	5.86724e-07	5.00549e-06
ENSG00000120549.11	chr10	23983675	24836772	protein_coding	KIAA1217	-0.471085	0.0944162	-4.98944	6.05531e-07	5.15422e-06
ENSG00000157765.7	chr4	25656923	25680370	protein_coding	SLC34A2	-0.737668	0.147863	-4.98885	6.0741e-07	5.16436e-06
ENSG00000114942.9	chr2	207024309	207027652	protein_coding	EEF1B2	-0.20164	0.0404873	-4.98034	6.34741e-07	5.37846e-06
ENSG00000116830.7	chr1	117602925	117650075	protein_coding	TTF2	-0.200319	0.040225	-4.97996	6.35959e-07	5.38575e-06
ENSG00000111077.13	chr12	53440753	53458156	protein_coding	TENC1	-0.240921	0.0484301	-4.97461	6.53791e-07	5.5274e-06
ENSG00000105401.2	chr19	10501810	10530797	protein_coding	CDC37	-0.210433	0.042371	-4.96644	6.81948e-07	5.75897e-06
ENSG00000129657.10	chr17	75082798	75213179	protein_coding	SEC14L1	-0.205882	0.0414705	-4.96454	6.88625e-07	5.80556e-06
ENSG00000175866.11	chr17	79008948	79091232	protein_coding	BAIAP2	-0.26191	0.0527799	-4.9623	6.96645e-07	5.86988e-06
ENSG00000164134.8	chr4	140222609	140341187	protein_coding	NAA15	-0.181773	0.0366403	-4.96101	7.0126e-07	5.90214e-06
ENSG00000000971.11	chr1	196621008	196716634	protein_coding	CFH	-0.779479	0.157207	-4.9583	7.11142e-07	5.97685e-06
ENSG00000137955.11	chr1	76251879	76260764	protein_coding	RABGGTB	-0.224917	0.0453621	-4.95824	7.11331e-07	5.97685e-06
ENSG00000102362.11	chrX	99929488	99987110	protein_coding	SYTL4	-0.753561	0.152236	-4.94994	7.42353e-07	6.23054e-06
ENSG00000065057.3	chr16	2089816	2097867	protein_coding	NTHL1	-0.479442	0.096871	-4.94929	7.44856e-07	6.24805e-06
ENSG00000178385.9	chr2	208693027	208890284	protein_coding	PLEKHM3	-0.338236	0.0683545	-4.94826	7.48781e-07	6.27747e-06
ENSG00000117148.6	chr1	18081808	18153558	protein_coding	ACTL8	-1.14681	0.231898	-4.94533	7.60166e-07	6.36226e-06
ENSG00000151892.10	chr10	117816444	118032979	protein_coding	GFRA1	-0.515621	0.104489	-4.93469	8.02789e-07	6.71151e-06
ENSG00000104228.8	chr8	27142404	27168836	protein_coding	TRIM35	-0.282898	0.0573401	-4.9337	8.06882e-07	6.74198e-06
ENSG00000148400.9	chr9	139388896	139440314	protein_coding	NOTCH1	-0.183876	0.0372751	-4.93294	8.10029e-07	6.7645e-06
ENSG00000104517.8	chr8	103265240	103425069	protein_coding	UBR5	-0.184521	0.0374187	-4.93127	8.16972e-07	6.81112e-06
ENSG00000138035.10	chr2	55861400	55921045	protein_coding	PNPT1	-0.22844	0.0463358	-4.9301	8.21884e-07	6.84827e-06
ENSG00000131153.4	chr16	85709804	85723679	protein_coding	GINS2	-0.255819	0.0518982	-4.92925	8.25455e-07	6.87422e-06
ENSG00000141384.7	chr18	23805900	23971649	protein_coding	TAF4B	-0.326698	0.0662923	-4.92814	8.30148e-07	6.90946e-06
ENSG00000113645.9	chr5	167718656	167899308	protein_coding	WWC1	-0.223504	0.045428	-4.91997	8.65582e-07	7.19641e-06
ENSG00000066044.9	chr19	8023463	8070543	protein_coding	ELAVL1	-0.174409	0.0354629	-4.91807	8.74034e-07	7.26266e-06
ENSG00000033050.3	chr7	150904923	150924316	protein_coding	ABCF2	-0.199261	0.0405336	-4.91594	8.8358e-07	7.33791e-06
ENSG00000133316.11	chr11	62599814	62609281	protein_coding	WDR74	-0.283571	0.0577073	-4.91395	8.92614e-07	7.40475e-06
ENSG00000166889.13	chr11	59404189	59436453	protein_coding	PATL1	-0.194063	0.0395009	-4.91287	8.97514e-07	7.43436e-06
ENSG00000080345.13	chr2	152266397	152364527	protein_coding	RIF1	-0.156323	0.0318193	-4.91284	8.97669e-07	7.43436e-06
ENSG00000011007.8	chr1	24069645	24088549	protein_coding	TCEB3	-0.186137	0.0378988	-4.91141	9.04229e-07	7.48456e-06
ENSG00000167962.8	chr16	2047655	2059824	protein_coding	ZNF598	-0.201126	0.0409607	-4.91021	9.09805e-07	7.52657e-06
ENSG00000215021.4	chr12	7074490	7079988	protein_coding	PHB2	-0.201263	0.0409925	-4.90976	9.11891e-07	7.53967e-06
ENSG00000168395.10	chr2	242641450	242668893	protein_coding	ING5	-0.222943	0.0454399	-4.90632	9.28018e-07	7.66457e-06
ENSG00000161970.8	chr17	8280838	8286531	protein_coding	RPL26	-0.292366	0.0596585	-4.90066	9.55154e-07	7.88002e-06
ENSG00000187605.11	chr2	74229840	74335303	protein_coding	TET3	-0.212397	0.0433858	-4.89554	9.80368e-07	8.07472e-06
ENSG00000110104.7	chr11	60609544	60618554	protein_coding	CCDC86	-0.290879	0.0594201	-4.8953	9.81573e-07	8.08022e-06
ENSG00000116922.10	chr1	38147242	38157914	protein_coding	C1orf109	-0.259942	0.0531029	-4.89506	9.82744e-07	8.08542e-06
ENSG00000170779.10	chr14	105475910	105487485	protein_coding	CDCA4	-0.241273	0.0493476	-4.88925	1.01221e-06	8.31417e-06
ENSG00000147324.6	chr8	8640864	8751155	protein_coding	MFHAS1	-0.191118	0.0391202	-4.8854	1.03219e-06	8.46903e-06
ENSG00000005513.9	chr16	1031808	1036979	protein_coding	SOX8	-0.339707	0.06963	-4.87874	1.06767e-06	8.74102e-06
ENSG00000185338.4	chr16	11348262	11350036	protein_coding	SOCS1	-0.791035	0.162161	-4.87809	1.07118e-06	8.76498e-06
ENSG00000095002.8	chr2	47630108	47789450	protein_coding	MSH2	-0.187085	0.038354	-4.87786	1.07242e-06	8.77032e-06
ENSG00000136271.6	chr7	44605016	44614650	protein_coding	DDX56	-0.194098	0.0398098	-4.87563	1.08461e-06	8.86044e-06
ENSG00000147403.12	chrX	153618315	153637504	protein_coding	RPL10	-0.189673	0.0389138	-4.87418	1.09261e-06	8.92087e-06
ENSG00000138750.10	chr4	77035812	77069668	protein_coding	NUP54	-0.209079	0.0428966	-4.87403	1.09346e-06	8.92295e-06
ENSG00000179886.4	chr8	144680074	144682485	protein_coding	TIGD5	-0.348364	0.0715607	-4.86809	1.12682e-06	9.19019e-06
ENSG00000101752.7	chr18	19284918	19450918	protein_coding	MIB1	-0.160422	0.032958	-4.86746	1.13044e-06	9.21473e-06
ENSG00000132330.12	chr2	238969530	239008054	protein_coding	SCLY	-0.268292	0.0551667	-4.86329	1.15448e-06	9.39031e-06
ENSG00000101544.4	chr18	77866915	77905406	protein_coding	ADNP2	-0.200578	0.0412781	-4.85918	1.17875e-06	9.58255e-06
ENSG00000099810.14	chr9	21802542	21931646	protein_coding	MTAP	-0.323649	0.0666923	-4.85287	1.2169e-06	9.87665e-06
ENSG00000168710.13	chr1	110527308	110566357	protein_coding	AHCYL1	-0.165833	0.0341722	-4.85287	1.21689e-06	9.87665e-06
ENSG00000112419.10	chr6	143857982	144152322	protein_coding	PHACTR2	-0.198074	0.0408312	-4.85104	1.22816e-06	9.95727e-06
ENSG00000132341.7	chr12	131356424	131362223	protein_coding	RAN	-0.157137	0.0324115	-4.84819	1.24591e-06	1.00903e-05
ENSG00000240764.2	chr5	140868808	140892546	protein_coding	PCDHGC5	-1.37527	0.283976	-4.84289	1.27962e-06	1.03521e-05
ENSG00000154783.6	chr3	14860469	14975895	protein_coding	FGD5	-0.578628	0.119533	-4.84073	1.29361e-06	1.04428e-05
ENSG00000159131.12	chr21	34876238	34915797	protein_coding	GART	-0.182249	0.03765	-4.8406	1.29451e-06	1.04444e-05
ENSG00000137285.9	chr6	3224495	3231964	protein_coding	TUBB2B	-0.766618	0.158383	-4.84026	1.29666e-06	1.04562e-05
ENSG00000107130.6	chr9	132934857	132999583	protein_coding	NCS1	-0.249751	0.0516157	-4.83866	1.30716e-06	1.05351e-05
ENSG00000101246.15	chr20	62329996	62339377	protein_coding	ARFRP1	-0.254762	0.0526661	-4.83732	1.31603e-06	1.0601e-05
ENSG00000120942.9	chr1	11333263	11356106	protein_coding	UBIAD1	-0.253348	0.0524213	-4.83293	1.34541e-06	1.08086e-05
ENSG00000130477.10	chr19	17712137	17799401	protein_coding	UNC13A	-0.163177	0.0338327	-4.82306	1.4137e-06	1.13451e-05
ENSG00000172915.14	chr13	35516424	36247159	protein_coding	NBEA	-0.235221	0.0487848	-4.82161	1.42407e-06	1.14222e-05
ENSG00000174498.9	chr15	65619465	65670378	protein_coding	IGDCC3	-0.167696	0.0348438	-4.81279	1.48836e-06	1.19061e-05
ENSG00000104529.13	chr8	144661867	144681711	protein_coding	EEF1D	-0.179199	0.037241	-4.81188	1.49516e-06	1.19541e-05
ENSG00000198518.5	chr6	26204858	26206266	protein_coding	HIST1H4E	-0.229117	0.0476333	-4.81001	1.50923e-06	1.20602e-05
ENSG00000163273.3	chr2	232786530	232791113	protein_coding	NPPC	-1.26908	0.263988	-4.80734	1.52955e-06	1.21966e-05
ENSG00000155096.9	chr8	103838585	103906092	protein_coding	AZIN1	-0.167717	0.0348985	-4.80584	1.54102e-06	1.22815e-05
ENSG00000181472.4	chr6	151685252	151712683	protein_coding	ZBTB2	-0.287418	0.0598273	-4.80412	1.55432e-06	1.23613e-05
ENSG00000089280.14	chr16	31191431	31203127	protein_coding	FUS	-0.20116	0.0418746	-4.80388	1.55623e-06	1.237e-05
ENSG00000113068.5	chr5	139624624	139682706	protein_coding	PFDN1	-0.228734	0.0476577	-4.79952	1.59049e-06	1.26289e-05
ENSG00000204882.3	chr8	142366600	142377367	protein_coding	GPR20	-0.611251	0.127518	-4.79346	1.63928e-06	1.30094e-05
ENSG00000198055.6	chr5	176830205	176869902	protein_coding	GRK6	-0.240203	0.0501236	-4.79223	1.64941e-06	1.3076e-05
ENSG00000143569.14	chr1	154192655	154243986	protein_coding	UBAP2L	-0.165252	0.0344909	-4.79117	1.65811e-06	1.3138e-05
ENSG00000116120.8	chr2	223435255	223521056	protein_coding	FARSB	-0.201354	0.0420277	-4.79098	1.65966e-06	1.31433e-05
ENSG00000169641.9	chr1	23410516	23504301	protein_coding	LUZP1	-0.180308	0.037639	-4.79046	1.66401e-06	1.31639e-05
ENSG00000196182.6	chr1	36805225	36851497	protein_coding	STK40	-0.218345	0.0455983	-4.78844	1.68087e-06	1.32833e-05
ENSG00000177542.6	chr11	790475	798316	protein_coding	SLC25A22	-0.263739	0.0551489	-4.78232	1.73287e-06	1.36583e-05
ENSG00000075914.8	chr3	45016733	45077558	protein_coding	EXOSC7	-0.2417	0.0505651	-4.77997	1.75319e-06	1.3804e-05
ENSG00000135414.5	chr12	56137064	56150911	protein_coding	GDF11	-0.202291	0.0423339	-4.77847	1.76635e-06	1.3893e-05
ENSG00000205592.9	chr12	40787197	40964632	protein_coding	MUC19	-1.21231	0.253746	-4.77763	1.7737e-06	1.39362e-05
ENSG00000135624.11	chr2	73460548	73480149	protein_coding	CCT7	-0.149125	0.0312127	-4.7777	1.77309e-06	1.39362e-05
ENSG00000158258.11	chr3	139654027	140296239	protein_coding	CLSTN2	-0.30494	0.0638615	-4.77502	1.79687e-06	1.41035e-05
ENSG00000162664.12	chr1	90460671	90501090	protein_coding	ZNF326	-0.220415	0.0461625	-4.77477	1.79915e-06	1.4114e-05
ENSG00000178952.4	chr16	28853732	28857729	protein_coding	TUFM	-0.191915	0.0402067	-4.77321	1.81315e-06	1.42164e-05
ENSG00000136875.8	chr9	116037623	116055185	protein_coding	PRPF4	-0.226357	0.0474236	-4.77309	1.81418e-06	1.42171e-05
ENSG00000050344.8	chr7	26191860	26226745	protein_coding	NFE2L3	-0.182337	0.0382105	-4.7719	1.82495e-06	1.4294e-05
ENSG00000070495.10	chr17	74708919	74722866	protein_coding	JMJD6	-0.278646	0.0584058	-4.77086	1.83438e-06	1.43454e-05
ENSG00000188042.5	chr2	235401685	235405697	protein_coding	ARL4C	-0.21959	0.046053	-4.76819	1.85885e-06	1.45292e-05
ENSG00000174306.17	chr20	39807088	39946312	protein_coding	ZHX3	-0.22275	0.0467246	-4.76731	1.86706e-06	1.45858e-05
ENSG00000132821.7	chr20	36531499	36573752	protein_coding	VSTM2L	-0.245843	0.0515944	-4.76493	1.88922e-06	1.47283e-05
ENSG00000126749.10	chr12	7072408	7105520	protein_coding	EMG1	-0.234861	0.0492979	-4.76411	1.89691e-06	1.47729e-05
ENSG00000135486.13	chr12	54673977	54680872	protein_coding	HNRNPA1	-0.156633	0.0329033	-4.76041	1.93201e-06	1.50228e-05
ENSG00000166257.4	chr11	123499895	123525952	protein_coding	SCN3B	-0.882991	0.185506	-4.75992	1.93674e-06	1.50441e-05
ENSG00000132467.2	chr4	71554196	71556267	protein_coding	UTP3	-0.222915	0.0468886	-4.75414	1.99289e-06	1.54563e-05
ENSG00000125207.3	chr12	130822432	130857182	protein_coding	PIWIL1	-0.610036	0.12836	-4.75255	2.00862e-06	1.55541e-05
ENSG00000161016.11	chr8	146015150	146017972	protein_coding	RPL8	-0.17049	0.035901	-4.7489	2.04524e-06	1.58132e-05
ENSG00000160949.12	chr8	145654165	145669827	protein_coding	TONSL	-0.217287	0.0458191	-4.74229	2.11319e-06	1.63134e-05
ENSG00000248905.4	chr15	33057747	33486897	protein_coding	FMN1	-1.63231	0.344303	-4.74091	2.1276e-06	1.64078e-05
ENSG00000124145.5	chr20	43953928	43977064	protein_coding	SDC4	-0.260365	0.054918	-4.74099	2.12678e-06	1.64078e-05
ENSG00000163431.11	chr1	201865580	201915715	protein_coding	LMOD1	-0.641122	0.135303	-4.73841	2.15397e-06	1.65941e-05
ENSG00000107263.14	chr9	134452157	134615461	protein_coding	RAPGEF1	-0.192441	0.0406212	-4.73744	2.16437e-06	1.66657e-05
ENSG00000133055.4	chr1	203136939	203144941	protein_coding	MYBPH	-1.45789	0.307844	-4.7358	2.1819e-06	1.67921e-05
ENSG00000167992.8	chr11	61025762	61062896	protein_coding	VWCE	-0.266502	0.0563254	-4.73147	2.22904e-06	1.71372e-05
ENSG00000007923.11	chr1	6694228	6761984	protein_coding	DNAJC11	-0.205003	0.0433374	-4.7304	2.24073e-06	1.72183e-05
ENSG00000158417.6	chr2	99953816	100017789	protein_coding	EIF5B	-0.197986	0.0418549	-4.73029	2.24199e-06	1.72191e-05
ENSG00000139289.9	chr12	76419227	76427712	protein_coding	PHLDA1	-0.386593	0.0817429	-4.72937	2.25215e-06	1.72766e-05
ENSG00000065427.10	chr16	75661622	75682541	protein_coding	KARS	-0.159417	0.0337076	-4.72943	2.25156e-06	1.72766e-05
ENSG00000166925.4	chr7	100060982	100076902	protein_coding	TSC22D4	-0.218226	0.0461616	-4.72744	2.27371e-06	1.74182e-05
ENSG00000168421.8	chr4	40192673	40248587	protein_coding	RHOH	-0.285157	0.0603789	-4.7228	2.32621e-06	1.78023e-05
ENSG00000137409.14	chr6	36935917	36954074	protein_coding	MTCH1	-0.174245	0.0369287	-4.71842	2.37687e-06	1.81714e-05
ENSG00000153879.4	chr19	33864236	33873592	protein_coding	CEBPG	-0.274239	0.0581607	-4.7152	2.41475e-06	1.84517e-05
ENSG00000159184.7	chr17	46802125	46806540	protein_coding	HOXB13	-0.262226	0.055625	-4.71418	2.42687e-06	1.85348e-05
ENSG00000156463.13	chr5	145316142	145461354	protein_coding	SH3RF2	-0.273565	0.0580739	-4.71063	2.46955e-06	1.88512e-05
ENSG00000115761.11	chr2	10710892	10830101	protein_coding	NOL10	-0.235474	0.0500642	-4.70344	2.55818e-06	1.94881e-05
ENSG00000140961.8	chr16	83981887	83999937	protein_coding	OSGIN1	-0.355769	0.0756778	-4.7011	2.58761e-06	1.97023e-05
ENSG00000176692.4	chr16	86600857	86602539	protein_coding	FOXC2	-0.74927	0.159452	-4.69903	2.61406e-06	1.98835e-05
ENSG00000131100.8	chr22	18074902	18111584	protein_coding	ATP6V1E1	-0.201507	0.0429134	-4.69565	2.65759e-06	2.01942e-05
ENSG00000105671.7	chr19	19030484	19039436	protein_coding	DDX49	-0.260856	0.0556028	-4.69142	2.71309e-06	2.05877e-05
ENSG00000168014.12	chr11	73723763	73882255	protein_coding	C2CD3	-0.187296	0.0399343	-4.69011	2.73061e-06	2.07071e-05
ENSG00000035403.12	chr10	75757872	75879918	protein_coding	VCL	-0.13777	0.0293839	-4.68864	2.75031e-06	2.08355e-05
ENSG00000145779.7	chr5	118604387	118735383	protein_coding	TNFAIP8	-0.448783	0.095723	-4.68835	2.75414e-06	2.0854e-05
ENSG00000134697.8	chr1	38032417	38061536	protein_coding	GNL2	-0.20449	0.043622	-4.68778	2.7619e-06	2.09022e-05
ENSG00000082898.12	chr2	61704984	61765761	protein_coding	XPO1	-0.152621	0.0325637	-4.68685	2.77449e-06	2.09869e-05
ENSG00000138668.14	chr4	83273651	83295656	protein_coding	HNRNPD	-0.162558	0.0347252	-4.68125	2.85127e-06	2.15459e-05
ENSG00000110074.6	chr11	126138950	126148026	protein_coding	FOXRED1	-0.199163	0.0425548	-4.68016	2.86653e-06	2.16504e-05
ENSG00000147854.12	chr9	6413151	6507054	protein_coding	UHRF2	-0.218596	0.046715	-4.67935	2.87785e-06	2.17031e-05
ENSG00000127616.13	chr19	11071598	11176071	protein_coding	SMARCA4	-0.154279	0.0329913	-4.67635	2.9202e-06	2.20114e-05
ENSG00000165802.15	chr9	140342022	140353786	protein_coding	NSMF	-0.221795	0.0474454	-4.67474	2.9433e-06	2.21745e-05
ENSG00000171603.12	chr1	9789084	9884584	protein_coding	CLSTN1	-0.142499	0.0304919	-4.67334	2.96339e-06	2.23034e-05
ENSG00000164111.10	chr4	122589110	122618268	protein_coding	ANXA5	-0.164703	0.0352441	-4.6732	2.96536e-06	2.23071e-05
ENSG00000180071.14	chr9	38540566	38620657	protein_coding	ANKRD18A	-0.317229	0.0679265	-4.67018	3.00929e-06	2.25963e-05
ENSG00000102265.7	chrX	47441712	47446188	protein_coding	TIMP1	-0.268561	0.0575095	-4.66986	3.01404e-06	2.26053e-05
ENSG00000132275.6	chr11	6616305	6624850	protein_coding	RRP8	-0.255128	0.0546319	-4.66994	3.01282e-06	2.26053e-05
ENSG00000101115.8	chr20	50400581	50419059	protein_coding	SALL4	-0.148304	0.0317591	-4.66964	3.01722e-06	2.26179e-05
ENSG00000140406.2	chr15	81293295	81296342	protein_coding	MESDC1	-0.259385	0.0555623	-4.66836	3.03612e-06	2.27482e-05
ENSG00000076351.8	chr17	26721661	26734215	protein_coding	SLC46A1	-0.269904	0.0578235	-4.66773	3.04542e-06	2.28065e-05
ENSG00000088247.11	chr19	6413359	6424805	protein_coding	KHSRP	-0.152631	0.0327127	-4.6658	3.07419e-06	2.30104e-05
ENSG00000100029.13	chr22	30972612	31003070	protein_coding	PES1	-0.228908	0.0490668	-4.66524	3.0826e-06	2.30619e-05
ENSG00000213719.4	chr6	31698358	31707540	protein_coding	CLIC1	-0.191776	0.0411094	-4.66501	3.08602e-06	2.3076e-05
ENSG00000182580.2	chr3	184279572	184300197	protein_coding	EPHB3	-0.385398	0.0826346	-4.66387	3.10312e-06	2.31807e-05
ENSG00000175643.7	chr16	11343476	11445619	protein_coding	RMI2	-0.326235	0.0699739	-4.66223	3.12799e-06	2.33359e-05
ENSG00000169871.8	chr7	100728720	100735017	protein_coding	TRIM56	-0.269904	0.0578921	-4.66219	3.12855e-06	2.33359e-05
ENSG00000174343.5	chr4	40337346	40357234	protein_coding	CHRNA9	-2.27051	0.487085	-4.66142	3.14029e-06	2.34118e-05
ENSG00000106305.5	chr7	6048876	6063465	protein_coding	AIMP2	-0.260344	0.0558796	-4.65902	3.17714e-06	2.36748e-05
ENSG00000049541.6	chr7	73645829	73668774	protein_coding	RFC2	-0.231047	0.049609	-4.65736	3.20293e-06	2.38551e-05
ENSG00000168090.5	chr7	99686577	99689823	protein_coding	COPS6	-0.194733	0.0418427	-4.65394	3.25657e-06	2.42306e-05
ENSG00000167005.9	chr16	56463045	56486111	protein_coding	NUDT21	-0.156059	0.0335376	-4.65327	3.26717e-06	2.42974e-05
ENSG00000100028.7	chr22	24951471	25005947	protein_coding	SNRPD3	-0.188767	0.0405701	-4.65285	3.27371e-06	2.43341e-05
ENSG00000153487.11	chr13	111365083	111373421	protein_coding	ING1	-0.322934	0.069421	-4.65182	3.29023e-06	2.44326e-05
ENSG00000179115.6	chr19	13033293	13044851	protein_coding	FARSA	-0.233981	0.0503401	-4.64801	3.35159e-06	2.48514e-05
ENSG00000168439.12	chr11	63952744	63972015	protein_coding	STIP1	-0.195988	0.0421893	-4.64544	3.39358e-06	2.51379e-05
ENSG00000136738.10	chr10	17686124	17757913	protein_coding	STAM	-0.236298	0.0508695	-4.64519	3.3977e-06	2.51436e-05
ENSG00000113648.12	chr5	134669590	134735604	protein_coding	H2AFY	-0.129786	0.0279524	-4.6431	3.43213e-06	2.53859e-05
ENSG00000142230.7	chr19	47616531	47713886	protein_coding	SAE1	-0.155047	0.0334145	-4.64012	3.48201e-06	2.57295e-05
ENSG00000163584.13	chr3	170582664	170588272	protein_coding	RPL22L1	-0.2667	0.0574864	-4.63936	3.49486e-06	2.58117e-05
ENSG00000157734.9	chr15	64443914	64449680	protein_coding	SNX22	-0.280074	0.0603704	-4.63925	3.49672e-06	2.58128e-05
ENSG00000173269.9	chr10	88695297	88729238	protein_coding	MMRN2	-0.430032	0.092823	-4.63282	3.60722e-06	2.65502e-05
ENSG00000113460.8	chr5	34915481	34926101	protein_coding	BRIX1	-0.276612	0.0597153	-4.63217	3.61848e-06	2.662e-05
ENSG00000165046.8	chr8	38243725	38267045	protein_coding	LETM2	-0.53401	0.115294	-4.63173	3.62615e-06	2.66634e-05
ENSG00000204946.5	chr7	148959262	148994393	protein_coding	ZNF783	-0.208435	0.0451058	-4.62104	3.81824e-06	2.80484e-05
ENSG00000160877.5	chr19	13228917	13251955	protein_coding	NACC1	-0.231724	0.0501862	-4.61729	3.88785e-06	2.85318e-05
ENSG00000182307.8	chr8	146277764	146281416	protein_coding	C8orf33	-0.227723	0.0493311	-4.61622	3.90792e-06	2.86511e-05
ENSG00000185838.9	chr22	19770747	19842462	protein_coding	GNB1L	-0.475958	0.10315	-4.61422	3.94567e-06	2.89137e-05
ENSG00000172346.10	chr22	41956767	41973745	protein_coding	CSDC2	-0.31348	0.0679765	-4.61159	3.99595e-06	2.92536e-05
ENSG00000153187.12	chr1	245014468	245027844	protein_coding	HNRNPU	-0.140467	0.0305043	-4.60482	4.12828e-06	3.02076e-05
ENSG00000184545.6	chr11	1575274	1593150	protein_coding	DUSP8	-0.558664	0.121454	-4.59981	4.22877e-06	3.08678e-05
ENSG00000180530.5	chr21	16333556	16437321	protein_coding	NRIP1	-0.16689	0.0363833	-4.58698	4.49696e-06	3.26824e-05
ENSG00000134758.9	chr18	29671818	29711524	protein_coding	RNF138	-0.307099	0.066971	-4.58554	4.52805e-06	3.28765e-05
ENSG00000148411.3	chr9	138898383	138987131	protein_coding	NACC2	-0.225309	0.0491567	-4.58347	4.57313e-06	3.31718e-05
ENSG00000140650.7	chr16	8882680	8943188	protein_coding	PMM2	-0.278338	0.0607288	-4.58329	4.57721e-06	3.31853e-05
ENSG00000160058.14	chr1	32830704	32860332	protein_coding	BSDC1	-0.200707	0.0438075	-4.58157	4.61505e-06	3.34435e-05
ENSG00000166166.8	chr14	103995521	104003410	protein_coding	TRMT61A	-0.288018	0.0629056	-4.57858	4.68154e-06	3.38763e-05
ENSG00000137547.4	chr8	55047770	55060461	protein_coding	MRPL15	-0.258051	0.0564147	-4.57418	4.78079e-06	3.4528e-05
ENSG00000106526.6	chr7	149941005	150020814	protein_coding	ACTR3C	-0.750346	0.164074	-4.57322	4.80296e-06	3.46565e-05
ENSG00000144231.6	chr2	128603840	128615731	protein_coding	POLR2D	-0.243391	0.053223	-4.57305	4.80676e-06	3.46565e-05
ENSG00000116688.12	chr1	12040238	12073571	protein_coding	MFN2	-0.197987	0.0432942	-4.57307	4.80637e-06	3.46565e-05
ENSG00000062485.14	chr12	56665483	56694176	protein_coding	CS	-0.155401	0.0339842	-4.57274	4.81387e-06	3.46834e-05
ENSG00000170421.7	chr12	53290977	53343738	protein_coding	KRT8	-0.203194	0.0444537	-4.57091	4.8561e-06	3.49374e-05
ENSG00000110108.5	chr11	60681346	60690915	protein_coding	TMEM109	-0.208599	0.0456448	-4.57004	4.8762e-06	3.50652e-05
ENSG00000134324.7	chr2	11817721	11967535	protein_coding	LPIN1	-0.222696	0.048751	-4.56802	4.92362e-06	3.53892e-05
ENSG00000138018.13	chr2	26531415	26618759	protein_coding	EPT1	-0.21082	0.0462034	-4.56287	5.04599e-06	3.61477e-05
ENSG00000141959.12	chr21	45719934	45747259	protein_coding	PFKL	-0.185388	0.0406316	-4.56265	5.05118e-06	3.61676e-05
ENSG00000126088.8	chr1	45477819	45481247	protein_coding	UROD	-0.222485	0.0487703	-4.5619	5.06933e-06	3.62802e-05
ENSG00000170638.5	chr22	50624344	50638027	protein_coding	TRABD	-0.254505	0.0558385	-4.55789	5.16709e-06	3.69095e-05
ENSG00000113719.11	chr5	172261278	172379688	protein_coding	ERGIC1	-0.174492	0.0382938	-4.55665	5.19757e-06	3.70744e-05
ENSG00000198517.5	chr7	1570350	1582679	protein_coding	MAFK	-0.468622	0.102897	-4.55431	5.25587e-06	3.74724e-05
ENSG00000185222.7	chrX	102611373	102613397	protein_coding	WBP5	-0.347975	0.0764462	-4.5519	5.31639e-06	3.78679e-05
ENSG00000115946.3	chr2	68384976	68403370	protein_coding	PNO1	-0.278511	0.0611972	-4.55104	5.33811e-06	3.7995e-05
ENSG00000142409.4	chr19	56598732	56632649	protein_coding	ZNF787	-0.237003	0.0520816	-4.55062	5.34885e-06	3.8045e-05
ENSG00000108829.9	chr17	48452420	48474914	protein_coding	LRRC59	-0.177666	0.0390711	-4.54724	5.43541e-06	3.86241e-05
ENSG00000222036.3	chr14	19553365	19590078	protein_coding	POTEG	-0.974742	0.214386	-4.54667	5.45025e-06	3.87112e-05
ENSG00000013297.6	chr3	170136653	170578169	protein_coding	CLDN11	-0.249368	0.0548613	-4.54542	5.48257e-06	3.88673e-05
ENSG00000114686.4	chr3	131181056	131221827	protein_coding	MRPL3	-0.18529	0.0407813	-4.5435	5.53269e-06	3.91456e-05
ENSG00000156697.8	chrX	129040097	129063737	protein_coding	UTP14A	-0.222536	0.0490846	-4.53372	5.79541e-06	4.09304e-05
ENSG00000145050.11	chr3	51422478	51426828	protein_coding	MANF	-0.2321	0.051236	-4.53002	5.89772e-06	4.15943e-05
ENSG00000056277.11	chrX	129336685	129402873	protein_coding	ZNF280C	-0.293983	0.0649118	-4.52896	5.92747e-06	4.17845e-05
ENSG00000170876.7	chr3	14166440	14185179	protein_coding	TMEM43	-0.1966	0.0434332	-4.5265	5.99695e-06	4.22055e-05
ENSG00000165244.6	chr9	99148223	99180611	protein_coding	ZNF367	-0.325298	0.0718893	-4.52499	6.03989e-06	4.24772e-05
ENSG00000175220.7	chr11	46698630	46722165	protein_coding	ARHGAP1	-0.19343	0.0427687	-4.5227	6.10556e-06	4.28788e-05
ENSG00000170185.5	chr4	144106070	144144983	protein_coding	USP38	-0.216924	0.0480174	-4.51762	6.25391e-06	4.39002e-05
ENSG00000077152.5	chr1	202300785	202311108	protein_coding	UBE2T	-0.303854	0.0672877	-4.51574	6.30955e-06	4.42494e-05
ENSG00000173559.8	chr2	192542794	192561385	protein_coding	NABP1	-0.277	0.0613578	-4.5145	6.34671e-06	4.44684e-05
ENSG00000140931.15	chr16	66637777	66647795	protein_coding	CMTM3	-0.235508	0.0521766	-4.51367	6.37138e-06	4.45997e-05
ENSG00000143322.15	chr1	179068462	179198819	protein_coding	ABL2	-0.20393	0.0451819	-4.51353	6.37565e-06	4.46088e-05
ENSG00000151835.9	chr13	23902965	24007841	protein_coding	SACS	-0.164192	0.0364127	-4.5092	6.50711e-06	4.54227e-05
ENSG00000097021.15	chr1	6324329	6454451	protein_coding	ACOT7	-0.212586	0.0471536	-4.50838	6.53258e-06	4.55582e-05
ENSG00000182459.4	chr17	80317123	80321652	protein_coding	TEX19	-0.818353	0.181568	-4.50715	6.57029e-06	4.57999e-05
ENSG00000103260.4	chr16	765115	769655	protein_coding	METRN	-0.223022	0.0495672	-4.49939	6.8149e-06	4.74486e-05
ENSG00000114378.12	chr3	50337320	50349812	protein_coding	HYAL1	-0.364873	0.0811072	-4.49865	6.83869e-06	4.75824e-05
ENSG00000188976.6	chr1	879584	894689	protein_coding	NOC2L	-0.198262	0.0440835	-4.49742	6.87836e-06	4.78363e-05
ENSG00000141576.10	chr17	74138534	74236454	protein_coding	RNF157	-0.280736	0.0624355	-4.49642	6.91083e-06	4.80176e-05
ENSG00000119689.10	chr14	75348594	75370448	protein_coding	DLST	-0.159575	0.0355033	-4.49466	6.96804e-06	4.83927e-05
ENSG00000054654.11	chr14	64319683	64693165	protein_coding	SYNE2	-0.179103	0.0399898	-4.47871	7.50941e-06	5.19842e-05
ENSG00000153207.10	chr1	247002400	247095280	protein_coding	AHCTF1	-0.14994	0.0334837	-4.47799	7.53494e-06	5.21369e-05
ENSG00000069869.11	chr15	56119120	56285944	protein_coding	NEDD4	-0.245573	0.0548566	-4.47663	7.58288e-06	5.24203e-05
ENSG00000108106.9	chr19	55912652	55919145	protein_coding	UBE2S	-0.209443	0.0467848	-4.47672	7.57974e-06	5.24203e-05
ENSG00000141994.11	chr19	5784843	5791249	protein_coding	DUS3L	-0.26654	0.0595565	-4.47541	7.62639e-06	5.26242e-05
ENSG00000183255.7	chr21	46269500	46293752	protein_coding	PTTG1IP	-0.158265	0.0353653	-4.47514	7.63618e-06	5.26505e-05
ENSG00000093009.5	chr22	19466982	19508135	protein_coding	CDC45	-0.219641	0.0491	-4.47333	7.70112e-06	5.30667e-05
ENSG00000172809.8	chr17	72199721	72206794	protein_coding	RPL38	-0.191089	0.0427302	-4.47199	7.74964e-06	5.33765e-05
ENSG00000181924.6	chr11	73583712	73588033	protein_coding	COA4	-0.254959	0.0570243	-4.47105	7.78362e-06	5.3586e-05
ENSG00000077348.4	chr19	41892279	41903384	protein_coding	EXOSC5	-0.300152	0.067181	-4.46781	7.90243e-06	5.4379e-05
ENSG00000101546.8	chr18	77794358	77806397	protein_coding	RBFA	-0.295389	0.0661431	-4.46591	7.97284e-06	5.48384e-05
ENSG00000147872.5	chr9	19108373	19149288	protein_coding	PLIN2	-0.30301	0.0678817	-4.4638	8.05192e-06	5.53569e-05
ENSG00000169991.6	chr1	19230775	19283180	protein_coding	IFFO2	-0.313395	0.0702749	-4.45957	8.2126e-06	5.63842e-05
ENSG00000137331.11	chr6	30710976	30712331	protein_coding	IER3	-0.181899	0.0407996	-4.45837	8.25865e-06	5.66744e-05
ENSG00000132182.7	chr3	13357737	13461809	protein_coding	NUP210	-0.137745	0.0309025	-4.45739	8.29622e-06	5.68994e-05
ENSG00000130748.6	chr19	47549165	47551888	protein_coding	TMEM160	-0.250099	0.0561144	-4.45694	8.31377e-06	5.69746e-05
ENSG00000119318.8	chr9	110045418	110094475	protein_coding	RAD23B	-0.161531	0.0362553	-4.45538	8.37463e-06	5.73654e-05
ENSG00000127837.5	chr2	219128850	219134980	protein_coding	AAMP	-0.199546	0.0447987	-4.45429	8.4172e-06	5.76307e-05
ENSG00000145293.10	chr4	83351715	83382244	protein_coding	ENOPH1	-0.224358	0.0503774	-4.45355	8.44633e-06	5.78038e-05
ENSG00000185745.8	chr10	91152303	91163745	protein_coding	IFIT1	-0.697927	0.156734	-4.45293	8.47062e-06	5.79437e-05
ENSG00000131143.4	chr16	85832239	85840650	protein_coding	COX4I1	-0.161491	0.0362883	-4.45022	8.57822e-06	5.86405e-05
ENSG00000136193.12	chr7	29959719	30029905	protein_coding	SCRN1	-0.147491	0.0331427	-4.45017	8.5803e-06	5.86405e-05
ENSG00000165238.12	chr9	95947198	96082854	protein_coding	WNK2	-0.180607	0.0405871	-4.44985	8.59291e-06	5.87e-05
ENSG00000179242.11	chr20	59827482	60515673	protein_coding	CDH4	-0.170959	0.038441	-4.44731	8.69541e-06	5.93732e-05
ENSG00000163762.2	chr3	149036285	149052201	protein_coding	TM4SF18	-0.324993	0.0731241	-4.4444	8.81379e-06	6.00801e-05
ENSG00000196943.8	chr14	24769068	24778330	protein_coding	NOP9	-0.214823	0.0483375	-4.44423	8.82062e-06	6.00915e-05
ENSG00000100162.10	chr22	42334725	42343168	protein_coding	CENPM	-0.224909	0.050636	-4.44167	8.92617e-06	6.0783e-05
ENSG00000178105.5	chr11	108535752	108811657	protein_coding	DDX10	-0.210088	0.0473271	-4.43906	9.03528e-06	6.14981e-05
ENSG00000183625.10	chr3	46205096	46308197	protein_coding	CCR3	-1.59404	0.359126	-4.43866	9.05197e-06	6.15838e-05
ENSG00000188549.8	chr15	40623653	40633168	protein_coding	C15orf52	-0.329687	0.0743466	-4.43445	9.23064e-06	6.27424e-05
ENSG00000050165.13	chr11	11984653	12031316	protein_coding	DKK3	-0.456467	0.102957	-4.43357	9.26846e-06	6.2971e-05
ENSG00000106034.13	chr7	120628731	120937498	protein_coding	CPED1	-0.297096	0.0670318	-4.43217	9.32898e-06	6.33249e-05
ENSG00000168824.10	chr4	4349867	4420785	protein_coding	NSG1	-0.321483	0.0725473	-4.43136	9.36425e-06	6.35286e-05
ENSG00000100628.7	chr14	94400499	94443137	protein_coding	ASB2	-1.88113	0.424755	-4.42875	9.47817e-06	6.41925e-05
ENSG00000130164.7	chr19	11200038	11244492	protein_coding	LDLR	-0.142818	0.0322552	-4.42775	9.52212e-06	6.44611e-05
ENSG00000101198.10	chr20	61872136	61904046	protein_coding	NKAIN4	-0.451483	0.101974	-4.42745	9.53546e-06	6.45223e-05
ENSG00000010030.9	chr6	36322419	36356164	protein_coding	ETV7	-2.73643	0.619678	-4.41589	1.00595e-05	6.7885e-05
ENSG00000160209.14	chr21	45138975	45182188	protein_coding	PDXK	-0.168499	0.038177	-4.41362	1.01656e-05	6.85387e-05
ENSG00000148335.10	chr9	132371163	132398209	protein_coding	NTMT1	-0.256079	0.0580296	-4.4129	1.01995e-05	6.87366e-05
ENSG00000184220.6	chr3	99536678	99897447	protein_coding	CMSS1	-0.296028	0.0671016	-4.41164	1.0259e-05	6.91066e-05
ENSG00000132002.3	chr19	14625582	14640582	protein_coding	DNAJB1	-0.190914	0.0432891	-4.4102	1.03277e-05	6.95073e-05
ENSG00000147257.9	chrX	132669773	133119922	protein_coding	GPC3	-0.132494	0.0300471	-4.40955	1.03586e-05	6.96836e-05
ENSG00000164284.10	chr5	148724993	148734146	protein_coding	GRPEL2	-0.271184	0.061618	-4.40105	1.0773e-05	7.22775e-05
ENSG00000161888.7	chr19	11242196	11266484	protein_coding	SPC24	-0.198068	0.0450125	-4.40029	1.08107e-05	7.24978e-05
ENSG00000163283.6	chr2	233243244	233247599	protein_coding	ALPP	-1.44703	0.328936	-4.39914	1.08681e-05	7.28505e-05
ENSG00000178999.8	chr17	8108056	8113918	protein_coding	AURKB	-0.182329	0.041479	-4.39569	1.10421e-05	7.39173e-05
ENSG00000158710.10	chr1	159887897	159895522	protein_coding	TAGLN2	-0.370545	0.0843754	-4.39162	1.12508e-05	7.51807e-05
ENSG00000122547.6	chr7	36192758	36341152	protein_coding	EEPD1	-0.390457	0.0889417	-4.39003	1.13335e-05	7.56998e-05
ENSG00000184110.10	chr16	28699879	28747051	protein_coding	EIF3C	-0.32052	0.0730503	-4.38766	1.14578e-05	7.64696e-05
ENSG00000163820.10	chr3	45959396	46037316	protein_coding	FYCO1	-0.177894	0.0405625	-4.38566	1.15632e-05	7.70969e-05
ENSG00000111843.9	chr6	10723148	10731362	protein_coding	TMEM14C	-0.216258	0.0493284	-4.38404	1.16497e-05	7.76045e-05
ENSG00000165801.5	chr14	21538429	21558399	protein_coding	ARHGEF40	-0.162706	0.0371554	-4.37905	1.19195e-05	7.93315e-05
ENSG00000159593.10	chr16	66836778	66907159	protein_coding	NAE1	-0.190241	0.0434569	-4.3777	1.1994e-05	7.97566e-05
ENSG00000106144.15	chr7	142985308	143004789	protein_coding	CASP2	-0.200737	0.0458669	-4.37651	1.20596e-05	8.01568e-05
ENSG00000085999.7	chr1	46713360	46744145	protein_coding	RAD54L	-0.204865	0.0468292	-4.37473	1.21583e-05	8.07772e-05
ENSG00000100941.4	chr14	39644387	39652422	protein_coding	PNN	-0.166208	0.0379986	-4.37406	1.21958e-05	8.0991e-05
ENSG00000099812.6	chr19	751126	764319	protein_coding	MISP	-1.47296	0.337045	-4.37024	1.24111e-05	8.23478e-05
ENSG00000183527.7	chr21	40546695	40555777	protein_coding	PSMG1	-0.21696	0.049646	-4.37014	1.24169e-05	8.23494e-05
ENSG00000172336.4	chr7	100303676	100305118	protein_coding	POP7	-0.324131	0.074253	-4.36523	1.26988e-05	8.40706e-05
ENSG00000134853.7	chr4	55095264	55164414	protein_coding	PDGFRA	-0.387802	0.0888593	-4.36423	1.27573e-05	8.4421e-05
ENSG00000100418.7	chr22	41994032	42017100	protein_coding	DESI1	-0.199123	0.0456401	-4.3629	1.28352e-05	8.48091e-05
ENSG00000147573.12	chr8	67039131	67087720	protein_coding	TRIM55	-0.3542	0.0812132	-4.36137	1.29253e-05	8.52694e-05
ENSG00000141101.8	chr16	69775770	69788843	protein_coding	NOB1	-0.250962	0.0576784	-4.35105	1.35484e-05	8.90282e-05
ENSG00000093217.5	chr3	38388251	38462839	protein_coding	XYLB	-0.24623	0.0566081	-4.34973	1.36308e-05	8.9452e-05
ENSG00000131368.3	chr3	15083967	15106842	protein_coding	MRPS25	-0.174206	0.04005	-4.34973	1.36308e-05	8.9452e-05
ENSG00000171119.2	chr19	5823813	5828335	protein_coding	NRTN	-0.494098	0.113628	-4.34837	1.37154e-05	8.99677e-05
ENSG00000183092.11	chr14	101003486	101053750	protein_coding	BEGAIN	-0.364384	0.0838261	-4.34691	1.38071e-05	9.053e-05
ENSG00000155849.11	chr7	36893961	37488852	protein_coding	ELMO1	-1.5099	0.347453	-4.34562	1.38883e-05	9.09431e-05
ENSG00000170677.5	chr18	67956137	67997436	protein_coding	SOCS6	-0.183507	0.0422567	-4.34267	1.40759e-05	9.20114e-05
ENSG00000090861.11	chr16	70286198	70323446	protein_coding	AARS	-0.147543	0.0340019	-4.33927	1.42957e-05	9.32447e-05
ENSG00000068028.13	chr3	50367219	50378411	protein_coding	RASSF1	-0.288731	0.0666041	-4.33503	1.45739e-05	9.4977e-05
ENSG00000095906.12	chr16	1832902	1839192	protein_coding	NUBP2	-0.221862	0.0512305	-4.33066	1.48662e-05	9.67981e-05
ENSG00000129315.5	chr12	49082247	49110681	protein_coding	CCNT1	-0.177265	0.0409348	-4.33042	1.48824e-05	9.68615e-05
ENSG00000163435.11	chr1	201977073	201986316	protein_coding	ELF3	-1.23431	0.285268	-4.32684	1.51267e-05	9.83542e-05
ENSG00000196405.8	chr14	100437786	100610573	protein_coding	EVL	-0.183627	0.0424399	-4.32677	1.51314e-05	9.83542e-05
ENSG00000123342.11	chr12	56229217	56236750	protein_coding	MMP19	-1.15409	0.266911	-4.32388	1.5331e-05	9.96084e-05
ENSG00000128191.9	chr22	20067755	20099400	protein_coding	DGCR8	-0.174564	0.0403782	-4.32323	1.53759e-05	9.98571e-05
ENSG00000130066.12	chrX	23801290	23804343	protein_coding	SAT1	-0.221862	0.051322	-4.32293	1.5397e-05	9.99507e-05
ENSG00000151812.10	chr14	58030640	58448912	protein_coding	SLC35F4	-0.669161	0.154836	-4.32173	1.54809e-05	0.000100399
ENSG00000262814.2	chr17	79670387	79674556	protein_coding	MRPL12	-0.332412	0.0769403	-4.32039	1.55753e-05	0.000100934
ENSG00000124212.5	chr20	48120411	48184683	protein_coding	PTGIS	-0.365328	0.0845945	-4.31858	1.57037e-05	0.000101678
ENSG00000248383.3	chr5	140306302	140391929	protein_coding	PCDHAC1	-0.360597	0.0836186	-4.3124	1.61492e-05	0.000104472
ENSG00000142453.7	chr19	10982189	11033453	protein_coding	CARM1	-0.197732	0.0458915	-4.30868	1.6423e-05	0.000106061
ENSG00000075702.12	chr19	36545783	36596008	protein_coding	WDR62	-0.173082	0.040174	-4.30832	1.64502e-05	0.000106191
ENSG00000168874.8	chr2	85978467	86015189	protein_coding	ATOH8	-0.643059	0.149277	-4.30783	1.64862e-05	0.000106378
ENSG00000138326.14	chr10	79793518	79816570	protein_coding	RPS24	-0.150449	0.0349565	-4.30388	1.67834e-05	0.000108202
ENSG00000128989.6	chr15	52839242	52862080	protein_coding	ARPP19	-0.167653	0.0389751	-4.30153	1.69621e-05	0.000109167
ENSG00000105246.5	chr19	4229495	4237528	protein_coding	EBI3	-0.753422	0.175445	-4.29436	1.75198e-05	0.000112563
ENSG00000196531.6	chr12	57106212	57125412	protein_coding	NACA	-0.143154	0.0333346	-4.29445	1.75125e-05	0.000112563
ENSG00000105398.3	chr19	48373723	48389654	protein_coding	SULT2A1	-3.42769	0.798503	-4.29265	1.76556e-05	0.000113387
ENSG00000169689.10	chr17	79976578	79981983	protein_coding	STRA13	-0.325385	0.075915	-4.28618	1.81773e-05	0.000116638
ENSG00000124789.7	chr6	17615269	17706656	protein_coding	NUP153	-0.154151	0.0360121	-4.28053	1.8645e-05	0.000119384
ENSG00000109072.9	chr17	26691290	26700110	protein_coding	VTN	-0.41016	0.0958408	-4.2796	1.87231e-05	0.000119832
ENSG00000186654.16	chr22	45064593	45133561	protein_coding	PRR5	-0.260816	0.0609937	-4.27612	1.90179e-05	0.000121667
ENSG00000114738.6	chr3	50648951	50686720	protein_coding	MAPKAPK3	-0.201273	0.0470736	-4.27571	1.90528e-05	0.000121787
ENSG00000174948.5	chr3	154055461	154147504	protein_coding	GPR149	-0.446603	0.104547	-4.27181	1.93895e-05	0.000123781
ENSG00000198885.5	chr2	96991069	96994091	protein_coding	ITPRIPL1	-0.240213	0.0562317	-4.27185	1.93861e-05	0.000123781
ENSG00000187531.9	chr17	79869815	79879199	protein_coding	SIRT7	-0.251075	0.0588216	-4.26841	1.9687e-05	0.00012552
ENSG00000146670.5	chr11	64833772	64851636	protein_coding	CDCA5	-0.224689	0.0527138	-4.26244	2.02208e-05	0.000128735
ENSG00000112182.10	chr6	90636248	91006627	protein_coding	BACH2	-0.907876	0.21329	-4.25652	2.0763e-05	0.000131877
ENSG00000124795.10	chr6	18224099	18265054	protein_coding	DEK	-0.170959	0.0401761	-4.25525	2.08816e-05	0.000132574
ENSG00000134490.9	chr18	20777108	21017925	protein_coding	TMEM241	-0.271372	0.0638068	-4.25302	2.10904e-05	0.000133843
ENSG00000088256.4	chr19	3094408	3124002	protein_coding	GNA11	-0.192969	0.0453859	-4.25174	2.12114e-05	0.000134554
ENSG00000164040.12	chr4	129190397	129209984	protein_coding	PGRMC2	-0.184785	0.0434763	-4.25026	2.13526e-05	0.000135335
ENSG00000108298.5	chr17	37356536	37360980	protein_coding	RPL19	-0.17183	0.0404744	-4.24539	2.18217e-05	0.000138192
ENSG00000100221.6	chr22	39081548	39097561	protein_coding	JOSD1	-0.200029	0.04713	-4.24419	2.19381e-05	0.00013887
ENSG00000101412.9	chr20	32263489	32274210	protein_coding	E2F1	-0.241875	0.0569968	-4.24366	2.19905e-05	0.000139144
ENSG00000143157.7	chr1	166808681	166825581	protein_coding	POGK	-0.160965	0.0379355	-4.24313	2.20423e-05	0.000139412
ENSG00000204574.8	chr6	30539153	30564956	protein_coding	ABCF1	-0.156162	0.0368135	-4.24197	2.21567e-05	0.000140018
ENSG00000133069.10	chr1	205197304	205242471	protein_coding	TMCC2	-0.269949	0.0636775	-4.23933	2.24193e-05	0.000141558
ENSG00000072042.8	chr14	68143518	68162531	protein_coding	RDH11	-0.168259	0.0397064	-4.23759	2.25935e-05	0.000142479
ENSG00000134318.9	chr2	11319887	11488456	protein_coding	ROCK2	-0.179261	0.0423234	-4.2355	2.28042e-05	0.000143747
ENSG00000102119.6	chrX	153607557	153609883	protein_coding	EMD	-0.242054	0.0571737	-4.23366	2.29917e-05	0.000144807
ENSG00000185504.12	chr17	79506911	79520987	protein_coding	C17orf70	-0.188552	0.0446585	-4.22208	2.42054e-05	0.000152387
ENSG00000244187.3	chr9	139685807	139687709	protein_coding	TMEM141	-0.364633	0.0864512	-4.21779	2.4671e-05	0.000155189
ENSG00000137713.11	chr11	111597632	111637151	protein_coding	PPP2R1B	-0.172234	0.0408868	-4.21246	2.52609e-05	0.000158832
ENSG00000196230.8	chr6	30687978	30693203	protein_coding	TUBB	-0.169576	0.0402691	-4.21108	2.54157e-05	0.000159672
ENSG00000113649.7	chr5	145826874	145891524	protein_coding	TCERG1	-0.139826	0.0332179	-4.20937	2.56083e-05	0.000160748
ENSG00000101773.12	chr18	20378224	20606451	protein_coding	RBBP8	-0.250744	0.059636	-4.20457	2.61581e-05	0.000163993
ENSG00000164161.5	chr4	145567173	145666423	protein_coding	HHIP	-0.679047	0.161522	-4.20405	2.62179e-05	0.000164231
ENSG00000173465.3	chr11	65337901	65341413	protein_coding	SSSCA1	-0.281072	0.0668867	-4.20221	2.64325e-05	0.000165506
ENSG00000122406.8	chr1	93297582	93307481	protein_coding	RPL5	-0.13206	0.0314285	-4.20193	2.64653e-05	0.000165642
ENSG00000086475.10	chr10	13359424	13390297	protein_coding	SEPHS1	-0.171071	0.0407392	-4.19918	2.67879e-05	0.000167452
ENSG00000052795.8	chr4	159690290	159829201	protein_coding	FNIP2	-0.202205	0.0482046	-4.19473	2.73197e-05	0.000170493
ENSG00000117118.5	chr1	17345217	17380665	protein_coding	SDHB	-0.201298	0.047988	-4.19476	2.73167e-05	0.000170493
ENSG00000171262.7	chr15	38746328	38779911	protein_coding	FAM98B	-0.243496	0.0581172	-4.18974	2.79269e-05	0.000173985
ENSG00000153201.11	chr2	109335937	109402267	protein_coding	RANBP2	-0.134739	0.0321599	-4.18966	2.79372e-05	0.000173985
ENSG00000157870.10	chr1	2517930	2522908	protein_coding	FAM213B	-0.281504	0.0672068	-4.18862	2.80661e-05	0.000174715
ENSG00000086102.14	chr9	33290509	33371155	protein_coding	NFX1	-0.160184	0.0382519	-4.18762	2.81898e-05	0.00017534
ENSG00000137936.12	chr1	94027347	94312706	protein_coding	BCAR3	-0.407252	0.0972715	-4.18676	2.82964e-05	0.000175711
ENSG00000102900.8	chr16	56764017	56878797	protein_coding	NUP93	-0.158342	0.0378232	-4.18638	2.83437e-05	0.000175932
ENSG00000170525.14	chr10	6186881	6277495	protein_coding	PFKFB3	-0.229305	0.0547826	-4.18573	2.84255e-05	0.000176367
ENSG00000063244.8	chr19	56165512	56186081	protein_coding	U2AF2	-0.168817	0.0403403	-4.18481	2.85408e-05	0.00017701
ENSG00000109606.8	chr4	24519064	24586173	protein_coding	DHX15	-0.133308	0.0318572	-4.18455	2.85734e-05	0.000177139
ENSG00000167658.11	chr19	3976054	3985467	protein_coding	EEF2	-0.175129	0.0418647	-4.18321	2.87424e-05	0.000178039
ENSG00000183258.7	chr5	176938578	176944470	protein_coding	DDX41	-0.189213	0.045233	-4.18308	2.87591e-05	0.000178069
ENSG00000146083.7	chr5	175953698	175965026	protein_coding	RNF44	-0.199478	0.0476997	-4.18196	2.89003e-05	0.000178796
ENSG00000261609.3	chr16	81348557	81424489	protein_coding	GAN	-0.222119	0.0531324	-4.18048	2.90891e-05	0.00017989
ENSG00000136810.8	chr9	113006091	113018920	protein_coding	TXN	-0.192005	0.0459529	-4.1783	2.937e-05	0.000181552
ENSG00000107223.8	chr9	139756571	139760738	protein_coding	EDF1	-0.20316	0.0486309	-4.17758	2.94622e-05	0.000181898
ENSG00000116455.9	chr1	111982512	111991998	protein_coding	WDR77	-0.204298	0.048928	-4.17549	2.9735e-05	0.000183506
ENSG00000070423.13	chr19	647526	663277	protein_coding	RNF126	-0.221329	0.05302	-4.17444	2.98723e-05	0.000184278
ENSG00000121579.8	chr3	113435307	113465147	protein_coding	NAA50	-0.149403	0.0357945	-4.17391	2.99412e-05	0.000184627
ENSG00000065600.8	chr1	212537273	212588243	protein_coding	TMEM206	-0.24555	0.0588435	-4.17293	3.00709e-05	0.000185351
ENSG00000196453.7	chr7	149128454	149158214	protein_coding	ZNF777	-0.226786	0.0543508	-4.17263	3.01104e-05	0.000185518
ENSG00000157766.11	chr15	89346674	89418585	protein_coding	ACAN	-2.12115	0.508458	-4.17174	3.02277e-05	0.000186165
ENSG00000165650.7	chr10	119040000	119134978	protein_coding	PDZD8	-0.176937	0.0424179	-4.17127	3.02904e-05	0.000186474
ENSG00000153815.12	chr16	81478775	81745367	protein_coding	CMIP	-0.177374	0.0425316	-4.17039	3.04073e-05	0.000187117
ENSG00000085840.8	chr1	52838501	52870131	protein_coding	ORC1	-0.210744	0.050575	-4.16696	3.08688e-05	0.000189646
ENSG00000160691.14	chr1	154934774	154946871	protein_coding	SHC1	-0.174375	0.0418467	-4.16699	3.08648e-05	0.000189646
ENSG00000174775.12	chr11	532242	537287	protein_coding	HRAS	-0.260522	0.0625534	-4.1648	3.11631e-05	0.00019122
ENSG00000117472.5	chr1	46640745	46651630	protein_coding	TSPAN1	-1.21604	0.292679	-4.15485	3.25495e-05	0.0001994
ENSG00000171790.11	chr1	41481269	41488909	protein_coding	SLFNL1	-0.281598	0.0677889	-4.15404	3.26651e-05	0.000200027
ENSG00000147509.9	chr8	54764368	54871863	protein_coding	RGS20	-0.591862	0.142486	-4.15383	3.26955e-05	0.000200132
ENSG00000169504.10	chr1	25071848	25170815	protein_coding	CLIC4	-0.153618	0.0370071	-4.15105	3.30955e-05	0.000202498
ENSG00000116984.8	chr1	236958610	237067281	protein_coding	MTR	-0.147329	0.0355069	-4.14931	3.33474e-05	0.00020379
ENSG00000153721.13	chr6	154708638	154831793	protein_coding	CNKSR3	-0.265999	0.0641754	-4.14488	3.39995e-05	0.000207549
ENSG00000148300.7	chr9	136271186	136283164	protein_coding	REXO4	-0.231746	0.0559117	-4.14485	3.40041e-05	0.000207549
ENSG00000077150.13	chr10	104153867	104162281	protein_coding	NFKB2	-0.213266	0.0514603	-4.14428	3.40877e-05	0.000207891
ENSG00000064666.10	chr19	1026298	1039068	protein_coding	CNN2	-0.172582	0.0416469	-4.14393	3.41403e-05	0.000208124
ENSG00000113328.14	chr5	162864575	162873157	protein_coding	CCNG1	-0.15738	0.0380187	-4.13954	3.4801e-05	0.000211983
ENSG00000174437.12	chr12	110718561	110788898	protein_coding	ATP2A2	-0.149376	0.0361143	-4.13621	3.53091e-05	0.00021499
ENSG00000120948.11	chr1	11072414	11085796	protein_coding	TARDBP	-0.143765	0.0347593	-4.13601	3.53392e-05	0.000215086
ENSG00000153395.5	chr5	1456595	1524092	protein_coding	LPCAT1	-0.132949	0.032146	-4.1358	3.53724e-05	0.000215201
ENSG00000093000.14	chr22	45559722	45583896	protein_coding	NUP50	-0.146438	0.0354088	-4.13564	3.53962e-05	0.000215259
ENSG00000141510.11	chr17	7565097	7590856	protein_coding	TP53	-0.176867	0.0427779	-4.13454	3.55661e-05	0.000216205
ENSG00000146828.13	chr7	100424442	100464631	protein_coding	SLC12A9	-0.193257	0.046774	-4.13173	3.60048e-05	0.000218559
ENSG00000110955.4	chr12	57031959	57039798	protein_coding	ATP5B	-0.124769	0.0301982	-4.13168	3.60117e-05	0.000218559
ENSG00000160293.12	chr9	136627016	136857726	protein_coding	VAV2	-0.227168	0.0550127	-4.12938	3.63745e-05	0.000220672
ENSG00000141150.3	chr17	34058668	34070540	protein_coding	RASL10B	-0.212179	0.0513882	-4.12895	3.64425e-05	0.000220995
ENSG00000116473.10	chr1	112084840	112259313	protein_coding	RAP1A	-0.241196	0.0584309	-4.12788	3.66116e-05	0.000221931
ENSG00000184575.7	chr12	64798130	64844907	protein_coding	XPOT	-0.130394	0.0315898	-4.12773	3.66364e-05	0.000221992
ENSG00000131828.9	chrX	19362011	19379823	protein_coding	PDHA1	-0.16457	0.0398755	-4.12711	3.67352e-05	0.0002225
ENSG00000133313.10	chr18	72163051	72188366	protein_coding	CNDP2	-0.168052	0.0407225	-4.12675	3.67933e-05	0.000222762
ENSG00000001036.9	chr6	143815948	143832827	protein_coding	FUCA2	-0.208215	0.0504563	-4.12664	3.68102e-05	0.000222774
ENSG00000197409.6	chr6	26197068	26199521	protein_coding	HIST1H3D	-0.206344	0.0500059	-4.1264	3.68492e-05	0.000222774
ENSG00000078269.9	chr6	158402888	158520208	protein_coding	SYNJ2	-0.176309	0.0427265	-4.12646	3.68397e-05	0.000222774
ENSG00000115649.11	chr2	220036619	220042828	protein_coding	CNPPD1	-0.242889	0.0588883	-4.12457	3.71425e-05	0.000224424
ENSG00000172059.6	chr2	10182976	10194963	protein_coding	KLF11	-0.323207	0.0783948	-4.12281	3.74277e-05	0.000225844
ENSG00000132405.14	chr4	6910969	7034845	protein_coding	TBC1D14	-0.199742	0.0484516	-4.12251	3.74772e-05	0.000225992
ENSG00000176845.8	chr17	81037567	81052864	protein_coding	METRNL	-0.41111	0.0997407	-4.12179	3.75943e-05	0.000226516
ENSG00000066027.7	chr1	212458879	212535200	protein_coding	PPP2R5A	-0.186484	0.0452648	-4.11985	3.79124e-05	0.00022825
ENSG00000146281.5	chr6	89855769	89875284	protein_coding	PM20D2	-0.212857	0.0516845	-4.1184	3.81512e-05	0.000229411
ENSG00000137154.8	chr9	19375713	19380252	protein_coding	RPS6	-0.131122	0.0318532	-4.11644	3.84773e-05	0.00023128
ENSG00000159596.6	chr1	46152886	46160115	protein_coding	TMEM69	-0.231497	0.0562457	-4.11582	3.8581e-05	0.00023181
ENSG00000143570.13	chr1	153931575	153940188	protein_coding	SLC39A1	-0.18134	0.044098	-4.11221	3.91893e-05	0.000234901
ENSG00000141526.10	chr17	80186273	80219005	protein_coding	SLC16A3	-0.16934	0.0412218	-4.10802	3.99072e-05	0.000239013
ENSG00000167280.12	chr17	77071021	77084681	protein_coding	ENGASE	-0.216536	0.0527269	-4.10675	4.01268e-05	0.000240233
ENSG00000161642.13	chr12	54762917	54785082	protein_coding	ZNF385A	-0.22884	0.0557849	-4.10218	4.0928e-05	0.000244932
ENSG00000089048.10	chr20	13694969	13765532	protein_coding	ESF1	-0.238012	0.0580246	-4.10191	4.09755e-05	0.000245118
ENSG00000082212.7	chr18	48405419	48474691	protein_coding	ME2	-0.162226	0.0395726	-4.09946	4.14123e-05	0.000247534
ENSG00000166025.13	chr11	94439597	94609918	protein_coding	AMOTL1	-0.1431	0.0349539	-4.09396	4.24072e-05	0.000253078
ENSG00000103404.10	chr16	23072727	23160591	protein_coding	USP31	-0.19994	0.0488455	-4.09331	4.2526e-05	0.000253686
ENSG00000110172.7	chr11	89934328	89956532	protein_coding	CHORDC1	-0.214303	0.0523799	-4.09132	4.28929e-05	0.000255773
ENSG00000181135.11	chr8	144766622	144796068	protein_coding	ZNF707	-0.28724	0.0702211	-4.09051	4.30425e-05	0.000256563
ENSG00000144668.7	chr3	37493606	37865005	protein_coding	ITGA9	-0.376996	0.092169	-4.09027	4.30875e-05	0.00025673
ENSG00000080166.11	chr13	95089558	95131936	protein_coding	DCT	-1.61711	0.395621	-4.08753	4.35997e-05	0.000259473
ENSG00000108175.12	chr10	80828792	81076276	protein_coding	ZMIZ1	-0.225839	0.0552752	-4.08572	4.39405e-05	0.000261093
ENSG00000115875.14	chr2	38970741	38978636	protein_coding	SRSF7	-0.138685	0.0339443	-4.08566	4.39525e-05	0.000261093
ENSG00000100350.10	chr22	36883237	36903148	protein_coding	FOXRED2	-0.138027	0.0337835	-4.08562	4.39589e-05	0.000261093
ENSG00000204248.6	chr6	33130458	33160276	protein_coding	COL11A2	-0.737767	0.180586	-4.0854	4.40007e-05	0.000261238
ENSG00000132661.3	chr20	23331373	23335414	protein_coding	NXT1	-0.307951	0.0754695	-4.08047	4.49449e-05	0.000266317
ENSG00000144048.6	chr2	73989311	74007284	protein_coding	DUSP11	-0.250485	0.0614054	-4.07919	4.51925e-05	0.000267573
ENSG00000176946.7	chr2	242523820	242576864	protein_coding	THAP4	-0.207607	0.0509011	-4.07863	4.53009e-05	0.000268004
ENSG00000074071.9	chr16	1821891	1823156	protein_coding	MRPS34	-0.219636	0.0538583	-4.07803	4.54187e-05	0.000268594
ENSG00000108187.11	chr10	70042417	70092806	protein_coding	PBLD	-0.274705	0.0673727	-4.0774	4.55429e-05	0.000269223
ENSG00000117877.6	chr19	45909467	45914024	protein_coding	CD3EAP	-0.377306	0.0925457	-4.07697	4.5627e-05	0.000269508
ENSG00000147224.6	chrX	106871737	106894256	protein_coding	PRPS1	-0.169101	0.0414928	-4.07542	4.59307e-05	0.000270982
ENSG00000111664.6	chr12	6949118	6956557	protein_coding	GNB3	-0.467273	0.114718	-4.07324	4.63641e-05	0.000273324
ENSG00000118900.10	chr16	4896666	4932361	protein_coding	UBN1	-0.142192	0.034921	-4.0718	4.66506e-05	0.000274797
ENSG00000131876.12	chr15	101821715	101835487	protein_coding	SNRPA1	-0.181714	0.0446508	-4.06967	4.70805e-05	0.000277112
ENSG00000152642.6	chr3	32147181	32210205	protein_coding	GPD1L	-0.275818	0.0677866	-4.06892	4.72323e-05	0.000277897
ENSG00000166681.9	chrX	102631268	102633005	protein_coding	NGFRAP1	-0.179522	0.0441217	-4.06879	4.72573e-05	0.000277935
ENSG00000102317.13	chrX	48432837	48437454	protein_coding	RBM3	-0.156789	0.03858	-4.06401	4.82377e-05	0.000283479
ENSG00000198887.7	chr9	72873937	72969804	protein_coding	SMC5	-0.182751	0.0449849	-4.0625	4.85491e-05	0.000285198
ENSG00000215041.5	chr17	7218947	7232712	protein_coding	NEURL4	-0.184142	0.0453902	-4.05687	4.97356e-05	0.000291825
ENSG00000164889.8	chr7	150754297	150773614	protein_coding	SLC4A2	-0.142366	0.0351123	-4.0546	5.022e-05	0.000294322
ENSG00000065000.11	chr19	2100988	2164464	protein_coding	AP3D1	-0.152959	0.0377394	-4.05302	5.05611e-05	0.000296205
ENSG00000163714.13	chr3	142683339	142779567	protein_coding	U2SURP	-0.141462	0.0349049	-4.05278	5.0612e-05	0.000296388
ENSG00000182446.9	chr17	79523913	79615495	protein_coding	NPLOC4	-0.129118	0.0318764	-4.05059	5.1089e-05	0.000299065
ENSG00000124383.4	chr2	71357444	71377231	protein_coding	MPHOSPH10	-0.226085	0.055825	-4.04989	5.12419e-05	0.000299843
ENSG00000149100.8	chr11	32605344	32627808	protein_coding	EIF3M	-0.157707	0.039004	-4.04335	5.26938e-05	0.000307859
ENSG00000177302.10	chr17	18174742	18218321	protein_coding	TOP3A	-0.161205	0.0398808	-4.04216	5.29616e-05	0.000309303
ENSG00000168291.8	chr3	58413357	58419584	protein_coding	PDHB	-0.166854	0.0412877	-4.04125	5.31672e-05	0.000310263
ENSG00000113407.9	chr5	33440802	33469644	protein_coding	TARS	-0.145277	0.0359572	-4.04029	5.33851e-05	0.000311413
ENSG00000104825.12	chr19	39390340	39399533	protein_coding	NFKBIB	-0.220353	0.0545474	-4.03967	5.35273e-05	0.000312121
ENSG00000163661.3	chr3	157154578	157161417	protein_coding	PTX3	-0.425346	0.105327	-4.03834	5.38305e-05	0.000313524
ENSG00000101220.13	chr20	3734155	3749034	protein_coding	C20orf27	-0.227959	0.05646	-4.03754	5.40154e-05	0.000314479
ENSG00000141543.5	chr17	78109013	78120982	protein_coding	EIF4A3	-0.140722	0.0348783	-4.03467	5.46788e-05	0.000318218
ENSG00000171453.13	chr6	43477440	43497323	protein_coding	POLR1C	-0.223074	0.055294	-4.03433	5.47583e-05	0.000318434
ENSG00000197147.8	chr1	89990395	90063423	protein_coding	LRRC8B	-0.197036	0.0488572	-4.03289	5.50943e-05	0.00032014
ENSG00000099821.9	chr19	617223	633597	protein_coding	POLRMT	-0.180702	0.0448186	-4.03186	5.53377e-05	0.00032143
ENSG00000167088.6	chr18	19192228	19210417	protein_coding	SNRPD1	-0.211792	0.0525324	-4.03164	5.53883e-05	0.000321599
ENSG00000102032.8	chrX	153200716	153210232	protein_coding	RENBP	-0.812196	0.201583	-4.02909	5.59942e-05	0.000324991
ENSG00000124207.12	chr20	47662849	47713489	protein_coding	CSE1L	-0.128661	0.0319366	-4.02864	5.6101e-05	0.000325485
ENSG00000130726.7	chr19	59055458	59062089	protein_coding	TRIM28	-0.148185	0.0368075	-4.02593	5.67496e-05	0.000328868
ENSG00000115541.6	chr2	198364718	198368181	protein_coding	HSPE1	-0.225365	0.0560566	-4.02031	5.81211e-05	0.000336166
ENSG00000129351.13	chr19	10764937	10803093	protein_coding	ILF3	-0.129819	0.0322968	-4.01955	5.83105e-05	0.000337132
ENSG00000182979.13	chr14	105886159	105937066	protein_coding	MTA1	-0.150422	0.0374243	-4.01937	5.83541e-05	0.000337254
ENSG00000113739.6	chr5	172741716	172756506	protein_coding	STC2	-2.57192	0.640411	-4.01605	5.91829e-05	0.000341467
ENSG00000065135.7	chr1	110091233	110136975	protein_coding	GNAI3	-0.151581	0.0377444	-4.01599	5.91967e-05	0.000341467
ENSG00000130821.11	chrX	152953554	152962048	protein_coding	SLC6A8	-0.230305	0.0573716	-4.01426	5.96325e-05	0.000343585
ENSG00000002822.11	chr7	1855429	2272878	protein_coding	MAD1L1	-0.178534	0.0445176	-4.01041	6.0613e-05	0.000348966
ENSG00000106536.15	chr7	39017598	39532694	protein_coding	POU6F2	-0.511732	0.127713	-4.0069	6.15208e-05	0.000353921
ENSG00000131016.12	chr6	151561134	151679692	protein_coding	AKAP12	-0.178776	0.0446249	-4.0062	6.17039e-05	0.000354703
ENSG00000197153.3	chr6	27858093	27860884	protein_coding	HIST1H3J	-0.182725	0.0456256	-4.00488	6.20495e-05	0.000356553
ENSG00000149557.8	chr11	125315646	125366213	protein_coding	FEZ1	-0.537378	0.134239	-4.00315	6.25046e-05	0.000359031
ENSG00000106682.10	chr7	73588575	73611431	protein_coding	EIF4H	-0.142713	0.0356569	-4.00238	6.27085e-05	0.000360064
ENSG00000157911.5	chr1	2336236	2345236	protein_coding	PEX10	-0.240946	0.0602085	-4.00186	6.28453e-05	0.000360502
ENSG00000152795.13	chr4	83343717	83351294	protein_coding	HNRNPDL	-0.135524	0.0338655	-4.00182	6.28568e-05	0.000360502
ENSG00000204856.7	chr12	110906169	110928190	protein_coding	FAM216A	-0.283727	0.070928	-4.00021	6.3285e-05	0.000362404
ENSG00000241878.5	chr22	32014477	32058418	protein_coding	PISD	-0.171505	0.0428793	-3.99971	6.34211e-05	0.000363045
ENSG00000171992.8	chr5	149980642	150038782	protein_coding	SYNPO	-0.259271	0.0648569	-3.99759	6.3992e-05	0.000366034
ENSG00000160688.14	chr1	154955814	154965587	protein_coding	FLAD1	-0.178721	0.0447174	-3.99668	6.42363e-05	0.000367292
ENSG00000005007.8	chr19	18942747	18979045	protein_coding	UPF1	-0.135257	0.0338537	-3.99534	6.46018e-05	0.00036896
ENSG00000112877.6	chr5	612387	667283	protein_coding	CEP72	-0.203461	0.0509278	-3.99509	6.467e-05	0.000369209
ENSG00000164935.2	chr8	105351315	105368917	protein_coding	DCSTAMP	-0.337558	0.0844983	-3.99485	6.47341e-05	0.000369434
ENSG00000107833.6	chr10	103541082	103543170	protein_coding	NPM3	-0.190217	0.0476286	-3.99376	6.5033e-05	0.000370999
ENSG00000116729.9	chr1	68564142	68698803	protein_coding	WLS	-0.168432	0.0421798	-3.99319	6.51896e-05	0.000371752
ENSG00000168175.10	chr14	55518349	55536910	protein_coding	MAPK1IP1L	-0.14953	0.0374748	-3.99014	6.60345e-05	0.000375998
ENSG00000092199.13	chr14	21677295	21737653	protein_coding	HNRNPC	-0.128532	0.0322175	-3.98951	6.62086e-05	0.000376704
ENSG00000161813.16	chr12	50786166	50873787	protein_coding	LARP4	-0.158621	0.0397787	-3.98758	6.6752e-05	0.000379365
ENSG00000116750.9	chr1	192981380	193029237	protein_coding	UCHL5	-0.225874	0.0566997	-3.98369	6.78543e-05	0.000385483
ENSG00000182326.10	chr12	7096351	7178336	protein_coding	C1S	-0.454027	0.114013	-3.98224	6.8269e-05	0.000387399
ENSG00000171863.8	chr2	3622795	3628509	protein_coding	RPS7	-0.149092	0.0374472	-3.98138	6.85161e-05	0.000388508
ENSG00000166016.4	chr11	34172535	34379555	protein_coding	ABTB2	-0.274942	0.0690866	-3.97968	6.90093e-05	0.000391157
ENSG00000013588.5	chr12	13043716	13070871	protein_coding	GPRC5A	-0.217456	0.0546918	-3.97603	7.0076e-05	0.000396903
ENSG00000119285.6	chr1	236712305	236767804	protein_coding	HEATR1	-0.140006	0.0352141	-3.97584	7.01309e-05	0.000397065
ENSG00000181938.9	chr16	58328984	58440048	protein_coding	GINS3	-0.286638	0.072105	-3.97529	7.02942e-05	0.00039769
ENSG00000119599.12	chr14	73393040	73426411	protein_coding	DCAF4	-0.266162	0.0669659	-3.9746	7.04987e-05	0.000398546
ENSG00000129932.3	chr19	3490819	3500938	protein_coding	DOHH	-0.241746	0.0608266	-3.97434	7.05741e-05	0.000398672
ENSG00000157933.9	chr1	2160134	2241558	protein_coding	SKI	-0.155249	0.0390623	-3.9744	7.05583e-05	0.000398672
ENSG00000162576.12	chr1	1288069	1297157	protein_coding	MXRA8	-0.261012	0.0656796	-3.97402	7.06696e-05	0.000399061
ENSG00000164053.13	chr3	48488114	48507115	protein_coding	ATRIP	-0.263166	0.0663077	-3.96887	7.22148e-05	0.000407327
ENSG00000111364.11	chr12	124086624	124105488	protein_coding	DDX55	-0.183023	0.0461297	-3.96758	7.26058e-05	0.000409189
ENSG00000044574.7	chr9	127997132	128003609	protein_coding	HSPA5	-0.139455	0.0351609	-3.96618	7.30338e-05	0.000411329
ENSG00000122012.9	chr5	75378997	75649764	protein_coding	SV2C	-0.314337	0.0793106	-3.96337	7.39005e-05	0.000415742
ENSG00000171004.13	chrX	131760044	132095423	protein_coding	HS6ST2	-0.127074	0.0320964	-3.95915	7.52178e-05	0.000422678
ENSG00000154945.6	chr17	48770551	48785285	protein_coding	ANKRD40	-0.18545	0.0468537	-3.95807	7.55575e-05	0.000424428
ENSG00000175727.9	chr12	122516628	122631894	protein_coding	MLXIP	-0.153958	0.0389016	-3.95761	7.57031e-05	0.000424928
ENSG00000143401.10	chr1	150190717	150208504	protein_coding	ANP32E	-0.203212	0.0513515	-3.95728	7.5809e-05	0.000425363
ENSG00000077721.11	chrX	118708501	118718381	protein_coding	UBE2A	-0.209687	0.0530072	-3.95582	7.62729e-05	0.000427806
ENSG00000104695.8	chr8	30631973	30671830	protein_coding	PPP2CB	-0.187137	0.0473244	-3.95434	7.67464e-05	0.000430301
ENSG00000161618.5	chr19	49956426	49974305	protein_coding	ALDH16A1	-0.2434	0.0615651	-3.95355	7.70005e-05	0.000431565
ENSG00000197977.3	chr6	10980992	11044547	protein_coding	ELOVL2	-0.316906	0.0801733	-3.95276	7.72548e-05	0.000432829
ENSG00000164182.6	chr5	60240956	60448853	protein_coding	NDUFAF2	-0.361779	0.091549	-3.95176	7.758e-05	0.000434489
ENSG00000101255.6	chr20	361261	378203	protein_coding	TRIB3	-0.355323	0.0899319	-3.95102	7.7818e-05	0.000435659
ENSG00000183723.8	chr16	66648653	66730610	protein_coding	CMTM4	-0.156936	0.0397227	-3.95078	7.78953e-05	0.000435929
ENSG00000167900.7	chr17	76170160	76183314	protein_coding	TK1	-0.217797	0.0551665	-3.94799	7.88104e-05	0.000440558
ENSG00000168528.7	chr1	31882412	31907525	protein_coding	SERINC2	-0.26899	0.068141	-3.94755	7.89558e-05	0.000441206
ENSG00000126883.12	chr9	134000948	134110057	protein_coding	NUP214	-0.141667	0.0359052	-3.9456	7.96016e-05	0.000444484
ENSG00000168958.15	chr2	228189867	228222550	protein_coding	MFF	-0.175238	0.0444652	-3.94102	8.11356e-05	0.000452545
ENSG00000124535.11	chr6	2765648	2787186	protein_coding	WRNIP1	-0.1687	0.042812	-3.94047	8.1321e-05	0.000453411
ENSG00000162852.9	chr1	246729746	246831886	protein_coding	CNST	-0.200987	0.0510107	-3.94009	8.14496e-05	0.000453959
ENSG00000111846.11	chr6	10492456	10629601	protein_coding	GCNT2	-0.190368	0.0483398	-3.93812	8.21239e-05	0.000457208
ENSG00000100294.8	chr22	43528212	43539400	protein_coding	MCAT	-0.239489	0.0608527	-3.93555	8.30072e-05	0.000461954
ENSG00000057757.5	chr1	24104895	24114722	protein_coding	PITHD1	-0.221695	0.0563542	-3.93396	8.35593e-05	0.000464683
ENSG00000104969.5	chr19	2754712	2783369	protein_coding	SGTA	-0.173187	0.0440264	-3.93372	8.36414e-05	0.000464967
ENSG00000173848.14	chr10	5454514	5500426	protein_coding	NET1	-0.190188	0.0483678	-3.93212	8.41989e-05	0.00046772
ENSG00000111581.5	chr12	69080514	69136785	protein_coding	NUP107	-0.154164	0.0392139	-3.93136	8.4468e-05	0.000468868
ENSG00000131446.11	chr5	180217541	180242652	protein_coding	MGAT1	-0.168614	0.042898	-3.93057	8.47436e-05	0.000470224
ENSG00000114631.10	chr3	127348024	127391652	protein_coding	PODXL2	-0.208822	0.0531411	-3.92958	8.50944e-05	0.000471996
ENSG00000176058.7	chr9	140086069	140098645	protein_coding	TPRN	-0.264528	0.067388	-3.92545	8.65678e-05	0.000479637
ENSG00000108094.10	chr10	35297479	35379570	protein_coding	CUL2	-0.177574	0.0452818	-3.92153	8.7988e-05	0.000486608
ENSG00000141568.15	chr17	80477589	80602538	protein_coding	FOXK2	-0.15676	0.0399737	-3.92157	8.79733e-05	0.000486608
ENSG00000112996.5	chr5	44809027	44820530	protein_coding	MRPS30	-0.17619	0.0449642	-3.91845	8.91212e-05	0.000492512
ENSG00000135387.15	chr11	34073230	34122703	protein_coding	CAPRIN1	-0.116208	0.0296575	-3.91833	8.91639e-05	0.000492567
ENSG00000104897.5	chr19	2236520	2248678	protein_coding	SF3A2	-0.191372	0.0488559	-3.91706	8.96341e-05	0.0004948
ENSG00000161960.10	chr17	7476024	7482323	protein_coding	EIF4A1	-0.294722	0.0752568	-3.91622	8.99467e-05	0.000496161
ENSG00000108861.4	chr17	41843489	41856356	protein_coding	DUSP3	-0.147294	0.0376405	-3.91319	9.10843e-05	0.000501883
ENSG00000181873.8	chr1	228353516	228369958	protein_coding	IBA57	-0.22488	0.0574703	-3.91297	9.11673e-05	0.000502156
ENSG00000213024.6	chr19	50410082	50433020	protein_coding	NUP62	-0.161319	0.0412377	-3.91194	9.15582e-05	0.000503939
ENSG00000130559.14	chr9	138700333	138799074	protein_coding	CAMSAP1	-0.146427	0.0374426	-3.91071	9.20245e-05	0.000506135
ENSG00000160223.12	chr21	45642874	45660849	protein_coding	ICOSLG	-0.506039	0.129437	-3.90953	9.24745e-05	0.000508237
ENSG00000174173.6	chr3	101280706	101285290	protein_coding	TRMT10C	-0.247233	0.0632499	-3.90883	9.27446e-05	0.000509349
ENSG00000185559.9	chr14	101192042	101201539	protein_coding	DLK1	-0.524713	0.134249	-3.90852	9.28636e-05	0.000509816
ENSG00000089737.11	chr14	94517266	94547591	protein_coding	DDX24	-0.146454	0.0375013	-3.90531	9.41032e-05	0.000516244
ENSG00000145012.8	chr3	187871072	188608460	protein_coding	LPP	-0.147018	0.0376861	-3.90111	9.57507e-05	0.000524899
ENSG00000141337.8	chr17	66255323	66418872	protein_coding	ARSG	-0.26674	0.0684076	-3.89928	9.64805e-05	0.000528706
ENSG00000100142.10	chr22	38348614	38437922	protein_coding	POLR2F	-0.214537	0.0550379	-3.89799	9.69927e-05	0.000530756
ENSG00000185163.5	chr12	132621139	132628880	protein_coding	DDX51	-0.182764	0.0468867	-3.89799	9.6996e-05	0.000530756
ENSG00000198796.6	chr18	56148479	56296189	protein_coding	ALPK2	-0.391233	0.100394	-3.89697	9.74053e-05	0.000532802
ENSG00000110987.4	chr12	122457328	122499948	protein_coding	BCL7A	-0.232455	0.0597024	-3.89357	9.87812e-05	0.000539738
ENSG00000115310.13	chr2	55199325	55339757	protein_coding	RTN4	-0.158354	0.0406816	-3.89253	9.92058e-05	0.000541664
ENSG00000178404.5	chr17	76866992	76899299	protein_coding	DDC8	-0.451408	0.116018	-3.89086	9.98899e-05	0.000545002
ENSG00000183751.10	chr16	2022038	2032934	protein_coding	TBL3	-0.186526	0.0479505	-3.88996	0.000100261	0.000546828
ENSG00000168488.14	chr16	28834356	28848558	protein_coding	ATXN2L	-0.139636	0.0359079	-3.88871	0.000100776	0.00054944
ENSG00000158163.10	chr3	137780832	137834660	protein_coding	DZIP1L	-0.174601	0.0449165	-3.88723	0.000101393	0.000552599
ENSG00000118707.5	chr20	35201891	35222353	protein_coding	TGIF2	-0.22112	0.0568931	-3.88658	0.000101667	0.000553691
ENSG00000120137.6	chr5	167975500	168006605	protein_coding	PANK3	-0.159492	0.0410454	-3.88575	0.000102016	0.000555391
ENSG00000112033.9	chr6	35310335	35395968	protein_coding	PPARD	-0.223308	0.0575114	-3.88285	0.000103239	0.000561362
ENSG00000119314.11	chr9	114980715	115095947	protein_coding	PTBP3	-0.166216	0.0428369	-3.88021	0.000104366	0.000566746
ENSG00000057608.12	chr10	5807186	5884095	protein_coding	GDI2	-0.13186	0.0339825	-3.88024	0.000104354	0.000566746
ENSG00000154743.13	chr3	12525931	12581122	protein_coding	TSEN2	-0.201409	0.0519084	-3.88008	0.000104422	0.000566847
ENSG00000145506.9	chr5	1008944	1039058	protein_coding	NKD2	-0.42541	0.109657	-3.87946	0.00010469	0.000568097
ENSG00000087269.11	chr4	2939660	2965112	protein_coding	NOP14	-0.168783	0.0435303	-3.87736	0.000105597	0.000572605
ENSG00000159166.9	chr1	201342372	201368736	protein_coding	LAD1	-1.04996	0.271114	-3.87274	0.000107618	0.000582932
ENSG00000132612.14	chr16	69345259	69358949	protein_coding	VPS4A	-0.165211	0.0426621	-3.87255	0.000107701	0.000583171
ENSG00000143537.9	chr1	155023042	155035252	protein_coding	ADAM15	-0.167902	0.0433664	-3.87171	0.000108075	0.000584986
ENSG00000159217.5	chr17	47074774	47133012	protein_coding	IGF2BP1	-0.124723	0.0322174	-3.8713	0.000108258	0.000585763
ENSG00000137166.10	chr6	41514164	41570122	protein_coding	FOXP4	-0.191357	0.0494365	-3.87076	0.000108495	0.00058672
ENSG00000185432.10	chr12	51317255	51326300	protein_coding	METTL7A	-0.67032	0.173357	-3.8667	0.000110319	0.000595413
ENSG00000010818.4	chr6	143072604	143266338	protein_coding	HIVEP2	-0.202406	0.052345	-3.86677	0.000110287	0.000595413
ENSG00000163528.8	chr3	14153580	14166370	protein_coding	CHCHD4	-0.329181	0.0851565	-3.86561	0.000110814	0.000597868
ENSG00000153551.9	chr3	32433163	32524559	protein_coding	CMTM7	-0.286462	0.0741187	-3.86491	0.00011113	0.000599147
ENSG00000057294.9	chr12	32943679	33049774	protein_coding	PKP2	-0.571405	0.147901	-3.86342	0.000111809	0.000602588
ENSG00000168066.16	chr11	64532078	64546258	protein_coding	SF1	-0.141943	0.0367634	-3.861	0.000112925	0.00060795
ENSG00000007202.10	chr17	26941458	26972472	protein_coding	KIAA0100	-0.118388	0.0306636	-3.86086	0.000112989	0.000608075
ENSG00000124275.10	chr5	7851299	7906138	protein_coding	MTRR	-0.188514	0.0488601	-3.85825	0.000114203	0.000614386
ENSG00000101333.12	chr20	9049410	9461889	protein_coding	PLCB4	-0.422095	0.109419	-3.8576	0.000114504	0.000615344
ENSG00000105197.6	chr19	39971052	39984422	protein_coding	TIMM50	-0.146689	0.0380357	-3.8566	0.000114974	0.000617651
ENSG00000108924.9	chr17	53342373	53402426	protein_coding	HLF	-0.70678	0.183293	-3.85602	0.00011525	0.000618913
ENSG00000107929.10	chr10	855484	977564	protein_coding	LARP4B	-0.130507	0.0338951	-3.85031	0.00011797	0.000632615
ENSG00000080371.4	chr12	72148654	72184699	protein_coding	RAB21	-0.220484	0.0572669	-3.85012	0.00011806	0.00063287
ENSG00000089486.12	chr16	4560676	4588829	protein_coding	CDIP1	-0.168593	0.0438097	-3.84831	0.000118937	0.000636998
ENSG00000231500.2	chr6	33239787	33244287	protein_coding	RPS18	-0.152333	0.0395848	-3.84827	0.000118957	0.000636998
ENSG00000213240.7	chr1	145209119	145291972	protein_coding	NOTCH2NL	-0.214472	0.0557602	-3.84633	0.0001199	0.000641131
ENSG00000130725.3	chr19	59067079	59070327	protein_coding	UBE2M	-0.189863	0.0494523	-3.83932	0.000123374	0.000658302
ENSG00000177030.12	chr11	644233	706715	protein_coding	DEAF1	-0.179201	0.0467209	-3.83557	0.000125276	0.000667736
ENSG00000100413.12	chr22	41921808	41940610	protein_coding	POLR3H	-0.170377	0.0444231	-3.83532	0.0001254	0.000668164
ENSG00000148384.11	chr9	139323071	139334274	protein_coding	INPP5E	-0.250136	0.0652473	-3.83367	0.000126247	0.000672438
ENSG00000164086.8	chr3	52082935	52090566	protein_coding	DUSP7	-0.207435	0.0541268	-3.83238	0.000126907	0.000675473
ENSG00000121274.8	chr16	50186829	50269221	protein_coding	PAPD5	-0.222743	0.0581263	-3.83205	0.000127082	0.000676076
ENSG00000119280.12	chr1	230972865	231005335	protein_coding	C1orf198	-0.199363	0.0520265	-3.83195	0.000127134	0.000676076
ENSG00000125821.7	chr20	18568537	18744561	protein_coding	DTD1	-0.204038	0.0532489	-3.83178	0.000127221	0.000676187
ENSG00000108557.13	chr17	17584787	17714767	protein_coding	RAI1	-0.13285	0.0346783	-3.83093	0.000127659	0.000678275
ENSG00000156508.13	chr6	74225473	74233520	protein_coding	EEF1A1	-0.138991	0.0363357	-3.82519	0.000130669	0.000693038
ENSG00000131142.9	chr19	8117651	8127534	protein_coding	CCL25	-1.90928	0.499532	-3.82213	0.000132303	0.000701009
ENSG00000175764.10	chr9	124584207	124855885	protein_coding	TTLL11	-0.484587	0.126788	-3.82203	0.000132358	0.000701009
ENSG00000116863.10	chr1	36554476	36559533	protein_coding	ADPRHL2	-0.241456	0.0632485	-3.81758	0.000134768	0.00071327
ENSG00000004142.7	chr17	26673659	26684545	protein_coding	POLDIP2	-0.173888	0.0456133	-3.81223	0.000137717	0.000728363
ENSG00000162377.4	chr1	53152508	53164038	protein_coding	SELRC1	-0.248891	0.0652988	-3.81157	0.000138087	0.000730064
ENSG00000092201.5	chr14	21819631	21852425	protein_coding	SUPT16H	-0.123277	0.0323468	-3.81111	0.000138342	0.000731151
ENSG00000015479.13	chr5	138609441	138667360	protein_coding	MATR3	-0.113282	0.0297301	-3.81033	0.00013878	0.000732951
ENSG00000095794.15	chr10	35415719	35501886	protein_coding	CREM	-0.278044	0.0729842	-3.80965	0.000139165	0.000734728
ENSG00000167695.10	chr17	635652	646206	protein_coding	FAM57A	-0.169966	0.044618	-3.80935	0.000139332	0.000735352
ENSG00000160194.13	chr21	44299754	44333414	protein_coding	NDUFV3	-0.162521	0.0427288	-3.80355	0.000142638	0.000751743
ENSG00000131389.12	chr3	14444076	14530857	protein_coding	SLC6A6	-0.132402	0.0348292	-3.80145	0.000143851	0.000757602
ENSG00000136450.8	chr17	56080721	56084707	protein_coding	SRSF1	-0.134	0.0352537	-3.80101	0.000144109	0.00075843
ENSG00000105176.13	chr19	30414551	30506611	protein_coding	URI1	-0.199753	0.052622	-3.796	0.00014705	0.000773091
ENSG00000128908.11	chr15	41271078	41408552	protein_coding	INO80	-0.159099	0.0419113	-3.79608	0.000147004	0.000773091
ENSG00000169032.5	chr15	66679155	66784650	protein_coding	MAP2K1	-0.202177	0.0533068	-3.79271	0.000149014	0.000782694
ENSG00000110497.10	chr11	46417964	46615675	protein_coding	AMBRA1	-0.161867	0.0426787	-3.79268	0.000149032	0.000782694
ENSG00000124762.9	chr6	36644305	36655116	protein_coding	CDKN1A	-0.181951	0.0479796	-3.79226	0.000149282	0.00078373
ENSG00000164684.9	chr8	81540686	81787016	protein_coding	ZNF704	-0.174846	0.046117	-3.79135	0.00014983	0.000786331
ENSG00000158042.8	chr11	6702013	6704632	protein_coding	MRPL17	-0.207066	0.0546545	-3.78863	0.000151477	0.00079428
ENSG00000164933.7	chr8	104410863	104427417	protein_coding	SLC25A32	-0.242699	0.0640728	-3.78787	0.000151943	0.000796311
ENSG00000110756.13	chr11	18300223	18343745	protein_coding	HPS5	-0.187823	0.0496198	-3.78524	0.000153558	0.000804212
ENSG00000153933.5	chr17	54911460	54946036	protein_coding	DGKE	-0.193819	0.0512163	-3.78432	0.000154128	0.000806916
ENSG00000166111.5	chr12	109304658	109459045	protein_coding	SVOP	-0.963885	0.255053	-3.77915	0.000157364	0.000822138
ENSG00000165810.12	chr5	180467225	180488523	protein_coding	BTNL9	-0.340704	0.0902116	-3.77673	0.000158903	0.000829022
ENSG00000167799.5	chr11	67395409	67397401	protein_coding	NUDT8	-0.616386	0.163236	-3.77604	0.000159341	0.000831021
ENSG00000149089.8	chr11	34874641	34938046	protein_coding	APIP	-0.325953	0.0863424	-3.77512	0.000159933	0.000833819
ENSG00000141905.13	chr19	3359561	3469215	protein_coding	NFIC	-0.152193	0.04032	-3.77463	0.000160245	0.000835155
ENSG00000145362.12	chr4	113739265	114304896	protein_coding	ANK2	-0.293899	0.0778829	-3.7736	0.000160907	0.000837881
ENSG00000198000.7	chr9	95059640	95087918	protein_coding	NOL8	-0.164339	0.0435502	-3.77356	0.000160936	0.000837881
ENSG00000156802.8	chr8	124332090	124428590	protein_coding	ATAD2	-0.145252	0.0384971	-3.77306	0.00016126	0.000838988
ENSG00000068878.10	chr2	54091204	54197977	protein_coding	PSME4	-0.141256	0.0374478	-3.77207	0.000161899	0.000841728
ENSG00000148606.8	chr10	79734907	79789303	protein_coding	POLR3A	-0.137523	0.0364609	-3.77178	0.000162086	0.000842408
ENSG00000203668.1	chr1	241792155	241799232	protein_coding	CHML	-0.216101	0.0572979	-3.77153	0.00016225	0.00084268
ENSG00000067334.9	chr1	94333373	94345474	protein_coding	DNTTIP2	-0.173795	0.046083	-3.77135	0.000162368	0.000843001
ENSG00000114737.11	chr3	50643921	50649262	protein_coding	CISH	-0.433195	0.115047	-3.76538	0.000166298	0.000862212
ENSG00000142676.8	chr1	24018269	24022915	protein_coding	RPL11	-0.156789	0.0416472	-3.7647	0.00016675	0.000864255
ENSG00000180329.9	chr17	42750437	42767147	protein_coding	CCDC43	-0.233609	0.0620789	-3.7631	0.000167821	0.000869507
ENSG00000198755.6	chr6	35436185	35438562	protein_coding	RPL10A	-0.130934	0.0347968	-3.7628	0.000168019	0.000870235
ENSG00000184992.10	chr12	125478246	125515777	protein_coding	BRI3BP	-0.159058	0.0422786	-3.76214	0.000168468	0.000871957
ENSG00000071462.7	chr7	73097355	73119491	protein_coding	WBSCR22	-0.169056	0.0449681	-3.75946	0.000170279	0.000880722
ENSG00000164099.3	chr4	119201193	119274158	protein_coding	PRSS12	-0.448228	0.119253	-3.75862	0.00017085	0.000883373
ENSG00000198478.6	chr6	80341000	80413372	protein_coding	SH3BGRL2	-0.162868	0.0433357	-3.75828	0.000171087	0.000884295
ENSG00000120265.12	chr6	150070579	150132556	protein_coding	PCMT1	-0.162497	0.0433191	-3.75116	0.000176019	0.000906664
ENSG00000104886.5	chr19	2230002	2237703	protein_coding	PLEKHJ1	-0.177897	0.0474261	-3.75103	0.00017611	0.000906821
ENSG00000165733.7	chr10	43278249	43330385	protein_coding	BMS1	-0.150775	0.0401993	-3.75068	0.000176358	0.000907474
ENSG00000102030.11	chrX	153194695	153200676	protein_coding	NAA10	-0.220719	0.0588539	-3.75029	0.00017663	0.000908253
ENSG00000116670.10	chr1	11734537	11751707	protein_coding	MAD2L2	-0.210026	0.0560332	-3.74823	0.000178084	0.000914791
ENSG00000188486.3	chr11	118964564	118966177	protein_coding	H2AFX	-0.171927	0.0458821	-3.74715	0.000178855	0.000917495
ENSG00000168389.13	chr1	40420802	40435638	protein_coding	MFSD2A	-0.353024	0.0942411	-3.74597	0.0001797	0.0009212
ENSG00000125730.12	chr19	6677715	6730573	protein_coding	C3	-0.672183	0.179453	-3.74573	0.000179867	0.000921741
ENSG00000128272.10	chr22	39915700	39918691	protein_coding	ATF4	-0.145044	0.0387425	-3.7438	0.000181259	0.000927927
ENSG00000181817.5	chr1	36856839	36863493	protein_coding	LSM10	-0.253824	0.0678033	-3.74354	0.000181445	0.000928562
ENSG00000001497.12	chrX	64732462	64754655	protein_coding	LAS1L	-0.160311	0.042828	-3.74314	0.000181732	0.000929712
ENSG00000175931.8	chr17	74385532	74449288	protein_coding	UBE2O	-0.149976	0.0400846	-3.74147	0.000182946	0.000935286
ENSG00000161980.5	chr16	96407	103628	protein_coding	POLR3K	-0.294948	0.0788348	-3.74134	0.000183043	0.000935464
ENSG00000119421.5	chr9	124894745	124922098	protein_coding	NDUFA8	-0.226068	0.0604324	-3.74085	0.000183402	0.00093698
ENSG00000180879.9	chrX	153058971	153063960	protein_coding	SSR4	-0.156262	0.0417873	-3.73945	0.000184421	0.000941864
ENSG00000144278.10	chr2	154728426	155310361	protein_coding	GALNT13	-0.309056	0.082713	-3.73648	0.000186611	0.000951755
ENSG00000187123.10	chr2	150186499	150330662	protein_coding	LYPD6	-0.250321	0.0670435	-3.73371	0.000188676	0.000961615
ENSG00000217930.3	chr16	4381550	4405608	protein_coding	PAM16	-0.330536	0.0885862	-3.73123	0.000190546	0.00096952
ENSG00000164654.11	chr7	7606503	7648560	protein_coding	MIOS	-0.13474	0.0361442	-3.72783	0.000193132	0.000981347
ENSG00000162734.8	chr1	160175127	160185166	protein_coding	PEA15	-0.222873	0.0598067	-3.72655	0.000194117	0.000986017
ENSG00000125656.4	chr19	6361463	6368919	protein_coding	CLPP	-0.206688	0.0555422	-3.72128	0.000198217	0.0010065
ENSG00000227921.1	chr9	40028620	40032417	protein_coding	AL353791.1	-0.878689	0.236177	-3.72047	0.00019885	0.00100903
ENSG00000100395.10	chr22	41601209	41627275	protein_coding	L3MBTL2	-0.170133	0.0457286	-3.7205	0.000198827	0.00100903
ENSG00000188818.8	chr5	710471	851101	protein_coding	ZDHHC11	-0.281243	0.0755981	-3.72024	0.000199034	0.00100963
ENSG00000183207.8	chr19	49496705	49519252	protein_coding	RUVBL2	-0.183833	0.0494401	-3.71828	0.00020058	0.00101713
ENSG00000166181.8	chr11	43333513	43366079	protein_coding	API5	-0.132291	0.0355842	-3.7177	0.000201047	0.00101915
ENSG00000163701.14	chr3	9944296	9958086	protein_coding	IL17RE	-0.484636	0.130606	-3.71066	0.000206719	0.00104543
ENSG00000132768.9	chr1	44435672	44439041	protein_coding	DPH2	-0.207326	0.0558902	-3.70952	0.000207655	0.00104981
ENSG00000169499.10	chr8	38758753	38831428	protein_coding	PLEKHA2	-0.650649	0.175511	-3.70716	0.000209594	0.00105855
ENSG00000080854.10	chr11	133778459	133826880	protein_coding	IGSF9B	-0.278339	0.0751548	-3.70355	0.000212606	0.0010716
ENSG00000182197.6	chr8	118806729	119124092	protein_coding	EXT1	-0.16182	0.0437167	-3.70155	0.000214282	0.00107968
ENSG00000151552.7	chr4	17461884	17513857	protein_coding	QDPR	-0.225898	0.061099	-3.69725	0.000217947	0.00109741
ENSG00000136854.13	chr9	130374544	130457460	protein_coding	STXBP1	-0.185827	0.05028	-3.69585	0.000219152	0.00110274
ENSG00000112242.10	chr6	20402398	20493941	protein_coding	E2F3	-0.181057	0.0490232	-3.6933	0.000221364	0.00111238
ENSG00000153922.6	chr5	98190908	98262240	protein_coding	CHD1	-0.146171	0.0395852	-3.69258	0.000221993	0.00111479
ENSG00000059145.14	chr16	1413206	1464752	protein_coding	UNKL	-0.17417	0.0471939	-3.69053	0.000223785	0.00112342
ENSG00000143575.10	chr1	154244987	154248351	protein_coding	HAX1	-0.221922	0.0601565	-3.68908	0.000225065	0.00112908
ENSG00000204366.3	chr6	31867384	31869769	protein_coding	ZBTB12	-0.239253	0.0649199	-3.68536	0.000228383	0.00114535
ENSG00000189283.5	chr3	59735036	61237133	protein_coding	FHIT	-0.293443	0.0796412	-3.68456	0.000229095	0.0011484
ENSG00000115084.8	chr2	114462588	114514400	protein_coding	SLC35F5	-0.151461	0.0411096	-3.68432	0.000229316	0.00114887
ENSG00000169718.13	chr17	80015382	80023763	protein_coding	DUS1L	-0.184945	0.0502043	-3.68385	0.000229741	0.00115062
ENSG00000166123.9	chr16	46918290	46965209	protein_coding	GPT2	-0.169593	0.046052	-3.68264	0.000230833	0.00115571
ENSG00000167654.13	chr19	3879862	3928077	protein_coding	ATCAY	-0.244691	0.0665038	-3.67936	0.000233819	0.0011687
ENSG00000140743.3	chr16	22357257	22448486	protein_coding	CDR2	-0.226877	0.0616654	-3.67916	0.000234008	0.00116926
ENSG00000011422.7	chr19	44150247	44174699	protein_coding	PLAUR	-0.47337	0.128714	-3.6777	0.000235349	0.00117479
ENSG00000197769.5	chr1	242158792	242162375	protein_coding	MAP1LC3C	-2.13149	0.579653	-3.67718	0.000235822	0.00117563
ENSG00000148339.8	chr9	130830480	130871524	protein_coding	SLC25A25	-0.220496	0.0599606	-3.67735	0.000235671	0.00117563
ENSG00000113360.12	chr5	31400604	31532303	protein_coding	DROSHA	-0.133496	0.0363048	-3.67709	0.000235908	0.00117563
ENSG00000145832.8	chr5	135170338	135224326	protein_coding	SLC25A48	-0.685454	0.186466	-3.67602	0.000236902	0.00118019
ENSG00000111057.6	chr12	53342655	53346685	protein_coding	KRT18	-0.330916	0.0900549	-3.6746	0.000238224	0.00118559
ENSG00000099995.14	chr22	30727977	30752936	protein_coding	SF3A1	-0.12964	0.0352889	-3.67369	0.000239071	0.0011892
ENSG00000176749.4	chr17	30813637	30818274	protein_coding	CDK5R1	-0.32854	0.0895118	-3.67035	0.000242217	0.00120334
ENSG00000169251.8	chr3	160822484	160971320	protein_coding	NMD3	-0.171004	0.0466039	-3.6693	0.000243215	0.00120763
ENSG00000139734.13	chr13	60239717	60738121	protein_coding	DIAPH3	-0.163764	0.0446752	-3.66566	0.000246699	0.00122371
ENSG00000160049.7	chr1	10516579	10532583	protein_coding	DFFA	-0.147449	0.0402505	-3.66328	0.000249009	0.00123354
ENSG00000165215.5	chr7	73183328	73184600	protein_coding	CLDN3	-0.721009	0.196893	-3.66193	0.000250318	0.00123921
ENSG00000103264.11	chr16	87360593	87425748	protein_coding	FBXO31	-0.202861	0.055473	-3.65693	0.000255253	0.00126156
ENSG00000181908.4	chr11	64216546	64219126	protein_coding	AP003774.4	-0.78455	0.214568	-3.65642	0.000255766	0.00126368
ENSG00000149480.2	chr11	62360686	62369312	protein_coding	MTA2	-0.135096	0.0369543	-3.65575	0.000256431	0.00126655
ENSG00000166411.9	chr15	78423840	78464291	protein_coding	IDH3A	-0.202647	0.0554511	-3.65452	0.000257661	0.00127179
ENSG00000175467.10	chr11	65729160	65747299	protein_coding	SART1	-0.178108	0.0487735	-3.65174	0.000260466	0.00128437
ENSG00000096060.10	chr6	35541362	35696360	protein_coding	FKBP5	-0.14916	0.0408631	-3.65024	0.000261999	0.00129108
ENSG00000132622.6	chr20	3713314	3733758	protein_coding	HSPA12B	-0.474515	0.130018	-3.6496	0.000262647	0.00129372
ENSG00000254726.2	chr1	156041804	156051789	protein_coding	MEX3A	-0.172873	0.0473684	-3.64954	0.000262708	0.00129372
ENSG00000107949.12	chr10	127512115	127542264	protein_coding	BCCIP	-0.183423	0.0502997	-3.64661	0.000265723	0.00130686
ENSG00000186416.8	chrX	118722300	118739858	protein_coding	NKRF	-0.228649	0.0627086	-3.64621	0.000266138	0.00130847
ENSG00000189159.11	chr17	73131343	73164376	protein_coding	HN1	-0.162677	0.0446275	-3.64523	0.000267149	0.00131258
ENSG00000070950.5	chr3	8817088	9005457	protein_coding	RAD18	-0.198026	0.0543313	-3.64479	0.00026761	0.00131399
ENSG00000126461.10	chr19	50145382	50161899	protein_coding	SCAF1	-0.141192	0.0387571	-3.643	0.000269483	0.00132171
ENSG00000119383.15	chr9	131873229	131911225	protein_coding	PPP2R4	-0.132902	0.0364821	-3.64295	0.000269536	0.00132171
ENSG00000138709.13	chr4	128982423	129144086	protein_coding	LARP1B	-0.190213	0.0522297	-3.64186	0.000270671	0.00132685
ENSG00000143793.8	chr1	228288427	228293112	protein_coding	C1orf35	-0.216259	0.0594033	-3.64052	0.000272088	0.00133326
ENSG00000071082.6	chr2	101618177	101640494	protein_coding	RPL31	-0.122727	0.0337119	-3.64045	0.000272157	0.00133326
ENSG00000166803.6	chr15	64657193	64679886	protein_coding	KIAA0101	-0.22452	0.0616878	-3.63962	0.000273038	0.00133627
ENSG00000006625.13	chr7	30536237	30591095	protein_coding	GGCT	-0.231635	0.0636732	-3.63788	0.000274893	0.00134491
ENSG00000145901.10	chr5	150409506	150473138	protein_coding	TNIP1	-0.212251	0.0583473	-3.63772	0.000275062	0.0013453
ENSG00000120256.5	chr6	150139934	150186199	protein_coding	LRP11	-0.169156	0.0465048	-3.63739	0.000275414	0.00134631
ENSG00000136699.15	chr2	130908981	130940323	protein_coding	SMPD4	-0.139776	0.038428	-3.63736	0.000275448	0.00134631
ENSG00000090615.8	chr12	133345495	133405444	protein_coding	GOLGA3	-0.128233	0.0352638	-3.63638	0.000276498	0.00135056
ENSG00000170145.4	chr11	111473115	111601577	protein_coding	SIK2	-0.116746	0.0321377	-3.63268	0.000280489	0.00136872
ENSG00000182557.3	chr17	4336983	4391503	protein_coding	SPNS3	-1.70181	0.468807	-3.63008	0.000283329	0.00138123
ENSG00000089022.9	chr12	112279782	112334343	protein_coding	MAPKAPK5	-0.176415	0.0486165	-3.62871	0.000284837	0.00138813
ENSG00000149177.8	chr11	48002113	48189670	protein_coding	PTPRJ	-0.33385	0.0921932	-3.6212	0.000293237	0.00142675
ENSG00000109534.12	chr4	110736666	110745893	protein_coding	GAR1	-0.283837	0.0784179	-3.61954	0.000295128	0.00143456
ENSG00000205084.6	chr16	75572015	75590184	protein_coding	TMEM231	-0.226813	0.0626684	-3.61926	0.000295443	0.00143562
ENSG00000164466.8	chr5	174904065	174956745	protein_coding	SFXN1	-0.138246	0.0382824	-3.61121	0.000304767	0.00147806
ENSG00000103653.12	chr15	75074398	75095539	protein_coding	CSK	-0.172907	0.0479275	-3.60768	0.000308947	0.00149592
ENSG00000149273.10	chr11	75110530	75133324	protein_coding	RPS3	-0.136587	0.0378875	-3.60506	0.000312083	0.00150908
ENSG00000167617.2	chr19	54976210	54984411	protein_coding	CDC42EP5	-0.268234	0.074411	-3.60477	0.000312433	0.00150987
ENSG00000140836.10	chr16	72816784	73093597	protein_coding	ZFHX3	-0.132371	0.0367293	-3.60397	0.000313394	0.00151403
ENSG00000183309.7	chr8	144718183	144735900	protein_coding	ZNF623	-0.180692	0.0501602	-3.60229	0.000315425	0.0015214
ENSG00000251664.2	chr5	140255058	140391929	protein_coding	PCDHA12	-0.192175	0.0533791	-3.60019	0.000317982	0.00153324
ENSG00000111640.10	chr12	6643093	6647537	protein_coding	GAPDH	-0.151192	0.0420175	-3.5983	0.000320299	0.00154292
ENSG00000008441.12	chr19	13106422	13209610	protein_coding	NFIX	-0.2067	0.0574663	-3.5969	0.000322037	0.00155072
ENSG00000163961.4	chr3	196195654	196230639	protein_coding	RNF168	-0.172231	0.0478844	-3.59682	0.000322136	0.00155072
ENSG00000187840.4	chr8	37887859	37917883	protein_coding	EIF4EBP1	-0.225301	0.0626707	-3.595	0.000324393	0.00156064
ENSG00000120526.6	chr8	110253148	110346614	protein_coding	NUDCD1	-0.189271	0.0526598	-3.59421	0.000325373	0.00156485
ENSG00000120253.9	chr6	150045451	150070801	protein_coding	NUP43	-0.147076	0.0409261	-3.59369	0.000326026	0.00156749
ENSG00000100216.4	chr22	39077953	39080818	protein_coding	TOMM22	-0.166123	0.0462518	-3.59171	0.000328521	0.00157848
ENSG00000111605.12	chr12	69633317	69668138	protein_coding	CPSF6	-0.12145	0.0338208	-3.59099	0.00032942	0.00158179
ENSG00000169683.3	chr17	79981178	79989027	protein_coding	LRRC45	-0.279324	0.0778225	-3.58925	0.000331637	0.00159141
ENSG00000137486.12	chr11	74975226	75062873	protein_coding	ARRB1	-0.272026	0.0758469	-3.58652	0.000335126	0.00160661
ENSG00000198742.5	chr7	98625061	98741723	protein_coding	SMURF1	-0.171232	0.0477971	-3.58248	0.000340343	0.00162799
ENSG00000196843.11	chr2	97202480	97218375	protein_coding	ARID5A	-0.381166	0.106419	-3.58175	0.000341301	0.00163205
ENSG00000254093.4	chr8	10622473	10697394	protein_coding	PINX1	-0.329545	0.0920103	-3.58161	0.000341478	0.00163238
ENSG00000075234.12	chr22	46663858	46689905	protein_coding	TTC38	-0.187773	0.0524937	-3.57706	0.00034748	0.00165895
ENSG00000171735.14	chr1	6845384	7829766	protein_coding	CAMTA1	-0.219912	0.0614902	-3.57638	0.000348389	0.00166224
ENSG00000132475.4	chr17	73772515	73781974	protein_coding	H3F3B	-0.12118	0.0338833	-3.57641	0.000348352	0.00166224
ENSG00000116560.6	chr1	35641979	35658749	protein_coding	SFPQ	-0.110536	0.0309131	-3.5757	0.000349294	0.00166603
ENSG00000125901.5	chr20	3026591	3028900	protein_coding	MRPS26	-0.21029	0.0588127	-3.57559	0.000349439	0.00166619
ENSG00000122140.6	chr9	138391830	138396519	protein_coding	MRPS2	-0.210193	0.058852	-3.57155	0.00035488	0.00168731
ENSG00000147799.7	chr8	145754563	145911194	protein_coding	ARHGAP39	-0.199812	0.0559558	-3.57089	0.000355771	0.00169101
ENSG00000120306.5	chr5	139554227	139661637	protein_coding	CYSTM1	-0.237016	0.066424	-3.56823	0.000359395	0.00170664
ENSG00000189068.5	chr19	54544079	54567207	protein_coding	VSTM1	-1.63029	0.457376	-3.56444	0.000364636	0.00172986
ENSG00000100092.16	chr22	38030661	38062939	protein_coding	SH3BP1	-0.261019	0.0732307	-3.56434	0.000364774	0.00172997
ENSG00000157557.7	chr21	40177231	40196879	protein_coding	ETS2	-1.00059	0.280772	-3.56372	0.000365631	0.00173349
ENSG00000185359.8	chr17	79650356	79670168	protein_coding	HGS	-0.180187	0.0506059	-3.56059	0.000370022	0.00175193
ENSG00000103994.12	chr15	42705021	42783321	protein_coding	ZNF106	-0.120529	0.0338514	-3.56053	0.000370105	0.00175193
ENSG00000258947.2	chr16	89987800	90005169	protein_coding	TUBB3	-0.337567	0.0948195	-3.5601	0.000370719	0.00175428
ENSG00000227057.3	chr6	33246885	33257304	protein_coding	WDR46	-0.16858	0.0473705	-3.55876	0.000372607	0.00176267
ENSG00000147471.7	chr8	37620111	37637283	protein_coding	PROSC	-0.202503	0.0569227	-3.55751	0.000374393	0.00176915
ENSG00000101144.8	chr20	55743804	55841685	protein_coding	BMP7	-0.12025	0.0338021	-3.55747	0.000374449	0.00176915
ENSG00000143882.5	chr2	10861775	10925236	protein_coding	ATP6V1C2	-0.428016	0.12037	-3.55585	0.000376764	0.00177953
ENSG00000213923.6	chr22	38686697	38794527	protein_coding	CSNK1E	-0.131289	0.036948	-3.55334	0.000380378	0.00179603
ENSG00000059573.4	chr10	97365696	97416463	protein_coding	ALDH18A1	-0.116788	0.0328721	-3.55281	0.000381146	0.00179909
ENSG00000165637.9	chr10	76969912	76991206	protein_coding	VDAC2	-0.144252	0.0406172	-3.55149	0.000383055	0.00180697
ENSG00000100364.14	chr22	45586219	45636650	protein_coding	KIAA0930	-0.182435	0.0514213	-3.54785	0.000388384	0.00182808
ENSG00000125485.13	chr9	135468384	135545788	protein_coding	DDX31	-0.158405	0.0446599	-3.54693	0.000389749	0.00183393
ENSG00000105810.5	chr7	92234235	92465908	protein_coding	CDK6	-0.141775	0.0399748	-3.5466	0.000390232	0.00183563
ENSG00000147905.13	chr9	37120536	37358146	protein_coding	ZCCHC7	-0.206739	0.0583086	-3.54559	0.000391731	0.00184153
ENSG00000133808.4	chr11	12297627	12380691	protein_coding	MICALCL	-1.124	0.317292	-3.54249	0.000396371	0.00186218
ENSG00000023191.12	chr11	494512	507300	protein_coding	RNH1	-0.155177	0.0438111	-3.54195	0.000397186	0.00186542
ENSG00000187537.9	chr14	19983559	20020272	protein_coding	POTEM	-1.74521	0.493446	-3.53678	0.000405039	0.00189933
ENSG00000112651.7	chr6	43021767	43027544	protein_coding	MRPL2	-0.206514	0.058404	-3.53595	0.000406307	0.00190468
ENSG00000119917.9	chr10	91087651	91100728	protein_coding	IFIT3	-1.20207	0.340045	-3.53504	0.00040771	0.00191007
ENSG00000105193.4	chr19	39923847	39926588	protein_coding	RPS16	-0.14999	0.0424323	-3.5348	0.000408082	0.00191121
ENSG00000205476.4	chr14	99977603	100070363	protein_coding	CCDC85C	-0.192715	0.0545506	-3.53277	0.000411236	0.00192478
ENSG00000131470.10	chr17	40724333	40729849	protein_coding	PSMC3IP	-0.310423	0.0879723	-3.52864	0.000417701	0.00195383
ENSG00000187555.10	chr16	8985951	9058371	protein_coding	USP7	-0.136134	0.038588	-3.5279	0.000418873	0.0019587
ENSG00000125686.7	chr17	37560538	37607539	protein_coding	MED1	-0.134672	0.0382287	-3.52279	0.000427032	0.00199623
ENSG00000165688.7	chr9	139305110	139318213	protein_coding	PMPCA	-0.131583	0.037354	-3.52259	0.000427353	0.00199711
ENSG00000184178.11	chr4	53739149	54232242	protein_coding	SCFD2	-0.219477	0.0623139	-3.52211	0.000428119	0.00199882
ENSG00000086504.11	chr16	417384	420527	protein_coding	MRPL28	-0.170736	0.048479	-3.52186	0.000428537	0.00200015
ENSG00000241935.4	chr10	99344080	99372559	protein_coding	HOGA1	-0.714552	0.202932	-3.52114	0.000429695	0.00200493
ENSG00000065183.11	chr1	118472343	118509165	protein_coding	WDR3	-0.12721	0.0361513	-3.51882	0.000433467	0.00202128
ENSG00000015520.10	chr7	44552134	44580914	protein_coding	NPC1L1	-2.01486	0.572792	-3.51761	0.000435446	0.00202924
ENSG00000119812.14	chr2	33808725	33824449	protein_coding	FAM98A	-0.171587	0.0487841	-3.51727	0.000436011	0.00203125
ENSG00000160221.12	chr21	45553487	45565605	protein_coding	C21orf33	-0.15233	0.0433104	-3.51716	0.00043619	0.00203145
ENSG00000178297.8	chr19	2389769	2426237	protein_coding	TMPRSS9	-0.412989	0.117467	-3.51578	0.000438461	0.00204076
ENSG00000141378.13	chr17	57751997	57784987	protein_coding	PTRH2	-0.17485	0.0497475	-3.51476	0.000440152	0.00204736
ENSG00000113356.6	chr5	89767565	89810370	protein_coding	POLR3G	-0.311677	0.088702	-3.51375	0.000441821	0.00205385
ENSG00000138430.11	chr2	174937175	175113426	protein_coding	OLA1	-0.146298	0.0416611	-3.51163	0.000445369	0.00206971
ENSG00000103415.7	chr16	4524691	4560348	protein_coding	HMOX2	-0.184154	0.0524427	-3.51153	0.00044553	0.00206981
ENSG00000101654.13	chr18	13726659	13764557	protein_coding	RNMT	-0.151235	0.0430795	-3.5106	0.000447089	0.00207641
ENSG00000085978.17	chr2	234118697	234204320	protein_coding	ATG16L1	-0.163287	0.0465223	-3.50986	0.00044834	0.00207967
ENSG00000118785.9	chr4	88896819	88904562	protein_coding	SPP1	-0.113788	0.0324196	-3.50986	0.000448343	0.00207967
ENSG00000123144.6	chr19	12841454	12845589	protein_coding	C19orf43	-0.156344	0.0445768	-3.50731	0.00045267	0.00209779
ENSG00000065308.4	chr6	52362200	52441713	protein_coding	TRAM2	-0.164839	0.0470066	-3.50671	0.000453677	0.00210181
ENSG00000171960.6	chr1	43124096	43142429	protein_coding	PPIH	-0.20197	0.0576096	-3.50585	0.000455155	0.00210776
ENSG00000058085.10	chr1	183155373	183214035	protein_coding	LAMC2	-0.676247	0.192933	-3.50509	0.000456454	0.00211272
ENSG00000120539.10	chr10	27443753	27475853	protein_coding	MASTL	-0.1845	0.0526399	-3.50495	0.000456695	0.00211318
ENSG00000196715.5	chr7	65338254	65424550	protein_coding	VKORC1L1	-0.169465	0.0483687	-3.50361	0.000458989	0.00212314
ENSG00000166326.5	chr11	35684353	35829775	protein_coding	TRIM44	-0.170375	0.0486419	-3.50263	0.000460688	0.00213035
ENSG00000132359.9	chr17	2680350	2941033	protein_coding	RAP1GAP2	-0.340553	0.097243	-3.50208	0.000461636	0.00213342
ENSG00000171067.6	chr11	68028803	68039469	protein_coding	C11orf24	-0.197904	0.0565095	-3.50213	0.000461547	0.00213342
ENSG00000116871.11	chr1	36621180	36646450	protein_coding	MAP7D1	-0.122725	0.0350451	-3.50191	0.000461943	0.00213418
ENSG00000131236.12	chr1	40505905	40538321	protein_coding	CAP1	-0.111229	0.0317735	-3.50069	0.000464062	0.00214331
ENSG00000173578.6	chr3	46058516	46069234	protein_coding	XCR1	-1.95674	0.559073	-3.49997	0.000465308	0.0021484
ENSG00000060749.10	chr11	32914724	33014862	protein_coding	QSER1	-0.121611	0.0347729	-3.4973	0.000470001	0.00216807
ENSG00000169217.4	chr16	30362087	30366682	protein_coding	CD2BP2	-0.167596	0.0479392	-3.49602	0.00047226	0.00217715
ENSG00000106554.7	chr7	132469629	132766848	protein_coding	CHCHD3	-0.145052	0.0415021	-3.49506	0.000473962	0.00218433
ENSG00000150093.14	chr10	33189247	33294720	protein_coding	ITGB1	-0.120127	0.034374	-3.49472	0.000474568	0.00218645
ENSG00000140320.7	chr15	40731920	40760441	protein_coding	BAHD1	-0.127513	0.0364923	-3.49424	0.000475418	0.002189
ENSG00000108559.7	chr17	5264258	5323480	protein_coding	NUP88	-0.149086	0.0426767	-3.49339	0.000476931	0.00219464
ENSG00000051108.10	chr16	56965960	56977798	protein_coding	HERPUD1	-0.214219	0.0613587	-3.49126	0.000480753	0.00221087
ENSG00000134259.3	chr1	115828539	115880857	protein_coding	NGF	-1.20089	0.344063	-3.49032	0.000482437	0.00221726
ENSG00000212719.6	chr17	21428051	21477722	protein_coding	C17orf51	-0.261278	0.074875	-3.48952	0.000483894	0.00222192
ENSG00000112039.3	chr6	35420138	35434880	protein_coding	FANCE	-0.226259	0.0648377	-3.48963	0.000483696	0.00222192
ENSG00000213699.4	chr2	26987152	27004099	protein_coding	SLC35F6	-0.150798	0.0432145	-3.48953	0.000483866	0.00222192
ENSG00000132326.7	chr2	239152679	239198743	protein_coding	PER2	-0.203163	0.0582544	-3.48752	0.000487527	0.00223723
ENSG00000161091.8	chr19	3538259	3574288	protein_coding	MFSD12	-0.157192	0.045077	-3.48719	0.000488129	0.00223931
ENSG00000111845.4	chr6	10694928	10710015	protein_coding	PAK1IP1	-0.220599	0.0632654	-3.48688	0.000488686	0.00224118
ENSG00000168016.9	chr3	36868311	36986548	protein_coding	TRANK1	-0.517668	0.148655	-3.48236	0.000497018	0.0022773
ENSG00000113569.11	chr5	37288239	37371283	protein_coding	NUP155	-0.131152	0.0376671	-3.48187	0.000497926	0.00227938
ENSG00000083168.5	chr8	41786997	41909508	protein_coding	KAT6A	-0.129735	0.0372744	-3.48055	0.000500383	0.00228775
ENSG00000198231.8	chr17	61850963	61896677	protein_coding	DDX42	-0.117917	0.0338797	-3.48048	0.000500516	0.00228775
ENSG00000136877.10	chr9	130556876	130576606	protein_coding	FPGS	-0.151791	0.0436193	-3.47991	0.000501591	0.00229196
ENSG00000087263.12	chr16	56485402	56513012	protein_coding	OGFOD1	-0.160507	0.0461411	-3.4786	0.000504037	0.00230244
ENSG00000149380.7	chr11	73946846	74022702	protein_coding	P4HA3	-0.525283	0.151019	-3.47826	0.000504688	0.00230471
ENSG00000162851.6	chr1	246703862	246729626	protein_coding	TFB2M	-0.228944	0.0658535	-3.47656	0.000507882	0.00231851
ENSG00000084652.11	chr1	32645287	32663886	protein_coding	TXLNA	-0.136268	0.03921	-3.47535	0.00051019	0.0023263
ENSG00000183569.13	chr22	42949623	42970388	protein_coding	SERHL2	-0.288244	0.0829502	-3.4749	0.000511037	0.00232913
ENSG00000184445.7	chr12	123011793	123110943	protein_coding	KNTC1	-0.151705	0.0436578	-3.47486	0.000511121	0.00232913
ENSG00000187550.4	chr19	56041100	56048456	protein_coding	SBK2	-0.706382	0.203378	-3.47324	0.000514211	0.00234108
ENSG00000162607.8	chr1	62901968	62917475	protein_coding	USP1	-0.164002	0.0472568	-3.47043	0.000519619	0.0023614
ENSG00000185049.8	chr4	1984441	2043630	protein_coding	NELFA	-0.163048	0.0469839	-3.47029	0.000519888	0.00236191
ENSG00000183036.6	chr21	41239243	41301322	protein_coding	PCP4	-1.42739	0.411416	-3.46945	0.000521525	0.00236863
ENSG00000167202.7	chr15	78276378	78370066	protein_coding	TBC1D2B	-0.168491	0.0485747	-3.46869	0.000523	0.00237461
ENSG00000142002.12	chr19	4675236	4724685	protein_coding	DPP9	-0.159868	0.0461333	-3.46534	0.000529567	0.00240225
ENSG00000124171.4	chr20	49348081	49373332	protein_coding	PARD6B	-0.162389	0.0468783	-3.46405	0.0005321	0.00241229
ENSG00000174177.8	chr16	88772871	88781794	protein_coding	CTU2	-0.253449	0.0732151	-3.4617	0.000536766	0.00243024
ENSG00000136295.10	chr7	2671585	2704436	protein_coding	TTYH3	-0.124009	0.0358308	-3.46097	0.000538224	0.00243417
ENSG00000112096.12	chr6	160090089	160183561	protein_coding	SOD2	-0.170441	0.0492786	-3.45871	0.000542764	0.00245322
ENSG00000132300.14	chr2	86333305	86369280	protein_coding	PTCD3	-0.122882	0.0355367	-3.45788	0.000544437	0.00246004
ENSG00000130382.7	chr19	6212966	6279959	protein_coding	MLLT1	-0.181618	0.0525928	-3.45328	0.000553819	0.00249793
ENSG00000198720.8	chr17	27916787	27941779	protein_coding	ANKRD13B	-0.164921	0.0477572	-3.45333	0.000553703	0.00249793
ENSG00000035687.9	chr1	244571796	244615436	protein_coding	ADSS	-0.179013	0.0518413	-3.45309	0.000554208	0.00249893
ENSG00000125459.10	chr1	155579979	155718153	protein_coding	MSTO1	-0.247884	0.0718307	-3.45095	0.000558613	0.00251728
ENSG00000174358.11	chr5	1201710	1225232	protein_coding	SLC6A19	-0.876315	0.254014	-3.44988	0.000560846	0.00252507
ENSG00000100664.6	chr14	103799881	103811362	protein_coding	EIF5	-0.111105	0.0322517	-3.44492	0.00057123	0.0025672
ENSG00000167283.3	chr11	118271869	118302211	protein_coding	ATP5L	-0.185682	0.0539278	-3.44316	0.000574969	0.00258246
ENSG00000165572.6	chr13	41701705	41706882	protein_coding	KBTBD6	-0.177452	0.0515423	-3.44284	0.00057563	0.00258466
ENSG00000125772.8	chr20	5525085	5591672	protein_coding	GPCPD1	-0.167341	0.0486112	-3.44243	0.000576517	0.00258786
ENSG00000129824.11	chrY	2709527	2800041	protein_coding	RPS4Y1	-0.134499	0.0391076	-3.43921	0.00058341	0.00261646
ENSG00000137168.7	chr6	36822603	36842800	protein_coding	PPIL1	-0.183221	0.0533074	-3.43708	0.000588031	0.00263403
ENSG00000198959.7	chr20	36756863	36794980	protein_coding	TGM2	-0.452227	0.131616	-3.43597	0.000590444	0.00264406
ENSG00000081189.9	chr5	88013975	88199922	protein_coding	MEF2C	-0.643117	0.187179	-3.43584	0.00059072	0.0026445
ENSG00000136942.10	chr9	127620159	127624260	protein_coding	RPL35	-0.144396	0.0420397	-3.43475	0.000593097	0.00265435
ENSG00000169155.5	chr9	129567285	129600489	protein_coding	ZBTB43	-0.197375	0.0574943	-3.43294	0.000597067	0.00267132
ENSG00000170684.4	chr19	45574758	45579846	protein_coding	ZNF296	-0.371677	0.108273	-3.43277	0.00059744	0.00267146
ENSG00000166974.8	chr18	32556892	32723434	protein_coding	MAPRE2	-0.157937	0.0460312	-3.43108	0.000601181	0.00268573
ENSG00000151576.6	chr3	113724680	113807269	protein_coding	QTRTD1	-0.152057	0.0443642	-3.42747	0.000609243	0.00271851
ENSG00000174840.8	chr3	57542003	57552571	protein_coding	PDE12	-0.150481	0.0439036	-3.42753	0.000609099	0.00271851
ENSG00000186432.4	chr3	160212783	160283376	protein_coding	KPNA4	-0.130572	0.0381076	-3.42639	0.000611654	0.00272846
ENSG00000146540.10	chr7	1036622	1177896	protein_coding	C7orf50	-0.159108	0.0464372	-3.4263	0.000611855	0.00272854
ENSG00000101367.8	chr20	31407699	31438211	protein_coding	MAPRE1	-0.125049	0.0365034	-3.42569	0.000613241	0.00273391
ENSG00000100302.6	chr22	35936915	35950048	protein_coding	RASD2	-1.12907	0.329869	-3.42279	0.000619825	0.00276163
ENSG00000147955.12	chr9	34634719	34637806	protein_coding	SIGMAR1	-0.144676	0.0422762	-3.42216	0.000621249	0.00276715
ENSG00000198794.7	chr15	75249560	75313837	protein_coding	SCAMP5	-0.233724	0.0683097	-3.42153	0.000622698	0.00277233
ENSG00000143368.9	chr1	149895209	149900236	protein_coding	SF3B4	-0.164635	0.0481179	-3.42149	0.000622783	0.00277233
ENSG00000105722.5	chr19	42751724	42759309	protein_coding	ERF	-0.136472	0.0399019	-3.42018	0.000625807	0.00278497
ENSG00000120992.13	chr8	54958938	55014577	protein_coding	LYPLA1	-0.171163	0.0500543	-3.41955	0.000627243	0.00279031
ENSG00000087266.11	chr4	2794750	2842825	protein_coding	SH3BP2	-0.265388	0.0776403	-3.41817	0.000630441	0.00280227
ENSG00000240184.2	chr5	140855580	140892542	protein_coding	PCDHGC3	-0.614374	0.179796	-3.41707	0.000632991	0.00281277
ENSG00000162062.10	chr16	2510081	2514964	protein_coding	C16orf59	-0.210724	0.0616749	-3.41668	0.000633887	0.00281592
ENSG00000189091.8	chr16	70557691	70608820	protein_coding	SF3B3	-0.113696	0.0332845	-3.41589	0.000635739	0.00282331
ENSG00000138758.7	chr4	77870856	77961537	protein_coding	SEPT11	-0.136107	0.0398819	-3.41274	0.000643122	0.00285357
ENSG00000007264.9	chr19	3777971	3802127	protein_coding	MATK	-0.285589	0.083689	-3.41251	0.000643683	0.00285437
ENSG00000184428.8	chr8	144386554	144442149	protein_coding	TOP1MT	-0.229019	0.0671601	-3.41004	0.000649525	0.00287603
ENSG00000145592.9	chr5	40825364	40835437	protein_coding	RPL37	-0.110724	0.0324734	-3.40967	0.00065041	0.0028791
ENSG00000089220.4	chr12	118573663	118583389	protein_coding	PEBP1	-0.136294	0.0399806	-3.40899	0.000652031	0.00288542
ENSG00000088986.6	chr12	120907653	120936296	protein_coding	DYNLL1	-0.151191	0.0443564	-3.40855	0.000653099	0.00288845
ENSG00000198900.5	chr20	39657458	39753127	protein_coding	TOP1	-0.119372	0.0350208	-3.40861	0.00065294	0.00288845
ENSG00000177432.6	chr4	89617066	89619386	protein_coding	NAP1L5	-0.436495	0.128087	-3.4078	0.000654893	0.00289468
[truncated: 3,384 more rows]
