# Supplementary material for: The SWI/SNF ATPase BRG1 facilitates multiple pro-tumorigenic gene expression programs in SMARCB1-deficient cancer cells
Source: Oncogenesis. 2022 Jun 1;11(1):30. doi: 10.1038/s41389-022-00406-6 (PMC9160003; doi:10.1038/s41389-022-00406-6)
Supplement: Supplementary file 3 — Supplementary Table 2 [file 41389_2022_406_MOESM3_ESM.xlsx]

## Sheet: Sheet1
Supplementary Table 2. Gene set enrichment analysis (GSEA) report for ACBI1-induced gene expression changes ranked against MSigDB Hallmark gene sets.
NAME	MSigDB Hallmark	SIZE	ES	NES	NOM p-val	FDR q-val	FWER p-val	RANK AT MAX	LEADING EDGE
HALLMARK_MYC_TARGETS_V1	HALLMARK_MYC_TARGETS_V1	194	-0.696288	-2.51533	0	0	0	3339	tags=71%, list=22%, signal=90%
HALLMARK_MYC_TARGETS_V2	HALLMARK_MYC_TARGETS_V2	58	-0.788602	-2.45604	0	0	0	2644	tags=84%, list=17%, signal=102%
HALLMARK_E2F_TARGETS	HALLMARK_E2F_TARGETS	195	-0.560185	-2.0325	0	0	0	3413	tags=56%, list=23%, signal=72%
HALLMARK_UNFOLDED_PROTEIN_RESPONSE	HALLMARK_UNFOLDED_PROTEIN_RESPONSE	105	-0.595579	-2.0201	0	0	0	2573	tags=49%, list=17%, signal=58%
HALLMARK_MTORC1_SIGNALING	HALLMARK_MTORC1_SIGNALING	187	-0.543302	-1.96349	0	0.000429142	0.002	3355	tags=51%, list=22%, signal=64%
HALLMARK_HYPOXIA	HALLMARK_HYPOXIA	168	-0.521474	-1.86599	0	0.000890158	0.005	1848	tags=29%, list=12%, signal=33%
HALLMARK_ESTROGEN_RESPONSE_EARLY	HALLMARK_ESTROGEN_RESPONSE_EARLY	168	-0.521276	-1.85893	0	0.000762993	0.005	1817	tags=30%, list=12%, signal=33%
HALLMARK_EPITHELIAL_MESENCHYMAL_TRANSITION	HALLMARK_EPITHELIAL_MESENCHYMAL_TRANSITION	158	-0.504811	-1.80336	0	0.00134806	0.01	1267	tags=23%, list=8%, signal=25%
HALLMARK_UV_RESPONSE_DN	HALLMARK_UV_RESPONSE_DN	125	-0.51771	-1.797	0	0.00156417	0.013	1774	tags=29%, list=12%, signal=32%
HALLMARK_G2M_CHECKPOINT	HALLMARK_G2M_CHECKPOINT	186	-0.486597	-1.77528	0	0.00226487	0.021	3868	tags=51%, list=26%, signal=67%
HALLMARK_APICAL_SURFACE	HALLMARK_APICAL_SURFACE	36	-0.613745	-1.77489	0.00149254	0.00205897	0.021	673	tags=22%, list=4%, signal=23%
HALLMARK_ANGIOGENESIS	HALLMARK_ANGIOGENESIS	27	-0.632001	-1.75102	0.00895522	0.00243157	0.027	1911	tags=41%, list=13%, signal=47%
HALLMARK_TNFA_SIGNALING_VIA_NFKB	HALLMARK_TNFA_SIGNALING_VIA_NFKB	170	-0.490933	-1.74402	0	0.00224453	0.027	1871	tags=28%, list=12%, signal=32%
HALLMARK_APOPTOSIS	HALLMARK_APOPTOSIS	133	-0.489223	-1.69702	0.00120337	0.00463001	0.058	2065	tags=29%, list=14%, signal=33%
HALLMARK_IL2_STAT5_SIGNALING	HALLMARK_IL2_STAT5_SIGNALING	158	-0.483258	-1.69132	0	0.00488868	0.066	1971	tags=26%, list=13%, signal=30%
HALLMARK_P53_PATHWAY	HALLMARK_P53_PATHWAY	175	-0.455722	-1.62658	0	0.0102998	0.143	1807	tags=26%, list=12%, signal=30%
HALLMARK_INFLAMMATORY_RESPONSE	HALLMARK_INFLAMMATORY_RESPONSE	130	-0.465473	-1.61029	0.00238949	0.0111108	0.165	1800	tags=21%, list=12%, signal=23%
HALLMARK_REACTIVE_OXYGEN_SPECIES_PATHWAY	HALLMARK_REACTIVE_OXYGEN_SPECIES_PATHWAY	41	-0.536848	-1.5882	0.0158046	0.0131231	0.2	2240	tags=27%, list=15%, signal=31%
HALLMARK_COAGULATION	HALLMARK_COAGULATION	103	-0.46134	-1.57958	0.00250313	0.0136348	0.217	817	tags=16%, list=5%, signal=16%
HALLMARK_MITOTIC_SPINDLE	HALLMARK_MITOTIC_SPINDLE	195	-0.431923	-1.56991	0	0.014351	0.239	3164	tags=29%, list=21%, signal=36%
HALLMARK_OXIDATIVE_PHOSPHORYLATION	HALLMARK_OXIDATIVE_PHOSPHORYLATION	182	-0.409166	-1.46008	0.00814901	0.0395722	0.534	4089	tags=40%, list=27%, signal=54%
HALLMARK_XENOBIOTIC_METABOLISM	HALLMARK_XENOBIOTIC_METABOLISM	154	-0.41312	-1.45409	0.0129108	0.04015	0.553	1724	tags=20%, list=11%, signal=22%
HALLMARK_ESTROGEN_RESPONSE_LATE	HALLMARK_ESTROGEN_RESPONSE_LATE	161	-0.401172	-1.41178	0.0232829	0.0579018	0.714	1156	tags=17%, list=8%, signal=18%
HALLMARK_KRAS_SIGNALING_UP	HALLMARK_KRAS_SIGNALING_UP	133	-0.40408	-1.41063	0.0286055	0.0561288	0.717	2421	tags=23%, list=16%, signal=27%
HALLMARK_PI3K_AKT_MTOR_SIGNALING	HALLMARK_PI3K_AKT_MTOR_SIGNALING	91	-0.411397	-1.35999	0.0488722	0.0847694	0.855	2737	tags=29%, list=18%, signal=35%
HALLMARK_UV_RESPONSE_UP	HALLMARK_UV_RESPONSE_UP	140	-0.385114	-1.35874	0.0322196	0.0826268	0.859	2216	tags=25%, list=15%, signal=29%
HALLMARK_ALLOGRAFT_REJECTION	HALLMARK_ALLOGRAFT_REJECTION	129	-0.390193	-1.33473	0.0449704	0.0979328	0.908	1327	tags=16%, list=9%, signal=18%
HALLMARK_MYOGENESIS	HALLMARK_MYOGENESIS	164	-0.375863	-1.3307	0.0460829	0.0979913	0.913	1588	tags=18%, list=10%, signal=20%
HALLMARK_GLYCOLYSIS	HALLMARK_GLYCOLYSIS	178	-0.369201	-1.31706	0.0428737	0.106319	0.936	3512	tags=33%, list=23%, signal=43%
HALLMARK_NOTCH_SIGNALING	HALLMARK_NOTCH_SIGNALING	31	-0.470883	-1.31065	0.127007	0.107057	0.944	1857	tags=19%, list=12%, signal=22%
HALLMARK_DNA_REPAIR	HALLMARK_DNA_REPAIR	144	-0.370445	-1.30267	0.0778165	0.109636	0.953	3874	tags=40%, list=26%, signal=54%
HALLMARK_INTERFERON_GAMMA_RESPONSE	HALLMARK_INTERFERON_GAMMA_RESPONSE	143	-0.363975	-1.26515	0.0940767	0.14159	0.983	2154	tags=20%, list=14%, signal=23%
HALLMARK_APICAL_JUNCTION	HALLMARK_APICAL_JUNCTION	163	-0.350231	-1.23414	0.103058	0.175403	0.996	2185	tags=24%, list=14%, signal=28%
HALLMARK_IL6_JAK_STAT3_SIGNALING	HALLMARK_IL6_JAK_STAT3_SIGNALING	66	-0.371343	-1.18366	0.203896	0.239012	1	2289	tags=26%, list=15%, signal=30%
HALLMARK_COMPLEMENT	HALLMARK_COMPLEMENT	150	-0.328816	-1.15704	0.186636	0.27339	1	2400	tags=19%, list=16%, signal=23%
HALLMARK_FATTY_ACID_METABOLISM	HALLMARK_FATTY_ACID_METABOLISM	134	-0.331284	-1.14975	0.242031	0.278141	1	1570	tags=16%, list=10%, signal=17%
HALLMARK_INTERFERON_ALPHA_RESPONSE	HALLMARK_INTERFERON_ALPHA_RESPONSE	75	-0.340791	-1.09484	0.314506	0.365258	1	2278	tags=17%, list=15%, signal=20%
HALLMARK_CHOLESTEROL_HOMEOSTASIS	HALLMARK_CHOLESTEROL_HOMEOSTASIS	64	-0.347116	-1.08928	0.327001	0.365139	1	1800	tags=20%, list=12%, signal=23%
HALLMARK_ANDROGEN_RESPONSE	HALLMARK_ANDROGEN_RESPONSE	84	-0.311282	-1.03653	0.404609	0.45583	1	2162	tags=24%, list=14%, signal=28%
HALLMARK_HEDGEHOG_SIGNALING	HALLMARK_HEDGEHOG_SIGNALING	31	-0.363059	-1.00382	0.454676	0.509989	1	2263	tags=23%, list=15%, signal=26%
HALLMARK_ADIPOGENESIS	HALLMARK_ADIPOGENESIS	174	-0.272852	-0.977536	0.516279	0.548593	1	1815	tags=17%, list=12%, signal=19%
HALLMARK_PEROXISOME	HALLMARK_PEROXISOME	93	-0.276651	-0.907276	0.658323	0.677038	1	2650	tags=20%, list=17%, signal=25%
HALLMARK_SPERMATOGENESIS	HALLMARK_SPERMATOGENESIS	92	-0.253247	-0.84033	0.767614	0.783919	1	1404	tags=9%, list=9%, signal=10%
HALLMARK_PANCREAS_BETA_CELLS	HALLMARK_PANCREAS_BETA_CELLS	18	-0.197588	-0.497637	0.976489	0.998727	1	4876	tags=39%, list=32%, signal=57%
HALLMARK_BILE_ACID_METABOLISM	HALLMARK_BILE_ACID_METABOLISM	88	0.436634	1.76723	0	0.00687128	0.01	3194	tags=43%, list=21%, signal=54%
HALLMARK_KRAS_SIGNALING_DN	HALLMARK_KRAS_SIGNALING_DN	122	0.421605	1.75075	0	0.00343564	0.01	2495	tags=30%, list=16%, signal=35%
HALLMARK_TGF_BETA_SIGNALING	HALLMARK_TGF_BETA_SIGNALING	54	0.344194	1.22187	0.145594	0.209566	0.616	857	tags=26%, list=6%, signal=27%
HALLMARK_HEME_METABOLISM	HALLMARK_HEME_METABOLISM	167	0.266884	1.1637	0.103175	0.232149	0.748	1613	tags=20%, list=11%, signal=22%
HALLMARK_WNT_BETA_CATENIN_SIGNALING	HALLMARK_WNT_BETA_CATENIN_SIGNALING	39	0.32862	1.11519	0.261745	0.259985	0.866	784	tags=13%, list=5%, signal=13%
HALLMARK_PROTEIN_SECRETION	HALLMARK_PROTEIN_SECRETION	91	0.261401	1.07947	0.275362	0.274377	0.925	3588	tags=32%, list=24%, signal=42%
