# Supplementary material for: The SWI/SNF ATPase BRG1 facilitates multiple pro-tumorigenic gene expression programs in SMARCB1-deficient cancer cells
Source: Oncogenesis. 2022 Jun 1;11(1):30. doi: 10.1038/s41389-022-00406-6 (PMC9160003; doi:10.1038/s41389-022-00406-6)
Supplement: Supplementary file 4 — Supplementary Table 3 [file 41389_2022_406_MOESM4_ESM.xlsx]

## Sheet: common-ATACchanged-enhancer.pea
Supplementary Table 3. Annotation of peaks that are identified as enhancer sites and have a cooresponding change in chromatin accessibility.
PeakID (cmd=annotatePeaks.pl /dev/fd/63 hg19)	Chr	Start	End	Strand	Peak Score	Focus Ratio/Region Size	Annotation	Detailed Annotation	Distance to TSS	Nearest PromoterID	Entrez ID	Nearest Unigene	Nearest Refseq	Nearest Ensembl	Gene Name	Gene Alias	Gene Description	Gene Type
peakchr3:149014647	chr3	149014648	149015197	+	0	NA	Intergenic	MIR|SINE|MIR	36303	NM_001184723	116441	Hs.22026	NM_138786	ENSG00000163762	TM4SF18	L6D	transmembrane 4 L six family member 18	protein-coding
peakchr8:115492256	chr8	115492257	115493915	+	0	NA	Intergenic	Intergenic	-1043918	NM_198123	114788	Hs.91381	NM_052900	ENSG00000164796	CSMD3	-	CUB and Sushi multiple domains 3	protein-coding
peakchr13:87775390	chr13	87775391	87777488	+	0	NA	Intergenic	X3_LINE|LINE|RTE-BovB	212264	NR_132371	106144533	Hs.525107	NR_132371		LINC00430	-	long intergenic non-protein coding RNA 430	ncRNA
peakchr2:43124011	chr2	43124012	43124962	+	0	NA	Intergenic	MLT1K|LTR|ERVL-MaLR	-104764	NM_012205	23498	Hs.368805	NM_012205	ENSG00000162882	HAAO	3-HAO|HAO|VCRL1|h3HAO	3-hydroxyanthranilate 3,4-dioxygenase	protein-coding
peakchr13:91100318	chr13	91100319	91101667	+	0	NA	Intergenic	L2a|LINE|L2	-44549	NR_120414	101927224	Hs.385801	NR_120414		LINC01049	-	long intergenic non-protein coding RNA 1049	ncRNA
peakchr18:26734669	chr18	26734670	26735069	+	0	NA	Intergenic	Intergenic	-977775	NM_001792	1000	Hs.464829	NM_001792	ENSG00000170558	CDH2	CD325|CDHN|CDw325|NCAD	cadherin 2	protein-coding
peakchr11:75024075	chr11	75024076	75025723	+	0	NA	intron (NM_004041, intron 1 of 15)	intron (NM_004041, intron 1 of 15)	21331	NR_029891	442900		NR_029891	ENSG00000199090	MIR326	MIRN326|hsa-mir-326|mir-326	microRNA 326	ncRNA
peakchr11:44264510	chr11	44264511	44265992	+	0	NA	intron (NM_001178083, intron 14 of 14)	intron (NM_001178083, intron 14 of 14)	66438	NM_021926	60529	Hs.436055	NM_021926	ENSG00000052850	ALX4	CRS5|FND2	ALX homeobox 4	protein-coding
peakchr15:67139794	chr15	67139795	67147667	+	0	NA	Intergenic	Intergenic	105122	NR_135687	102723481	Hs.512978	NR_135687	ENSG00000259289	LINC02206	-	long intergenic non-protein coding RNA 2206	ncRNA
peakchr20:10491755	chr20	10491756	10492559	+	0	NA	intron (NM_001009608, intron 2 of 7)	L3|LINE|CR1	76204	NM_001009608	128710	Hs.668782	NM_001009608	ENSG00000149346	SLX4IP	C20orf94|bA204H22.1|bA254M13.1|dJ1099D15.3	SLX4 interacting protein	protein-coding
peakchr11:73041294	chr11	73041295	73046853	+	0	NA	intron (NM_014786, intron 1 of 20)	MIR|SINE|MIR	-23668	NR_147696	100287837	Hs.573929	NR_147696	ENSG00000257038	LOC100287837	-	uncharacterized LOC100287837	ncRNA
peakchr17:68016493	chr17	68016494	68019775	+	0	NA	Intergenic	MIR3|SINE|MIR	-29278	NR_104129	101928141	Hs.639899	NR_104129	ENSG00000267603	LINC01028	TCONS_00025127	long intergenic non-protein coding RNA 1028	ncRNA
peakchr9:35907211	chr9	35907212	35908209	+	0	NA	TTS (NM_001039792)	TTS (NM_001039792)	1511	NM_001039792	646962	Hs.208081	NM_001039792	ENSG00000196196	HRCT1	LGLL338|PRO537|UNQ338	histidine rich carboxyl terminus 1	protein-coding
peakchr2:43313428	chr2	43313429	43314035	+	0	NA	Intergenic	Intergenic	15851	NR_151714	100506047	Hs.127112	NR_151714		LINC02580	-	long intergenic non-protein coding RNA 2580	ncRNA
peakchr6:70940324	chr6	70940325	70941677	+	0	NA	intron (NM_078485, intron 30 of 31)	intron (NM_078485, intron 30 of 31)	51899	NM_078485	1297	Hs.590892	NM_001851	ENSG00000112280	COL9A1	DJ149L1.1.2|EDM6|MED|STL4	collagen type IX alpha 1 chain	protein-coding
peakchr4:26070709	chr4	26070710	26071750	+	0	NA	Intergenic	Intergenic	155416	NM_001145432	389203	Hs.479386	NM_001145432	ENSG00000250317	SMIM20	C4orf52|MITRAC7|PNX	small integral membrane protein 20	protein-coding
peakchr22:51234450	chr22	51234451	51234850	+	0	NA	intron (NR_026982, intron 2 of 2)	MER31-int|LTR|ERV1	12493	NR_026982	284942	Hs.406135	NM_203302		RPL23AP82	RPL23A_43_1761	ribosomal protein L23a pseudogene 82	pseudo
peakchr2:127821367	chr2	127821368	127823118	+	0	NA	intron (NM_004305, intron 6 of 14)	intron (NM_004305, intron 6 of 14)	17398	NM_001320634	274	Hs.193163	NM_004305	ENSG00000136717	BIN1	AMPH2|AMPHL|CNM2|SH3P9	bridging integrator 1	protein-coding
peakchr6:43669897	chr6	43669898	43671119	+	0	NA	Intergenic	Intergenic	-14959	NM_001193343	55168	Hs.520149	NM_018135	ENSG00000096080	MRPS18A	HumanS18b|MRP-S18-3|MRP-S18-a|MRPS18-3|S18bmt|S18mt-a	mitochondrial ribosomal protein S18A	protein-coding
peakchr15:63191339	chr15	63191340	63196485	+	0	NA	Intergenic	Intergenic	77756	NR_029709	406965		NR_029709	ENSG00000211137	MIR190A	MIR190|MIRN190|hsa-mir-190a|miR-190|mir-190a	microRNA 190a	ncRNA
peakchr2:100234241	chr2	100234242	100234754	+	0	NA	intron (NM_002285, intron 12 of 23)	intron (NM_002285, intron 12 of 23)	-128019	NR_135653	51455	Hs.443077	NM_016316	ENSG00000135945	REV1	AIBP80|REV1L	REV1 DNA directed polymerase	protein-coding
peakchr15:40577448	chr15	40577449	40578151	+	0	NA	Intergenic	Intergenic	-3013	NM_001190479	100131244	Hs.711376	NM_001190479	ENSG00000230778	ANKRD63	-	ankyrin repeat domain 63	protein-coding
peakchr9:129552579	chr9	129552580	129554808	+	0	NA	Intergenic	Charlie8|DNA|hAT-Charlie	-13591	NM_001135776	23099	Hs.355581	NM_014007	ENSG00000169155	ZBTB43	ZBTB22B|ZNF-X|ZNF297B	zinc finger and BTB domain containing 43	protein-coding
peakchr2:71785702	chr2	71785703	71786538	+	0	NA	intron (NM_001130987, intron 22 of 55)	intron (NM_001130987, intron 22 of 55)	92291	NM_001130987	8291	Hs.252180	NM_003494	ENSG00000135636	DYSF	FER1L1|LGMD2B|LGMDR2|MMD1	dysferlin	protein-coding
peakchr12:109900949	chr12	109900950	109901431	+	0	NA	intron (NR_133898, intron 1 of 5)	intron (NR_133898, intron 1 of 5)	13915	NM_001317395	83892	Hs.524731	NM_031954	ENSG00000110906	KCTD10	BTBD28|MSTP028|ULRO61|hBACURD3	potassium channel tetramerization domain containing 10	protein-coding
peakchr17:67723824	chr17	67723825	67731512	+	0	NA	intron (NR_109971, intron 3 of 5)	L2c|LINE|L2	137540	NR_109972	101928122	Hs.579342	NR_109971	ENSG00000227517	LINC01483	-	long intergenic non-protein coding RNA 1483	ncRNA
peakchrX:132307795	chrX	132307796	132308195	+	0	NA	Intergenic	Intergenic	44387	NM_016521	51270		NM_016521	ENSG00000183434	TFDP3	CT30|DP4|HCA661	transcription factor Dp family member 3	protein-coding
peakchr8:118858758	chr8	118858759	118861519	+	0	NA	intron (NM_000127, intron 1 of 10)	intron (NM_000127, intron 1 of 10)	73013	NR_145799	109623457		NR_145799		SNORD168	-	small nucleolar RNA, C/D box 168	snoRNA
peakchr11:62234406	chr11	62234407	62234839	+	0	NA	intron (NM_024060, intron 5 of 5)	AluJb|SINE|Alu	48118	NM_003357	7356	Hs.523732	NM_003357	ENSG00000149021	SCGB1A1	CC10|CC16|CCPBP|CCSP|UGB|UP-1|UP1	secretoglobin family 1A member 1	protein-coding
peakchr2:178034305	chr2	178034306	178036781	+	0	NA	Intergenic	Intergenic	41596	NR_157853	105373759		NR_157853		LOC105373759	-	uncharacterized LOC105373759	ncRNA
peakchr3:189760292	chr3	189760293	189760815	+	0	NA	intron (NM_001134418, intron 1 of 14)	intron (NM_001134418, intron 1 of 14)	78132	NM_018192	55214	Hs.374191	NM_018192	ENSG00000090530	P3H2	LEPREL1|MCVD|MLAT4	prolyl 3-hydroxylase 2	protein-coding
peakchr15:99551857	chr15	99551858	99553326	+	0	NA	Intergenic	Intergenic	-1571	NM_001167902	145814	Hs.592021	NM_001102612	ENSG00000183571	PGPEP1L	-	pyroglutamyl-peptidase I like	protein-coding
peakchr16:25187254	chr16	25187255	25187858	+	0	NA	intron (NM_016309, intron 10 of 10)	intron (NM_016309, intron 10 of 10)	-27203	NR_039998	100506655	Hs.657576	NR_039998	ENSG00000260034	LCMT1-AS2	-	LCMT1 antisense RNA 2	ncRNA
peakchr17:67602316	chr17	67602317	67605765	+	0	NA	intron (NR_109971, intron 2 of 5)	intron (NR_109971, intron 2 of 5)	13913	NR_109972	101928122	Hs.579342	NR_109971	ENSG00000227517	LINC01483	-	long intergenic non-protein coding RNA 1483	ncRNA
peakchr10:110343500	chr10	110343501	110344586	+	0	NA	Intergenic	Intergenic	-514992	NR_125760	103695365	Hs.648991	NR_125760	ENSG00000229981	LINC01435	TCONS_00018040	long intergenic non-protein coding RNA 1435	ncRNA
peakchr2:100341642	chr2	100341643	100347703	+	0	NA	intron (NM_002285, intron 9 of 23)	intron (NM_002285, intron 9 of 23)	-238194	NR_135653	51455	Hs.443077	NM_016316	ENSG00000135945	REV1	AIBP80|REV1L	REV1 DNA directed polymerase	protein-coding
peakchr19:18396881	chr19	18396882	18399443	+	0	NA	Intergenic	Intergenic	5275	NR_036155	100422833		NR_036155	ENSG00000267959	MIR3188	mir-3188	microRNA 3188	ncRNA
peakchr22:35772181	chr22	35772182	35774494	+	0	NA	Intergenic	Intergenic	-3751	NM_002133	3162	Hs.517581	NM_002133	ENSG00000100292	HMOX1	HMOX1D|HO-1|HSP32|bK286B10	heme oxygenase 1	protein-coding
peakchr5:75565665	chr5	75565666	75568146	+	0	NA	intron (NM_001297716, intron 4 of 12)	intron (NM_001297716, intron 4 of 12)	-132204	NM_006633	10788	Hs.291030	NM_006633	ENSG00000145703	IQGAP2	-	IQ motif containing GTPase activating protein 2	protein-coding
peakchr3:176185894	chr3	176185895	176187957	+	0	NA	Intergenic	Tigger1|DNA|TcMar-Tigger	-45965	NR_107017	102465858		NR_107017	ENSG00000283333	MIR7977	hsa-mir-7977	microRNA 7977	ncRNA
peakchr1:39606742	chr1	39606743	39608813	+	0	NA	intron (NM_012090, intron 1 of 92)	intron (NM_012090, intron 1 of 92)	57939	NM_012090	23499	Hs.472475	NM_012090	ENSG00000127603	MACF1	ABP620|ACF7|LIS9|MACF|OFC4	microtubule actin crosslinking factor 1	protein-coding
peakchrX:132927953	chrX	132927954	132929470	+	0	NA	intron (NM_001164619, intron 1 of 6)	intron (NM_001164619, intron 1 of 6)	-102758	NR_148713	110806308	Hs.658628	NR_148713	ENSG00000286096	GPC3-AS1	-	GPC3 antisense RNA 1	ncRNA
peakchr17:29542851	chr17	29542852	29543542	+	0	NA	intron (NM_001128147, intron 13 of 14)	intron (NM_001128147, intron 13 of 14)	81060	NM_002544	4974	Hs.113874	NM_002544	ENSG00000126861	OMG	OMGP	oligodendrocyte myelin glycoprotein	protein-coding
peakchr5:159591782	chr5	159591783	159593072	+	0	NA	Intergenic	Intergenic	-21961	NM_001130958	2172	Hs.519719	NM_001445	ENSG00000170231	FABP6	I-15P|I-BABP|I-BALB|I-BAP|ILBP|ILBP3|ILLBP	fatty acid binding protein 6	protein-coding
peakchr5:134792939	chr5	134792940	134795847	+	0	NA	Intergenic	Intergenic	-6352	NM_001099221	497189	Hs.552091	NM_001099221	ENSG00000255833	TIFAB	-	TIFA inhibitor	protein-coding
peakchr9:132231398	chr9	132231399	132233996	+	0	NA	Intergenic	AluSz|SINE|Alu	-18242	NR_038955	100506190	Hs.529860	NR_038955		LINC00963	MetaLnc9	long intergenic non-protein coding RNA 963	ncRNA
peakchr17:49202113	chr17	49202114	49205382	+	0	NA	Intergenic	Intergenic	-5519	NM_001130527	9043	Hs.463439	NM_003971	ENSG00000008294	SPAG9	CT89|HLC-6|HLC4|HLC6|JIP-4|JIP4|JLP|PHET|PIG6	sperm associated antigen 9	protein-coding
peakchr9:127070944	chr9	127070945	127073181	+	0	NA	intron (NM_014397, intron 2 of 9)	intron (NM_014397, intron 2 of 9)	17364	NM_001166169	10783	Hs.197071	NM_014397	ENSG00000119408	NEK6	SID6-1512	NIMA related kinase 6	protein-coding
peakchr1:9949988	chr1	9949989	9951971	+	0	NA	intron (NM_020248, intron 1 of 5)	intron (NM_020248, intron 1 of 5)	19347	NM_001012329	56998	Hs.463759	NM_020248	ENSG00000178585	CTNNBIP1	ICAT	catenin beta interacting protein 1	protein-coding
peakchr6:105021950	chr6	105021951	105024139	+	0	NA	Intergenic	Intergenic	284376	NM_001321084	57531	Hs.434340	NM_020771	ENSG00000085382	HACE1	SPPRS	HECT domain and ankyrin repeat containing E3 ubiquitin protein ligase 1	protein-coding
peakchr20:34672970	chr20	34672971	34674416	+	0	NA	Intergenic	Intergenic	-5643	NM_001258331	2036	Hs.437422	NM_012156	ENSG00000088367	EPB41L1	4.1N|MRD11	erythrocyte membrane protein band 4.1 like 1	protein-coding
peakchr19:43354283	chr19	43354284	43355553	+	0	NA	intron (NR_026824, intron 2 of 6)	AluY|SINE|Alu	4952	NR_026824	653492	Hs.655399	NM_176809		PSG10P	PSG10|PSG12	pregnancy specific beta-1-glycoprotein 10, pseudogene	pseudo
peakchr3:49987095	chr3	49987096	49988218	+	0	NA	intron (NR_146071, intron 1 of 15)	SSU-rRNA_Hsa|rRNA|rRNA	10074	NR_146071	10180	Hs.696735	NM_005777	ENSG00000004534	RBM6	3G2|DEF-3|DEF3|HLC-11|NY-LU-12|g16	RNA binding motif protein 6	protein-coding
peakchr19:6060691	chr19	6060692	6061844	+	0	NA	intron (NM_000635, intron 1 of 17)	intron (NM_000635, intron 1 of 17)	49243	NM_000635	5990	Hs.465709	NM_000635	ENSG00000087903	RFX2	-	regulatory factor X2	protein-coding
peakchr11:119231781	chr11	119231782	119232400	+	0	NA	intron (NM_001243759, intron 1 of 11)	intron (NM_001243759, intron 1 of 11)	2827	NM_171997	9099	Hs.524085	NM_004205	ENSG00000036672	USP2	UBP41|USP9	ubiquitin specific peptidase 2	protein-coding
peakchr18:22444545	chr18	22444546	22446211	+	0	NA	Intergenic	Intergenic	122565	NR_146903	105372030		NR_146903		LINC01894	-	long intergenic non-protein coding RNA 1894	ncRNA
peakchr16:87490297	chr16	87490298	87492065	+	0	NA	intron (NM_015144, intron 2 of 12)	intron (NM_015144, intron 2 of 12)	34279	NM_015144	23174	Hs.156231	NM_015144	ENSG00000140948	ZCCHC14	BDG-29|BDG29	zinc finger CCHC-type containing 14	protein-coding
peakchr1:10070948	chr1	10070949	10071513	+	0	NA	intron (NR_138250, intron 4 of 4)	LTR24C|LTR|ERV1	13945	NM_052960	116362	Hs.422688	NM_052960	ENSG00000162444	RBP7	CRABP4|CRBP4|CRBPIV	retinol binding protein 7	protein-coding
peakchr19:43507543	chr19	43507544	43510908	+	0	NA	Intergenic	MER11D|LTR|ERVK	21395	NM_002785	5680	Hs.741150	NM_002785	ENSG00000243130	PSG11	PSBG-11|PSBG-13|PSG13|PSG14	pregnancy specific beta-1-glycoprotein 11	protein-coding
peakchr6:110842294	chr6	110842295	110845104	+	0	NA	Intergenic	L2|LINE|L2	-45883	NM_033125	85413	Hs.520319	NM_033125	ENSG00000004809	SLC22A16	CT2|FLIPT2|HEL-S-18|OAT6|OCT6|OKB1|dJ261K5.1	solute carrier family 22 member 16	protein-coding
peakchr2:36788457	chr2	36788458	36790160	+	0	NA	intron (NM_001042548, intron 5 of 8)	Charlie1b|DNA|hAT-Charlie	36002	NM_005102	9637	Hs.258563	NM_005102	ENSG00000171055	FEZ2	HUM3CL	fasciculation and elongation protein zeta 2	protein-coding
peakchr9:110013205	chr9	110013206	110014879	+	0	NA	Intergenic	L3|LINE|CR1	-31518	NM_002874	5887	Hs.521640	NM_002874	ENSG00000119318	RAD23B	HHR23B|HR23B|P58	RAD23 homolog B, nucleotide excision repair protein	protein-coding
peakchr12:45627393	chr12	45627394	45629646	+	0	NA	intron (NM_001142679, intron 1 of 19)	intron (NM_001142679, intron 1 of 19)	18642	NM_001142679	196527	Hs.505339	NM_001025356	ENSG00000177119	ANO6	BDPLT7|SCTS|TMEM16F	anoctamin 6	protein-coding
peakchr4:26286017	chr4	26286018	26286465	+	0	NA	Intergenic	AluSz|SINE|Alu	-35091	NM_005349	3516	Hs.479396	NM_005349	ENSG00000168214	RBPJ	AOS3|CBF1|IGKJRB|IGKJRB1|KBF2|RBP-J|RBPJK|RBPSUH|SUH|csl	recombination signal binding protein for immunoglobulin kappa J region	protein-coding
peakchr9:3922441	chr9	3922442	3923393	+	0	NA	intron (NM_001042413, intron 6 of 10)	L3|LINE|CR1	24271	NR_026663	84850	Hs.676113	NM_032764	ENSG00000237009	GLIS3-AS1	C9orf70	GLIS3 antisense RNA 1	ncRNA
peakchr2:171157001	chr2	171157002	171160352	+	0	NA	intron (NR_045682, intron 7 of 35)	intron (NR_045682, intron 7 of 35)	48776	NR_110576	101929753	Hs.534101	NR_110576		MYO3B-AS1	-	MYO3B antisense RNA 1	ncRNA
peakchr3:194908227	chr3	194908228	194909284	+	0	NA	intron (NM_152531, intron 2 of 3)	intron (NM_152531, intron 2 of 3)	40156	NR_102710	101410543	Hs.658170	NR_102710	ENSG00000230266	XXYLT1-AS2	-	XXYLT1 antisense RNA 2	ncRNA
peakchr6:11411783	chr6	11411784	11412947	+	0	NA	Intergenic	Intergenic	-29784	NR_073131	4739	Hs.37982	NM_006403	ENSG00000111859	NEDD9	CAS-L|CAS2|CASL|CASS2|HEF1	neural precursor cell expressed, developmentally down-regulated 9	protein-coding
peakchr3:36974176	chr3	36974177	36974995	+	0	NA	intron (NM_001329998, intron 1 of 23)	LTR10D|LTR|ERV1	11959	NM_001329998	9881	Hs.170999	NM_014831	ENSG00000168016	TRANK1	LBA1	tetratricopeptide repeat and ankyrin repeat containing 1	protein-coding
peakchr16:2885676	chr16	2885677	2887602	+	0	NA	Intergenic	Intergenic	6113	NR_026864	124221	Hs.434388	NM_178453	ENSG00000172460	PRSS30P	Disp|TMPRSS8|TMPRSS8P	serine protease 30, pseudogene	pseudo
peakchr2:178201729	chr2	178201730	178203947	+	0	NA	intron (NR_026966, intron 2 of 8)	ERVL-E-int|LTR|ERVL	-24228	NR_106767	102465255		NR_106767	ENSG00000278418	MIR6512	hsa-mir-6512|mir-6512	microRNA 6512	ncRNA
peakchr8:58756271	chr8	58756272	58757537	+	0	NA	Intergenic	Intergenic	98196	NR_134276	286178	Hs.255156	NR_134276	ENSG00000254139	LOC286178	-	uncharacterized LOC286178	ncRNA
peakchr16:4442482	chr16	4442483	4443731	+	0	NA	intron (NM_001351729, intron 7 of 27)	G-rich|Low_complexity|Low_complexity	21258	NM_138440	114990	Hs.372579	NM_138440	ENSG00000168140	VASN	SLITL2	vasorin	protein-coding
peakchr8:2240702	chr8	2240703	2242278	+	0	NA	Intergenic	Intergenic	216821	NR_106983	102465695		NR_106983	ENSG00000273593	MIR7160	hsa-mir-7160	microRNA 7160	ncRNA
peakchr20:52364314	chr20	52364315	52367154	+	0	NA	Intergenic	Intergenic	126514	NR_002189	391257	Hs.449977	NR_002189		SUMO1P1	PIC1L|UBL2|UBL6	SUMO1 pseudogene 1	pseudo
peakchr3:55658125	chr3	55658126	55658627	+	0	NA	intron (NR_132749, intron 16 of 17)	intron (NR_132749, intron 16 of 17)	35121	NR_024615	711	Hs.667161	NR_024615	ENSG00000281708	ERC2-IT1	C1orf1|C3orf51|Po42	ERC2 intronic transcript 1	ncRNA
peakchr1:117410937	chr1	117410938	117411691	+	0	NA	Intergenic	Intergenic	-41224	NM_020440	5738	Hs.418093	NM_020440	ENSG00000134247	PTGFRN	CD315|CD9P-1|EWI-F|FPRP|SMAP-6	prostaglandin F2 receptor inhibitor	protein-coding
peakchr3:64317049	chr3	64317050	64317653	+	0	NA	Intergenic	Intergenic	-63502	NM_001370528	166336	Hs.148105	NM_198859	ENSG00000163637	PRICKLE2	EPM5	prickle planar cell polarity protein 2	protein-coding
peakchr22:30019199	chr22	30019200	30020122	+	0	NA	intron (NM_181831, intron 1 of 14)	intron (NM_181831, intron 1 of 14)	20039	NM_181831	4771	Hs.187898	NM_000268	ENSG00000186575	NF2	ACN|BANF|SCH	neurofibromin 2	protein-coding
peakchr12:19584764	chr12	19584765	19585586	+	0	NA	Intergenic	LTR88b|LTR|Gypsy?	-7251	NM_001114176	121536	Hs.126497	NM_153207	ENSG00000139154	AEBP2	-	AE binding protein 2	protein-coding
peakchr6:121910571	chr6	121910572	121914881	+	0	NA	Intergenic	Intergenic	155934	NM_000165	2697	Hs.74471	NM_000165	ENSG00000152661	GJA1	AVSD3|CMDR|CX43|EKVP|EKVP3|GJAL|HLHS1|HSS|ODDD|PPKCA	gap junction protein alpha 1	protein-coding
peakchr9:114782926	chr9	114782927	114786183	+	0	NA	Intergenic	Intergenic	90175	NR_039814	100616114		NR_039814	ENSG00000266315	MIR4668	mir-4668	microRNA 4668	ncRNA
peakchr5:167761422	chr5	167761423	167762087	+	0	NA	intron (NM_001161662, intron 1 of 22)	intron (NM_001161662, intron 1 of 22)	43105	NM_001161661	23286	Hs.484047	NM_015238	ENSG00000113645	WWC1	HBEBP3|HBEBP36|KIBRA|MEMRYQTL|PPP1R168	WW and C2 domain containing 1	protein-coding
peakchr21:18863975	chr21	18863976	18865788	+	0	NA	Intergenic	Intergenic	-20342	NM_001207066	1525	Hs.627078	NM_001338	ENSG00000154639	CXADR	CAR|CAR4/6|HCAR	CXADR Ig-like cell adhesion molecule	protein-coding
peakchr1:54949430	chr1	54949431	54950616	+	0	NA	Intergenic	L2c|LINE|L2	-63878	NM_015547	26027	Hs.745173	NM_015547	ENSG00000162390	ACOT11	BFIT|STARD14|THEA|THEM1	acyl-CoA thioesterase 11	protein-coding
peakchr18:3670772	chr18	3670773	3672532	+	0	NA	intron (NM_001242763, intron 4 of 10)	intron (NM_001242763, intron 4 of 10)	67917	NR_119377	84777	Hs.659053	NM_032691		DLGAP1-AS2	-	DLGAP1 antisense RNA 2	ncRNA
peakchr6:151362104	chr6	151362105	151362522	+	0	NA	intron (NM_001242768, intron 26 of 27)	intron (NM_001242768, intron 26 of 27)	34169	NM_001350490	25902	Hs.591343	NM_015440	ENSG00000120254	MTHFD1L	FTHFSDC1|MTC1THFS|dJ292B18.2	methylenetetrahydrofolate dehydrogenase (NADP+ dependent) 1 like	protein-coding
peakchr4:41146211	chr4	41146212	41147358	+	0	NA	intron (NM_173075, intron 1 of 16)	intron (NM_173075, intron 1 of 16)	69774	NM_173075	323	Hs.479602	NM_004307	ENSG00000163697	APBB2	FE65L|FE65L1	amyloid beta precursor protein binding family B member 2	protein-coding
peakchr3:42077734	chr3	42077735	42078417	+	0	NA	Intergenic	Intergenic	-50616	NR_146089	22906	Hs.535711	NM_014965	ENSG00000182606	TRAK1	EIEE68|MILT1|OIP106	trafficking kinesin protein 1	protein-coding
peakchr12:63096336	chr12	63096337	63096972	+	0	NA	intron (NM_020700, intron 6 of 9)	MIRc|SINE|MIR	99188	NR_029661	406891		NR_029661	ENSG00000199179	MIRLET7I	LET7I|MIRNLET7I|hsa-let-7i|let-7i	microRNA let-7i	ncRNA
peakchr2:235357258	chr2	235357259	235357958	+	0	NA	intron (NR_146988, intron 2 of 2)	intron (NR_146988, intron 2 of 2)	5631	NR_146988	105373934	Hs.471685	NR_146988	ENSG00000231682	LINC01891	-	long intergenic non-protein coding RNA 1891	ncRNA
peakchr16:16167047	chr16	16167048	16169817	+	0	NA	intron (NM_004996, intron 14 of 30)	intron (NM_004996, intron 14 of 30)	124959	NM_004996	4363	Hs.391464	NM_004996	ENSG00000103222	ABCC1	ABC29|ABCC|GS-X|MRP|MRP1	ATP binding cassette subfamily C member 1	protein-coding
peakchr12:65985333	chr12	65985334	65989715	+	0	NA	intron (NR_120434, intron 2 of 4)	intron (NR_120434, intron 2 of 4)	-9125	NR_146529	105369807		NR_146529	ENSG00000256268	LINC02454	-	long intergenic non-protein coding RNA 2454	ncRNA
peakchr10:14479448	chr10	14479449	14480262	+	0	NA	Intergenic	Intergenic	1280	NR_031668	100302116		NR_031668	ENSG00000221371	MIR1265	MIRN1265|hsa-mir-1265	microRNA 1265	ncRNA
peakchr16:4190447	chr16	4190448	4191047	+	0	NA	Intergenic	MLT1L|LTR|ERVL-MaLR	-24304	NM_001116	115	Hs.391860	NM_001116	ENSG00000162104	ADCY9	AC9|ACIX	adenylate cyclase 9	protein-coding
peakchr7:55200238	chr7	55200239	55201947	+	0	NA	intron (NM_001346900, intron 1 of 27)	intron (NM_001346900, intron 1 of 27)	23561	NM_001346900	1956	Hs.488293	NM_005228	ENSG00000146648	EGFR	ERBB|ERBB1|HER1|NISBD2|PIG61|mENA	epidermal growth factor receptor	protein-coding
peakchr9:84437124	chr9	84437125	84437524	+	0	NA	Intergenic	Intergenic	-91028	NR_026851	347127	Hs.215235	NM_198509	ENSG00000240632	SPATA31D5P	FAM75D5|FAM75D5P	SPATA31 subfamily D member 5, pseudogene	pseudo
peakchr22:45641909	chr22	45641910	45642972	+	0	NA	Intergenic	Intergenic	-5791	NM_001009880	23313	Hs.592207	NM_015264	ENSG00000100364	KIAA0930	C22orf9|LSC3	KIAA0930	protein-coding
peakchr7:83097577	chr7	83097578	83098351	+	0	NA	intron (NM_001178129, intron 3 of 16)	intron (NM_001178129, intron 3 of 16)	172783	NM_001178129	9723	Hs.440730	NM_012431	ENSG00000170381	SEMA3E	M-SEMAH|M-SemaK|SEMAH|coll-5	semaphorin 3E	protein-coding
peakchrX:132011303	chrX	132011304	132013221	+	0	NA	intron (NM_001077188, intron 3 of 5)	MER61C|LTR|ERV1	83136	NM_147175	90161	Hs.385956	NM_147175	ENSG00000171004	HS6ST2	MRXSPM	heparan sulfate 6-O-sulfotransferase 2	protein-coding
peakchr5:139620388	chr5	139620389	139622248	+	0	NA	intron (NM_032412, intron 2 of 2)	intron (NM_032412, intron 2 of 2)	61368	NM_002622	5201	Hs.483564	NM_002622	ENSG00000113068	PFDN1	PDF|PFD1	prefoldin subunit 1	protein-coding
peakchr1:54422799	chr1	54422800	54423199	+	0	NA	intron (NM_001256409, intron 3 of 8)	intron (NM_001256409, intron 3 of 8)	10976	NM_001256409	115353	Hs.40094	NM_052940	ENSG00000116212	LRRC42	dJ167A19.4	leucine rich repeat containing 42	protein-coding
peakchr17:75311910	chr17	75311911	75312967	+	0	NA	intron (NM_001113492, intron 2 of 11)	intron (NM_001113492, intron 2 of 11)	-3158	NM_006640	10801	Hs.440932	NM_006640	ENSG00000184640	SEPTIN9	AF17q25|MSF|MSF1|NAPB|PNUTL4|SEPT9|SINT1|SeptD1	septin 9	protein-coding
peakchr12:96264383	chr12	96264384	96266133	+	0	NA	intron (NM_182496, intron 14 of 15)	MER2|DNA|TcMar-Tigger	12528	NM_003095	6636	Hs.105465	NM_003095	ENSG00000139343	SNRPF	SMF|Sm-F|snRNP-F	small nuclear ribonucleoprotein polypeptide F	protein-coding
peakchr3:192536919	chr3	192536920	192537386	+	0	NA	intron (NM_178496, intron 1 of 1)	intron (NM_178496, intron 1 of 1)	-91823	NM_004113	2257	Hs.390250	NM_004113	ENSG00000114279	FGF12	EIEE47|FGF12B|FHF1	fibroblast growth factor 12	protein-coding
peakchr7:129609785	chr7	129609786	129610222	+	0	NA	Intergenic	Intergenic	-17204	NM_003344	7328	Hs.643548	NM_003344	ENSG00000186591	UBE2H	E2-20K|GID3|UBC8|UBCH|UBCH2	ubiquitin conjugating enzyme E2 H	protein-coding
peakchr6:8185939	chr6	8185940	8186738	+	0	NA	Intergenic	AluY|SINE|Alu	-83511	NR_037618	100526837	Hs.719272	NR_037618		EEF1E1-BLOC1S5	EEF1E1-MUTED	EEF1E1-BLOC1S5 readthrough (NMD candidate)	ncRNA
peakchr12:116853817	chr12	116853818	116854359	+	0	NA	Intergenic	Intergenic	12035	NR_039683	100616309		NR_039683	ENSG00000264037	MIR4472-2	-	microRNA 4472-2	ncRNA
peakchr1:92197870	chr1	92197871	92199543	+	0	NA	intron (NM_001195684, intron 6 of 17)	intron (NM_001195684, intron 6 of 17)	153001	NM_003243	7049	Hs.482390	NM_003243	ENSG00000069702	TGFBR3	BGCAN|betaglycan	transforming growth factor beta receptor 3	protein-coding
peakchr2:26979372	chr2	26979373	26982642	+	0	NA	Intergenic	MER41A|LTR|ERV1	-6145	NM_017877	54978	Hs.1594	NM_017877	ENSG00000213699	SLC35F6	ANT2BP|C2orf18|TANGO9	solute carrier family 35 member F6	protein-coding
peakchr7:101128747	chr7	101128748	101132442	+	0	NA	intron (NM_001278563, intron 3 of 13)	MIRb|SINE|MIR	81691	NR_103748	100506527	Hs.535863	NR_103747	ENSG00000233123	LINC01007	-	long intergenic non-protein coding RNA 1007	ncRNA
peakchr15:42241720	chr15	42241721	42243172	+	0	NA	intron (NM_139265, intron 2 of 5)	intron (NM_139265, intron 2 of 5)	22309	NM_139265	30844	Hs.143703	NM_139265	ENSG00000103966	EHD4	PAST4	EH domain containing 4	protein-coding
peakchr2:100311349	chr2	100311350	100312274	+	0	NA	intron (NM_002285, intron 10 of 23)	intron (NM_002285, intron 10 of 23)	-205333	NR_135653	51455	Hs.443077	NM_016316	ENSG00000135945	REV1	AIBP80|REV1L	REV1 DNA directed polymerase	protein-coding
peakchr17:16321439	chr17	16321440	16324388	+	0	NA	intron (NM_016113, intron 2 of 14)	MIR|SINE|MIR	4029	NM_016113	51393	Hs.279746	NM_016113	ENSG00000187688	TRPV2	VRL|VRL-1|VRL1	transient receptor potential cation channel subfamily V member 2	protein-coding
peakchr2:47242902	chr2	47242903	47244015	+	0	NA	intron (NM_020458, intron 11 of 19)	MIRc|SINE|MIR	-74465	NM_001171511	90411	Hs.662152	NM_139279	ENSG00000180398	MCFD2	F5F8D|F5F8D2|LMAN1IP|SDNSF	multiple coagulation factor deficiency 2	protein-coding
peakchr8:579029	chr8	579030	581636	+	0	NA	intron (NM_001303100, intron 5 of 5)	intron (NM_001303100, intron 5 of 5)	-84552	NM_175075	157695	Hs.289293	NM_175075	ENSG00000180190	TDRP	C8orf42|Inm01|TDRP1|TDRP2	testis development related protein	protein-coding
peakchr1:9682025	chr1	9682026	9684095	+	0	NA	Intergenic	AluY|SINE|Alu	-28729	NM_005026	5293	Hs.518451	NM_005026	ENSG00000171608	PIK3CD	APDS|IMD14|P110DELTA|PI3K|p110D	phosphatidylinositol-4,5-bisphosphate 3-kinase catalytic subunit delta	protein-coding
peakchr5:74214876	chr5	74214877	74215691	+	0	NA	Intergenic	Intergenic	-52493	NM_015566	26049	Hs.91662	NM_015566	ENSG00000198780	FAM169A	SLAP75	family with sequence similarity 169 member A	protein-coding
peakchr1:9681073	chr1	9681074	9681976	+	0	NA	Intergenic	AluSx|SINE|Alu	-30264	NM_005026	5293	Hs.518451	NM_005026	ENSG00000171608	PIK3CD	APDS|IMD14|P110DELTA|PI3K|p110D	phosphatidylinositol-4,5-bisphosphate 3-kinase catalytic subunit delta	protein-coding
peakchr1:224269848	chr1	224269849	224272822	+	0	NA	Intergenic	AluSz|SINE|Alu	-30478	NM_001136115	23219	Hs.64691	NM_015176	ENSG00000143756	FBXO28	CENP-30|Fbx28	F-box protein 28	protein-coding
peakchr10:14456585	chr10	14456586	14459758	+	0	NA	Intergenic	MER41A|LTR|ERV1	-20403	NR_031668	100302116		NR_031668	ENSG00000221371	MIR1265	MIRN1265|hsa-mir-1265	microRNA 1265	ncRNA
peakchr8:130694157	chr8	130694158	130699677	+	0	NA	Intergenic	MIRb|SINE|MIR	-4432	NR_130917	137196	Hs.679457	NR_130917	ENSG00000229140	CCDC26	RAM	CCDC26 long non-coding RNA	ncRNA
peakchr16:4550291	chr16	4550292	4551133	+	0	NA	intron (NM_001286267, intron 2 of 6)	intron (NM_001286267, intron 2 of 6)	4853	NM_001127205	3163	Hs.284279	NM_002134	ENSG00000103415	HMOX2	HO-2	heme oxygenase 2	protein-coding
peakchr1:38465187	chr1	38465188	38466948	+	0	NA	intron (NM_004468, intron 1 of 5)	intron (NM_004468, intron 1 of 5)	5118	NM_004468	2275	Hs.57687	NM_004468	ENSG00000183386	FHL3	SLIM2	four and a half LIM domains 3	protein-coding
peakchr14:68638788	chr14	68638789	68639786	+	0	NA	intron (NM_001321817, intron 8 of 11)	intron (NM_001321817, intron 8 of 11)	348978	NM_001321815	5890	Hs.172587	NM_002877	ENSG00000182185	RAD51B	R51H2|RAD51L1|REC2	RAD51 paralog B	protein-coding
peakchr7:39287445	chr7	39287446	39289123	+	0	NA	intron (NM_001370959, intron 4 of 9)	intron (NM_001370959, intron 4 of 9)	80449	NR_145730	109616963		NR_145730	ENSG00000206947	SNORA20B	-	small nucleolar RNA, H/ACA box 20B	snoRNA
peakchr10:14446254	chr10	14446255	14453018	+	0	NA	Intergenic	Intergenic	-24360	NR_036181	100422843		NR_036181	ENSG00000266321	MIR4293	-	microRNA 4293	ncRNA
peakchr17:78958532	chr17	78958533	78959382	+	0	NA	Intergenic	ERVL-E-int|LTR|ERVL	-6684	NM_024591	79643	Hs.514560	NM_024591	ENSG00000176108	CHMP6	VPS20	charged multivesicular body protein 6	protein-coding
peakchr19:43297599	chr19	43297600	43298582	+	0	NA	Intergenic	HUERS-P3b-int|LTR|ERV1	-27924	NR_036584	100289650	Hs.680622	NR_036584	ENSG00000225877	PSG8-AS1	-	PSG8 antisense RNA 1	ncRNA
peakchr10:35612963	chr10	35612964	35613573	+	0	NA	intron (NM_181698, intron 3 of 11)	intron (NM_181698, intron 3 of 11)	-12169	NM_145012	219771	Hs.14745	NM_145012	ENSG00000108100	CCNY	C10orf9|CBCP1|CCNX|CFP1	cyclin Y	protein-coding
peakchr8:142369031	chr8	142369032	142369878	+	0	NA	intron (NM_005293, intron 1 of 1)	intron (NM_005293, intron 1 of 1)	7931	NM_005293	2843	Hs.152432	NM_005293	ENSG00000204882	GPR20	-	G protein-coupled receptor 20	protein-coding
peakchr18:47000214	chr18	47000215	47001368	+	0	NA	Intergenic	MER91B|DNA|hAT-Tip100	12813	NM_001035005	497661	Hs.603040	NM_001035005	ENSG00000177576	C18orf32	-	chromosome 18 open reading frame 32	protein-coding
peakchr3:115784303	chr3	115784304	115785566	+	0	NA	intron (NM_002338, intron 2 of 6)	MLT1A0|LTR|ERVL-MaLR	-160962	NR_145779	109623450		NR_145779		SNORD155	-	small nucleolar RNA, C/D box 155	snoRNA
peakchr1:53915526	chr1	53915527	53915931	+	0	NA	Intergenic	MER81|DNA|hAT-Blackjack	-9343	NM_033067	63948	Hs.131654	NM_033067	ENSG00000143006	DMRTB1	-	DMRT like family B with proline rich C-terminal 1	protein-coding
peakchr12:26244193	chr12	26244194	26245434	+	0	NA	Intergenic	Intergenic	33156	NM_030762	79365	Hs.177841	NM_030762	ENSG00000123095	BHLHE41	BHLHB3|DEC2|SHARP1|hDEC2	basic helix-loop-helix family member e41	protein-coding
peakchr5:75897053	chr5	75897054	75898270	+	0	NA	intron (NM_006633, intron 11 of 35)	intron (NM_006633, intron 11 of 35)	7132	NR_134278	101929109	Hs.665172	NR_134278	ENSG00000249713	LOC101929109	-	uncharacterized LOC101929109	ncRNA
peakchr5:151120128	chr5	151120129	151120950	+	0	NA	Intergenic	Intergenic	17653	NM_004045	475	Hs.125213	NM_004045	ENSG00000177556	ATOX1	ATX1|HAH1	antioxidant 1 copper chaperone	protein-coding
peakchr1:9249132	chr1	9249133	9249536	+	0	NA	intron (NR_132738, intron 2 of 2)	AluSz|SINE|Alu	-6937	NR_132742	106614088	Hs.551837	NR_132742	ENSG00000228526	MIR34AHG	-	MIR34A host gene	ncRNA
peakchr6:121972903	chr6	121972904	121975844	+	0	NA	Intergenic	Intergenic	217582	NM_000165	2697	Hs.74471	NM_000165	ENSG00000152661	GJA1	AVSD3|CMDR|CX43|EKVP|EKVP3|GJAL|HLHS1|HSS|ODDD|PPKCA	gap junction protein alpha 1	protein-coding
peakchr1:17342459	chr1	17342460	17343155	+	0	NA	Intergenic	L2c|LINE|L2	-4384	NM_001141973	23400	Hs.128866	NM_022089	ENSG00000159363	ATP13A2	CLN12|HSA9947|KRPPD|PARK9|SPG78	ATPase cation transporting 13A2	protein-coding
peakchr1:209211619	chr1	209211620	209213466	+	0	NA	Intergenic	Intergenic	66744	NR_146915	105372894	Hs.98665	NR_146915	ENSG00000236950	LINC01774	-	long intergenic non-protein coding RNA 1774	ncRNA
peakchr11:47437009	chr11	47437010	47438162	+	0	NA	3' UTR (NM_152264, exon 10 of 10)	3' UTR (NM_152264, exon 10 of 10)	7445	NM_001128225	91252	Hs.523664	NM_152264	ENSG00000165915	SLC39A13	EDSSPD3|LZT-Hs9|SCDEDS|ZIP13	solute carrier family 39 member 13	protein-coding
peakchr1:43618430	chr1	43618431	43618847	+	0	NA	intron (NM_001101376, intron 3 of 3)	intron (NM_001101376, intron 3 of 3)	5064	NM_001101376	440585	Hs.657614	NM_001101376	ENSG00000186973	FAM183A	-	family with sequence similarity 183 member A	protein-coding
peakchr17:47897700	chr17	47897701	47899062	+	0	NA	intron (NM_001199155, intron 8 of 13)	intron (NM_001199155, intron 8 of 13)	-24891	NM_001242791	729220	Hs.434138	NM_001242791		FLJ45513	-	uncharacterized LOC729220	protein-coding
peakchr10:29680054	chr10	29680055	29684194	+	0	NA	Intergenic	Intergenic	-16339	NR_110923	102724316	Hs.499209	NR_003930	ENSG00000224597	SVIL-AS1	-	SVIL antisense RNA 1	ncRNA
peakchr10:14480669	chr10	14480670	14481956	+	0	NA	Intergenic	Intergenic	2738	NR_031668	100302116		NR_031668	ENSG00000221371	MIR1265	MIRN1265|hsa-mir-1265	microRNA 1265	ncRNA
peakchr12:47506055	chr12	47506056	47506628	+	0	NA	intron (NM_001281429, intron 2 of 2)	intron (NM_001281429, intron 2 of 2)	-32600	NM_001370299	347902	Hs.121520	NM_181847	ENSG00000139211	AMIGO2	ALI1|AMIGO-2|DEGA	adhesion molecule with Ig like domain 2	protein-coding
peakchr2:160995808	chr2	160995809	161000001	+	0	NA	intron (NM_001282390, intron 7 of 13)	intron (NM_001282390, intron 7 of 13)	58878	NM_000888	3694	Hs.470399	NM_000888	ENSG00000115221	ITGB6	AI1H	integrin subunit beta 6	protein-coding
peakchr1:90408413	chr1	90408414	90412404	+	0	NA	Intergenic	Intergenic	50116	NR_002830	492303	Hs.550796	NR_002830		GEMIN8P4	-	gem nuclear organelle associated protein 8 pseudogene 4	pseudo
peakchr12:51219094	chr12	51219095	51219499	+	0	NA	Intergenic	Intergenic	-17412	NM_182559	283471	Hs.125571	NM_182559	ENSG00000186452	TMPRSS12	CT151	transmembrane serine protease 12	protein-coding
peakchr3:55659797	chr3	55659798	55661000	+	0	NA	intron (NR_132749, intron 16 of 17)	intron (NR_132749, intron 16 of 17)	33098	NR_024615	711	Hs.667161	NR_024615	ENSG00000281708	ERC2-IT1	C1orf1|C3orf51|Po42	ERC2 intronic transcript 1	ncRNA
peakchr1:8069799	chr1	8069800	8070725	+	0	NA	Intergenic	Intergenic	16107	NM_018948	54206	Hs.605445	NM_018948	ENSG00000116285	ERRFI1	GENE-33|MIG-6|MIG6|RALT	ERBB receptor feedback inhibitor 1	protein-coding
peakchr3:120150210	chr3	120150211	120151406	+	0	NA	intron (NM_007085, intron 2 of 10)	intron (NM_007085, intron 2 of 10)	19031	NM_007085	11167	Hs.269512	NM_007085	ENSG00000163430	FSTL1	FRP|FSL1|MIR198|OCC-1|OCC1|tsc36	follistatin like 1	protein-coding
peakchr12:51765130	chr12	51765131	51765878	+	0	NA	intron (NM_007210, intron 4 of 11)	intron (NM_007210, intron 4 of 11)	-19597	NM_001258401	9498	Hs.4749	NM_004858	ENSG00000050438	SLC4A8	NBC3|NDCBE	solute carrier family 4 member 8	protein-coding
peakchr1:36499807	chr1	36499808	36500609	+	0	NA	intron (NM_024852, intron 13 of 18)	MER51A|LTR|ERV1	-49487	NM_014466	27285	Hs.127111	NM_014466	ENSG00000092850	TEKT2	TEKTB1|TEKTIN-T|h-tektin-t	tektin 2	protein-coding
peakchr1:16507389	chr1	16507390	16509337	+	0	NA	Intergenic	Intergenic	-25799	NM_004431	1969	Hs.171596	NM_004431	ENSG00000142627	EPHA2	ARCC2|CTPA|CTPP1|CTRCT6|ECK	EPH receptor A2	protein-coding
peakchr1:192481557	chr1	192481558	192482170	+	0	NA	Intergenic	Intergenic	-63039	NM_002922	5996	Hs.75256	NM_002922	ENSG00000090104	RGS1	1R20|BL34|HEL-S-87|IER1|IR20	regulator of G protein signaling 1	protein-coding
peakchr10:21593117	chr10	21593118	21593811	+	0	NA	Intergenic	Intergenic	68415	NR_155751	105376444	Hs.638243	NR_155751		LINC02643	-	long intergenic non-protein coding RNA 2643	ncRNA
peakchr8:127500428	chr8	127500429	127501309	+	0	NA	Intergenic	L1PBa|LINE|L1	69854	NR_156466	157638	Hs.124951	NM_174911	ENSG00000168672	LRATD2	BCMP101|FAM84B|NSE2	LRAT domain containing 2	protein-coding
peakchr1:172246932	chr1	172246933	172248236	+	0	NA	intron (NM_001350204, intron 16 of 20)	MER30|DNA|hAT-Charlie	-133609	NR_038397	100628315	Hs.584880	NR_038397		DNM3OS	DNM3-AS1|MIR199A2HG	DNM3 opposite strand/antisense RNA	ncRNA
peakchr3:196392618	chr3	196392619	196393283	+	0	NA	Intergenic	LTR33|LTR|ERVL	26386	NM_198565	375387	Hs.702186	NM_198565	ENSG00000174004	NRROS	ELLP3030|GARPL1|LRRC33|UNQ3030	negative regulator of reactive oxygen species	protein-coding
peakchr9:78979069	chr9	78979070	78982366	+	0	NA	Intergenic	AluSx1|SINE|Alu	28624	NM_018339	55312	Hs.37558	NM_018339	ENSG00000135002	RFK	RIFK	riboflavin kinase	protein-coding
peakchr17:77823673	chr17	77823674	77824190	+	0	NA	Intergenic	Intergenic	-10693	NM_003655	8535	Hs.405046	NM_003655	ENSG00000141582	CBX4	NBP16|PC2	chromobox 4	protein-coding
peakchr14:103709694	chr14	103709695	103711131	+	0	NA	Intergenic	LTR10B|LTR|ERV1	-55048	NR_033938	100131366	Hs.147881	NR_033938	ENSG00000251533	LINC00605	-	long intergenic non-protein coding RNA 605	ncRNA
peakchr17:596908	chr17	596909	597899	+	0	NA	intron (NM_001366253, intron 4 of 18)	intron (NM_001366253, intron 4 of 18)	20675	NM_018289	55275	Hs.461819	NM_018289	ENSG00000141252	VPS53	HCCS1|PCH2E|hVps53L|pp13624	VPS53 subunit of GARP complex	protein-coding
peakchr11:44309010	chr11	44309011	44309661	+	0	NA	intron (NM_021926, intron 1 of 3)	intron (NM_021926, intron 1 of 3)	22353	NM_021926	60529	Hs.436055	NM_021926	ENSG00000052850	ALX4	CRS5|FND2	ALX homeobox 4	protein-coding
peakchrX:129010955	chrX	129010956	129011850	+	0	NA	Intergenic	Intergenic	-28694	NM_001166221	10813	Hs.458598	NM_006649	ENSG00000156697	UTP14A	NYCO16|SDCCAG16|Utp14|dJ537K23.3	UTP14A small subunit processome component	protein-coding
peakchr17:79617604	chr17	79617605	79618706	+	0	NA	exon (NM_001365725, exon 4 of 4)	exon (NM_001365725, exon 4 of 4)	2589	NM_001365725	5148	Hs.654482	NM_002602	ENSG00000185527	PDE6G	PDEG|RP57	phosphodiesterase 6G	protein-coding
peakchr2:40140728	chr2	40140729	40141443	+	0	NA	Intergenic	Intergenic	-3688	NR_038441	100128590	Hs.744988	NR_038441	ENSG00000227028	SLC8A1-AS1	-	SLC8A1 antisense RNA 1	ncRNA
peakchr11:76164993	chr11	76164994	76167513	+	0	NA	intron (NM_001300942, intron 5 of 21)	intron (NM_001300942, intron 5 of 21)	10184	NM_020193	56946	Hs.352588	NM_020193	ENSG00000158636	EMSY	C11orf30|GL002	EMSY transcriptional repressor, BRCA2 interacting	protein-coding
peakchr16:25234580	chr16	25234581	25237275	+	0	NA	intron (NM_001169, intron 4 of 5)	intron (NM_001169, intron 4 of 5)	7660	NM_001169	343	Hs.176658	NM_001169	ENSG00000103375	AQP8	AQP-8	aquaporin 8	protein-coding
peakchr9:100984015	chr9	100984016	100986879	+	0	NA	intron (NR_051978, intron 4 of 11)	L2b|LINE|L2	6052	NR_106913	102465514		NR_106913	ENSG00000278412	MIR6854	hsa-mir-6854	microRNA 6854	ncRNA
peakchr11:70235694	chr11	70235695	70236655	+	0	NA	Intergenic	MLT1H1|LTR|ERVL-MaLR	-8437	NM_138565	2017	Hs.596164	NM_005231	ENSG00000085733	CTTN	EMS1	cortactin	protein-coding
peakchr14:54393595	chr14	54393596	54395569	+	0	NA	Intergenic	Intergenic	20620	NR_049843	100847076		NR_049843	ENSG00000266431	MIR5580	-	microRNA 5580	ncRNA
peakchr19:2468622	chr19	2468623	2469703	+	0	NA	Intergenic	Intergenic	-6962	NM_015675	4616	Hs.110571	NM_015675	ENSG00000099860	GADD45B	GADD45BETA|MYD118	growth arrest and DNA damage inducible beta	protein-coding
peakchr1:223904346	chr1	223904347	223907435	+	0	NA	intron (NM_001146068, intron 2 of 20)	intron (NM_001146068, intron 2 of 20)	5650	NM_001748	824	Hs.350899	NM_001748	ENSG00000162909	CAPN2	CANP2|CANPL2|CANPml|mCANP	calpain 2	protein-coding
peakchr6:149654177	chr6	149654178	149654577	+	0	NA	intron (NM_015093, intron 1 of 8)	intron (NM_015093, intron 1 of 8)	14941	NM_015093	23118	Hs.269775	NM_015093	ENSG00000055208	TAB2	CHTD2|MAP3K7IP2|TAB-2	TGF-beta activated kinase 1 (MAP3K7) binding protein 2	protein-coding
peakchr11:78790726	chr11	78790727	78795353	+	0	NA	intron (NM_001098816, intron 4 of 33)	MIR3|SINE|MIR	320113	NR_030598	100126333		NR_030598	ENSG00000211997	MIR708	MIRN708|hsa-mir-708	microRNA 708	ncRNA
peakchr1:54945194	chr1	54945195	54946571	+	0	NA	Intergenic	Intergenic	-68018	NM_015547	26027	Hs.745173	NM_015547	ENSG00000162390	ACOT11	BFIT|STARD14|THEA|THEM1	acyl-CoA thioesterase 11	protein-coding
peakchr2:235914027	chr2	235914028	235914832	+	0	NA	intron (NM_001371304, intron 2 of 5)	intron (NM_001371304, intron 2 of 5)	-21949	NM_001371306
peakchr1:31977087	chr1	31977088	31977592	+	0	NA	Intergenic	Intergenic	5501	NR_034112	149086	Hs.729905	NR_034112	ENSG00000260386	LDC1P	LINC01225	leucine decarboxylase 1, pseudogene	pseudo
peakchr1:3016965	chr1	3016966	3024081	+	0	NA	intron (NM_199454, intron 1 of 16)	intron (NM_199454, intron 1 of 16)	-24016	NR_036215	100422968		NR_036215	ENSG00000283572	MIR4251	-	microRNA 4251	ncRNA
peakchr6:110841470	chr6	110841471	110842191	+	0	NA	Intergenic	Intergenic	-44015	NM_033125	85413	Hs.520319	NM_033125	ENSG00000004809	SLC22A16	CT2|FLIPT2|HEL-S-18|OAT6|OCT6|OKB1|dJ261K5.1	solute carrier family 22 member 16	protein-coding
peakchr8:127402516	chr8	127402517	127407989	+	0	NA	Intergenic	Intergenic	67513	NR_125421	101927657	Hs.552133	NR_125421	ENSG00000244791	LOC101927657	-	uncharacterized LOC101927657	ncRNA
peakchr13:91046111	chr13	91046112	91051413	+	0	NA	Intergenic	MER51-int|LTR|ERV1	-96780	NR_120414	101927224	Hs.385801	NR_120414		LINC01049	-	long intergenic non-protein coding RNA 1049	ncRNA
peakchr1:110380531	chr1	110380532	110381148	+	0	NA	Intergenic	HUERS-P1-int|LTR|ERV1	-72631	NM_172211	1435	Hs.173894	NM_000757	ENSG00000184371	CSF1	CSF-1|MCSF	colony stimulating factor 1	protein-coding
peakchr8:129895421	chr8	129895422	129896381	+	0	NA	Intergenic	MIRc|SINE|MIR	82346	NR_145483	106144608		NR_145483	ENSG00000229140	LINC00976	-	long intergenic non-protein coding RNA 976	ncRNA
peakchr4:55030283	chr4	55030284	55032928	+	0	NA	Intergenic	Intergenic	-63854	NM_006206	5156	Hs.74615	NM_006206	ENSG00000134853	PDGFRA	CD140A|PDGFR-2|PDGFR2	platelet derived growth factor receptor alpha	protein-coding
peakchr14:68697950	chr14	68697951	68699862	+	0	NA	intron (NM_001321817, intron 8 of 11)	intron (NM_001321817, intron 8 of 11)	396598	NR_135816	100996664		NR_135816		LOC100996664	-	uncharacterized LOC100996664	ncRNA
peakchr2:42343717	chr2	42343718	42346118	+	0	NA	Intergenic	Intergenic	-51575	NM_001145076	27436	Hs.713173	NM_019063	ENSG00000143924	EML4	C2orf2|ELP120|EMAP-4|EMAPL4|ROPP120	EMAP like 4	protein-coding
peakchr10:13756570	chr10	13756571	13757494	+	0	NA	intron (NM_001318336, intron 11 of 23)	AluSx3|SINE|Alu	-7465	NM_001318338	55691	Hs.330463	NM_018027	ENSG00000151474	FRMD4A	CCAFCA|FRMD4|bA295P9.4	FERM domain containing 4A	protein-coding
peakchr12:54130922	chr12	54130923	54132433	+	0	NA	Intergenic	Intergenic	-10442	NM_001143682	57658	Hs.156667	NM_020898	ENSG00000012822	CALCOCO1	Cocoa|PP13275|calphoglin	calcium binding and coiled-coil domain 1	protein-coding
peakchr2:235276874	chr2	235276875	235277682	+	0	NA	Intergenic	Intergenic	85961	NR_146988	105373934	Hs.471685	NR_146988	ENSG00000231682	LINC01891	-	long intergenic non-protein coding RNA 1891	ncRNA
peakchr17:42671312	chr17	42671313	42672893	+	0	NA	Intergenic	AluSx1|SINE|Alu	37251	NM_001466	2535	Hs.142912	NM_001466	ENSG00000180340	FZD2	Fz2|OMOD2|fz-2|fzE2|hFz2	frizzled class receptor 2	protein-coding
peakchr3:57160223	chr3	57160224	57161203	+	0	NA	intron (NM_001318864, intron 2 of 13)	intron (NM_001318864, intron 2 of 13)	38668	NM_017563	54756	Hs.150725	NM_017563	ENSG00000144730	IL17RD	HH18|IL-17RD|IL17RLM|SEF	interleukin 17 receptor D	protein-coding
peakchr14:100942301	chr14	100942302	100943743	+	0	NA	intron (NM_001350947, intron 3 of 6)	MIRb|SINE|MIR	91385	NM_001159531	57596	Hs.211751	NM_020836	ENSG00000183092	BEGAIN	-	brain enriched guanylate kinase associated	protein-coding
peakchr1:20940079	chr1	20940080	20940821	+	0	NA	intron (NM_001785, intron 3 of 3)	intron (NM_001785, intron 3 of 3)	-19501	NM_032409	65018	Hs.389171	NM_032409	ENSG00000158828	PINK1	BRPK|PARK6	PTEN induced kinase 1	protein-coding
peakchr21:30163341	chr21	30163342	30170518	+	0	NA	Intergenic	Intergenic	90759	NM_013240	29104	Hs.163846	NM_013240	ENSG00000156239	N6AMT1	C21orf127|HEMK2|MTQ2|N6AMT|PRED28|m.HsaHemK2P	N-6 adenine-specific DNA methyltransferase 1	protein-coding
peakchr8:58876657	chr8	58876658	58877959	+	0	NA	Intergenic	L2c|LINE|L2	-13609	NR_130934	100505477	Hs.434693	NR_130934	ENSG00000205293	LINC01602	T1560	long intergenic non-protein coding RNA 1602	ncRNA
peakchr16:68303080	chr16	68303081	68303578	+	0	NA	intron (NM_003983, intron 2 of 10)	L1MCc|LINE|L1	4900	NM_001076785	9057	Hs.679580	NM_003983	ENSG00000103064	SLC7A6	LAT-2|LAT3|y+LAT-2	solute carrier family 7 member 6	protein-coding
peakchr10:14509797	chr10	14509798	14510587	+	0	NA	Intergenic	Intergenic	31617	NR_031668	100302116		NR_031668	ENSG00000221371	MIR1265	MIRN1265|hsa-mir-1265	microRNA 1265	ncRNA
peakchr3:197198515	chr3	197198516	197199464	+	0	NA	Intergenic	MIR|SINE|MIR	37542	NR_145451	100129516	Hs.635286	NR_145451		LINC02012	-	long intergenic non-protein coding RNA 2012	ncRNA
peakchr8:86865345	chr8	86865346	86866867	+	0	NA	Intergenic	Intergenic	-25935	NR_003594	100288527	Hs.535056	NR_003594		REXO1L2P	-	REXO1 like 2, pseudogene	pseudo
peakchr6:110848212	chr6	110848213	110851662	+	0	NA	Intergenic	Intergenic	-52121	NM_033125	85413	Hs.520319	NM_033125	ENSG00000004809	SLC22A16	CT2|FLIPT2|HEL-S-18|OAT6|OCT6|OKB1|dJ261K5.1	solute carrier family 22 member 16	protein-coding
peakchr2:235903346	chr2	235903347	235906123	+	0	NA	intron (NM_001371304, intron 2 of 5)	intron (NM_001371304, intron 2 of 5)	14717	NM_001371305
peakchr2:47301700	chr2	47301701	47304640	+	0	NA	TTS (NM_001288953)	TTS (NM_001288953)	79277	NM_001163561	285051	Hs.531575	NM_173649	ENSG00000239605	STPG4	C2orf61|GSE	sperm-tail PG-rich repeat containing 4	protein-coding
peakchr17:41654270	chr17	41654271	41657434	+	0	NA	Intergenic	L2a|LINE|L2	-32144	NM_001079675	2118	Hs.434059	NM_001986	ENSG00000175832	ETV4	E1A-F|E1AF|PEA3|PEAS3	ETS variant 4	protein-coding
peakchr17:80257330	chr17	80257331	80258332	+	0	NA	Intergenic	AluSx1|SINE|Alu	-7141	NR_135639	101929511	Hs.147682	NR_135639	ENSG00000265692	LINC01970	-	long intergenic non-protein coding RNA 1970	ncRNA
peakchr9:109973307	chr9	109973308	109974298	+	0	NA	Intergenic	Intergenic	-71757	NM_002874	5887	Hs.521640	NM_002874	ENSG00000119318	RAD23B	HHR23B|HR23B|P58	RAD23 homolog B, nucleotide excision repair protein	protein-coding
peakchr8:143743795	chr8	143743796	143744195	+	0	NA	3' UTR (NM_003724, exon 3 of 3)	3' UTR (NM_003724, exon 3 of 3)	7390	NM_001077527	8629	Hs.535903	NM_003724	ENSG00000234616	JRK	JH8|jerky	Jrk helix-turn-helix protein	protein-coding
peakchr10:110380805	chr10	110380806	110381238	+	0	NA	Intergenic	Intergenic	-551971	NR_125760	103695365	Hs.648991	NR_125760	ENSG00000229981	LINC01435	TCONS_00018040	long intergenic non-protein coding RNA 1435	ncRNA
peakchr17:55535831	chr17	55535832	55537139	+	0	NA	intron (NM_001322250, intron 6 of 13)	intron (NM_001322250, intron 6 of 13)	64473	NR_110808	101927557	Hs.639984	NR_110808	ENSG00000266100	LOC101927557	-	uncharacterized LOC101927557	ncRNA
peakchr7:39342671	chr7	39342672	39346689	+	0	NA	intron (NM_001370959, intron 4 of 9)	intron (NM_001370959, intron 4 of 9)	24053	NR_145730	109616963		NR_145730	ENSG00000206947	SNORA20B	-	small nucleolar RNA, H/ACA box 20B	snoRNA
peakchr20:50699059	chr20	50699060	50701278	+	0	NA	TTS (NM_199427)	TTS (NM_199427)	21854	NM_001319146	55734	Hs.473082	NM_018197	ENSG00000020256	ZFP64	ZNF338	ZFP64 zinc finger protein	protein-coding
peakchr2:86238555	chr2	86238556	86239167	+	0	NA	Intergenic	Intergenic	94148	NM_015425	25885	Hs.531818	NM_015425	ENSG00000068654	POLR1A	A190|AFDCIN|RPA1|RPA194|RPO1-4|RPO14	RNA polymerase I subunit A	protein-coding
peakchr16:56882948	chr16	56882949	56885242	+	0	NA	3' UTR (NM_014669, exon 22 of 22)	3' UTR (NM_014669, exon 22 of 22)	-8335	NR_029680	406930		NR_029680	ENSG00000207649	MIR138-2	MIRN138-2|mir-138-2	microRNA 138-2	ncRNA
peakchr3:148673422	chr3	148673423	148674120	+	0	NA	Intergenic	Intergenic	-35424	NM_001184720	2992	Hs.477892	NM_004130	ENSG00000163754	GYG1	GSD15|GYG	glycogenin 1	protein-coding
peakchr12:65284681	chr12	65284682	65285226	+	0	NA	intron (NR_033988, intron 1 of 2)	intron (NR_033988, intron 1 of 2)	7400	NR_033988	400046	Hs.591032	NR_033988	ENSG00000255693	LINC02389	-	long intergenic non-protein coding RNA 2389	ncRNA
peakchr16:25189152	chr16	25189153	25190360	+	0	NA	TTS (NM_001032391)	TTS (NM_001032391)	-29403	NR_039998	100506655	Hs.657576	NR_039998	ENSG00000260034	LCMT1-AS2	-	LCMT1 antisense RNA 2	ncRNA
peakchr1:201682356	chr1	201682357	201683212	+	0	NA	intron (NM_020443, intron 2 of 29)	intron (NM_020443, intron 2 of 29)	-5852	NR_049823	100847050		NR_049823	ENSG00000264802	MIR5191	-	microRNA 5191	ncRNA
peakchr2:150598845	chr2	150598846	150602706	+	0	NA	intron (NR_110240, intron 2 of 2)	intron (NR_110240, intron 2 of 2)	114929	NR_145421	150596	Hs.470217	NM_153041	ENSG00000162947	LINC01931	-	long intergenic non-protein coding RNA 1931	ncRNA
peakchr4:77702295	chr4	77702296	77705366	+	0	NA	3' UTR (NM_020859, exon 11 of 11)	3' UTR (NM_020859, exon 11 of 11)	115466	NM_001029870	345079	Hs.257292	NM_001029870	ENSG00000186212	SOWAHB	ANKRD56	sosondowah ankyrin repeat domain family member B	protein-coding
peakchr1:201417038	chr1	201417039	201418721	+	0	NA	Intergenic	Intergenic	20419	NR_073080	23612	Hs.153944	NM_012396	ENSG00000174307	PHLDA3	TIH1	pleckstrin homology like domain family A member 3	protein-coding
peakchr6:154876267	chr6	154876268	154877957	+	0	NA	Intergenic	AluJb|SINE|Alu	-45293	NM_173515	154043	Hs.16064	NM_173515	ENSG00000153721	CNKSR3	CNK3|CNK3/IPCEF1|MAGI1	CNKSR family member 3	protein-coding
peakchr9:109975404	chr9	109975405	109976308	+	0	NA	Intergenic	Intergenic	-69704	NM_002874	5887	Hs.521640	NM_002874	ENSG00000119318	RAD23B	HHR23B|HR23B|P58	RAD23 homolog B, nucleotide excision repair protein	protein-coding
peakchr22:39686903	chr22	39686904	39689234	+	0	NA	Intergenic	Intergenic	21847	NR_000028	116938		NR_000028	ENSG00000209480	SNORD83B	RNU83B|U83B	small nucleolar RNA, C/D box 83B	snoRNA
peakchr1:234624256	chr1	234624257	234625893	+	0	NA	Intergenic	Intergenic	-10150	NM_005646	6894	Hs.498115	NM_005646	ENSG00000059588	TARBP1	TRM3|TRMT3|TRP-185|TRP185	TAR (HIV-1) RNA binding protein 1	protein-coding
peakchr9:139977322	chr9	139977323	139979307	+	0	NA	3' UTR (NM_207309, exon 9 of 9)	3' UTR (NM_207309, exon 9 of 9)	2954	NR_027447	100289341	Hs.593896	NR_027447	ENSG00000268996	MAN1B1-DT	MAN1B1-AS1	MAN1B1 divergent transcript	ncRNA
peakchr20:52388767	chr20	52388768	52391792	+	0	NA	Intergenic	MER58A|DNA|hAT-Charlie	101968	NR_002189	391257	Hs.449977	NR_002189		SUMO1P1	PIC1L|UBL2|UBL6	SUMO1 pseudogene 1	pseudo
peakchr2:150981523	chr2	150981524	150982755	+	0	NA	Intergenic	Intergenic	131382	NR_146972	105373683		NR_146972	ENSG00000231420	LINC01817	-	long intergenic non-protein coding RNA 1817	ncRNA
peakchr1:205253437	chr1	205253438	205254557	+	0	NA	Intergenic	Intergenic	27672	NM_001331034	9911	Hs.6360	NM_014858	ENSG00000133069	TMCC2	HUCEP11	transmembrane and coiled-coil domain family 2	protein-coding
peakchr17:40601239	chr17	40601240	40601639	+	0	NA	Intergenic	SVA_D|Other|Other	-9457	NM_001130020	535	Hs.463074	NM_005177	ENSG00000033627	ATP6V0A1	ATP6N1|ATP6N1A|Stv1|VPP1|Vph1|a1	ATPase H+ transporting V0 subunit a1	protein-coding
peakchr2:242486414	chr2	242486415	242486922	+	0	NA	intron (NR_033346, intron 1 of 1)	intron (NR_033346, intron 1 of 1)	-11492	NM_032515	666	Hs.293753	NM_032515	ENSG00000176720	BOK	BCL2L9|BOKL	BCL2 family apoptosis regulator BOK	protein-coding
peakchr18:9642443	chr18	9642444	9644930	+	0	NA	Intergenic	Intergenic	28425	NR_110774	101927323	Hs.151204	NR_110773	ENSG00000263627	PPP4R1-AS1	-	PPP4R1 antisense RNA 1	ncRNA
peakchr7:25431192	chr7	25431193	25432875	+	0	NA	Intergenic	Intergenic	-163929	NM_022150	64111	Hs.60473	NM_022150	ENSG00000105954	NPVF	C7orf9|RFRP	neuropeptide VF precursor	protein-coding
peakchr1:246771071	chr1	246771072	246772853	+	0	NA	intron (NM_152609, intron 2 of 10)	intron (NM_152609, intron 2 of 10)	42204	NM_152609	163882	Hs.368353	NM_152609	ENSG00000162852	CNST	C1orf71|PPP1R64	consortin, connexin sorting protein	protein-coding
peakchr6:105015168	chr6	105015169	105016298	+	0	NA	Intergenic	Intergenic	291688	NM_001321084	57531	Hs.434340	NM_020771	ENSG00000085382	HACE1	SPPRS	HECT domain and ankyrin repeat containing E3 ubiquitin protein ligase 1	protein-coding
peakchr21:19039567	chr21	19039568	19040252	+	0	NA	Intergenic	MER101B|LTR|ERV1	-54691	NM_006806	10950	Hs.473420	NM_006806	ENSG00000154640	BTG3	ANA|ANA/BTG3|APRO4|TOB5|TOB55|TOFA	BTG anti-proliferation factor 3	protein-coding
peakchr6:132406182	chr6	132406183	132407113	+	0	NA	Intergenic	Intergenic	29755	NR_039673	100616191		NR_039673	ENSG00000265669	MIR548AJ1	-	microRNA 548aj-1	ncRNA
peakchr2:10472459	chr2	10472460	10473252	+	0	NA	intron (NM_001258357, intron 1 of 4)	MER31B|LTR|ERV1	2567	NM_001258357	3241	Hs.580427	NM_002149	ENSG00000115756	HPCAL1	BDR1|HLP2|VILIP-3	hippocalcin like 1	protein-coding
peakchr1:8326771	chr1	8326772	8327306	+	0	NA	Intergenic	LTR24C|LTR|ERV1	-51106	NM_001080397	50651	Hs.463036	NM_001080397	ENSG00000162426	SLC45A1	DNB5|IDDNPF	solute carrier family 45 member 1	protein-coding
peakchr5:60110178	chr5	60110179	60112468	+	0	NA	intron (NM_024930, intron 1 of 8)	intron (NM_024930, intron 1 of 8)	28773	NM_024930	79993	Hs.274256	NM_024930	ENSG00000164181	ELOVL7	-	ELOVL fatty acid elongase 7	protein-coding
peakchr6:34954552	chr6	34954553	34955199	+	0	NA	intron (NM_015245, intron 8 of 23)	intron (NM_015245, intron 8 of 23)	97844	NM_015245	23294	Hs.656492	NM_015245	ENSG00000064999	ANKS1A	ANKS1	ankyrin repeat and sterile alpha motif domain containing 1A	protein-coding
peakchr4:123678647	chr4	123678648	123679665	+	0	NA	Intergenic	Intergenic	25297	NM_152618	166379	Hs.400698	NM_152618	ENSG00000181004	BBS12	C4orf24	Bardet-Biedl syndrome 12	protein-coding
peakchr17:40501649	chr17	40501650	40502629	+	0	NA	intron (NM_001369520, intron 1 of 23)	intron (NM_001369520, intron 1 of 23)	38321	NM_213662	6774	Hs.463059	NM_003150	ENSG00000168610	STAT3	ADMIO|ADMIO1|APRF|HIES	signal transducer and activator of transcription 3	protein-coding
peakchr6:107403175	chr6	107403176	107404004	+	0	NA	intron (NM_001080450, intron 4 of 4)	MLT1H|LTR|ERVL-MaLR	32046	NM_001080450	57673	Hs.418045	NM_001080450	ENSG00000178409	BEND3	KIAA1553	BEN domain containing 3	protein-coding
peakchr12:107518574	chr12	107518575	107526290	+	0	NA	Intergenic	AluSp|SINE|Alu	-35105	NM_004075	1407	Hs.151573	NM_004075	ENSG00000008405	CRY1	DSPD|PHLL1	cryptochrome circadian regulator 1	protein-coding
peakchr2:233253999	chr2	233254000	233254420	+	0	NA	Intergenic	MER65-int|LTR|ERV1	-2456	NR_028501	347694	Hs.452575	NR_028501	ENSG00000244280	ECEL1P2	ECEL2	endothelin converting enzyme like 1 pseudogene 2	pseudo
peakchr12:65781803	chr12	65781804	65783603	+	0	NA	intron (NM_198080, intron 4 of 5)	intron (NM_198080, intron 4 of 5)	109936	NM_001193461	253827	Hs.339024	NM_198080	ENSG00000174099	MSRB3	DFNB74	methionine sulfoxide reductase B3	protein-coding
peakchr17:42676629	chr17	42676630	42678126	+	0	NA	Intergenic	Intergenic	42526	NM_001466	2535	Hs.142912	NM_001466	ENSG00000180340	FZD2	Fz2|OMOD2|fz-2|fzE2|hFz2	frizzled class receptor 2	protein-coding
peakchr1:29209778	chr1	29209779	29211863	+	0	NA	Intergenic	AluSc8|SINE|Alu	-2782	NM_203342	2035	Hs.175437	NM_004437	ENSG00000159023	EPB41	4.1R|EL1|HE	erythrocyte membrane protein band 4.1	protein-coding
peakchr17:64528905	chr17	64528906	64530161	+	0	NA	intron (NM_002737, intron 3 of 16)	intron (NM_002737, intron 3 of 16)	-116561	NR_110822	101928001	Hs.650730	NR_110822		PRKCA-AS1	-	PRKCA antisense RNA 1	ncRNA
peakchr3:46152576	chr3	46152577	46153611	+	0	NA	Intergenic	HERVP71A-int|LTR|ERV1	-84119	NM_001024644	2829	Hs.128375	NM_005283	ENSG00000173578	XCR1	CCXCR1|GPR5	X-C motif chemokine receptor 1	protein-coding
peakchr10:104986428	chr10	104986429	104993694	+	0	NA	Intergenic	AluY|SINE|Alu	-15583	NM_001143909	729020	Hs.458437	NM_001143909	ENSG00000235376	RPEL1	-	ribulose-5-phosphate-3-epimerase like 1	protein-coding
peakchr9:126889783	chr9	126889784	126891964	+	0	NA	Intergenic	Intergenic	116827	NM_004789	9355	Hs.696425	NM_004789	ENSG00000106689	LHX2	LH2|hLhx2	LIM homeobox 2	protein-coding
peakchr2:172896433	chr2	172896434	172897207	+	0	NA	intron (NM_001322279, intron 1 of 9)	intron (NM_001322279, intron 1 of 9)	31960	NR_136276	254042	Hs.298250	NM_199227	ENSG00000172878	METAP1D	MAP 1D|MAP1D|MetAP 1D|Metap1l	methionyl aminopeptidase type 1D, mitochondrial	protein-coding
peakchr10:21651522	chr10	21651523	21654511	+	0	NA	intron (NR_155751, intron 3 of 4)	intron (NR_155751, intron 3 of 4)	8862	NR_155751	105376444	Hs.638243	NR_155751		LINC02643	-	long intergenic non-protein coding RNA 2643	ncRNA
peakchr12:66024654	chr12	66024655	66026809	+	0	NA	intron (NR_120432, intron 1 of 4)	intron (NR_120432, intron 1 of 4)	10420	NR_120431	100507065	Hs.591038	NR_120431		LOC100507065	-	uncharacterized LOC100507065	ncRNA
peakchr15:72535154	chr15	72535155	72536779	+	0	NA	intron (NR_136599, intron 19 of 22)	intron (NR_136599, intron 19 of 22)	-12002	NM_001206797	5315	Hs.534770	NM_002654	ENSG00000067225	PKM	CTHBP|HEL-S-30|OIP3|PK3|PKM2|TCB|THBP1	pyruvate kinase M1/2	protein-coding
peakchr12:63103803	chr12	63103804	63114086	+	0	NA	intron (NM_020700, intron 6 of 9)	intron (NM_020700, intron 6 of 9)	111479	NR_029661	406891		NR_029661	ENSG00000199179	MIRLET7I	LET7I|MIRNLET7I|hsa-let-7i|let-7i	microRNA let-7i	ncRNA
peakchr2:27929017	chr2	27929018	27929470	+	0	NA	non-coding (NR_135200, exon 2 of 2)	non-coding (NR_135200, exon 2 of 2)	9355	NR_135200	100129995	Hs.515878	NR_135200	ENSG00000205334	LINC01460	-	long intergenic non-protein coding RNA 1460	ncRNA
peakchr12:79775562	chr12	79775563	79776142	+	0	NA	intron (NM_001135806, intron 8 of 9)	intron (NM_001135806, intron 8 of 9)	-37185	NR_031700	100302136		NR_031700	ENSG00000221788	MIR1252	MIRN1252|hsa-mir-1252	microRNA 1252	ncRNA
peakchr11:73577561	chr11	73577562	73578027	+	0	NA	Intergenic	Intergenic	-9950	NM_001267806	80227	Hs.525017	NM_025155	ENSG00000175575	PAAF1	PAAF|Rpn14|WDR71	proteasomal ATPase associated factor 1	protein-coding
peakchr1:171974750	chr1	171974751	171975668	+	0	NA	intron (NM_001350204, intron 4 of 20)	intron (NM_001350204, intron 4 of 20)	-132739	NR_036066	100422882		NR_036066	ENSG00000283152	MIR3120	mir-3120	microRNA 3120	ncRNA
peakchr12:47587625	chr12	47587626	47589561	+	0	NA	intron (NM_001281429, intron 2 of 2)	intron (NM_001281429, intron 2 of 2)	6998	NR_039847	100616486		NR_039847	ENSG00000263838	MIR4698	-	microRNA 4698	ncRNA
peakchr8:17520548	chr8	17520549	17520964	+	0	NA	intron (NR_156437, intron 7 of 13)	intron (NR_156437, intron 7 of 13)	13254	NM_001330470	57509	Hs.7946	NM_020749	ENSG00000129422	MTUS1	ATBP|ATIP|ATIP3|ICIS|MP44|MTSG1	microtubule associated scaffold protein 1	protein-coding
peakchr17:57831080	chr17	57831081	57836570	+	0	NA	intron (NM_001329401, intron 4 of 9)	intron (NM_001329401, intron 4 of 9)	48810	NM_001329400	81671	Hs.444569	NM_030938	ENSG00000062716	VMP1	EPG3|TANGO5|TMEM49	vacuole membrane protein 1	protein-coding
peakchr1:212659253	chr1	212659254	212659743	+	0	NA	Intergenic	Intergenic	53236	NR_026598	29937	Hs.461787	NM_013349	ENSG00000117691	NENF	CIR2|SCIRP10|SPUF	neudesin neurotrophic factor	protein-coding
peakchr1:183241489	chr1	183241490	183242036	+	0	NA	intron (NM_170706, intron 8 of 10)	intron (NM_170706, intron 8 of 10)	32246	NM_170706	23057	Hs.497123	NM_015039	ENSG00000157064	NMNAT2	C1orf15|PNAT2	nicotinamide nucleotide adenylyltransferase 2	protein-coding
peakchr14:57650585	chr14	57650586	57652237	+	0	NA	Intergenic	Intergenic	84212	NM_006544	10640	Hs.743987	NM_006544	ENSG00000070367	EXOC5	HSEC10|PRO1912|SEC10|SEC10L1|SEC10P	exocyst complex component 5	protein-coding
peakchrX:132010493	chrX	132010494	132010981	+	0	NA	intron (NM_001077188, intron 3 of 5)	intron (NM_001077188, intron 3 of 5)	84661	NM_147175	90161	Hs.385956	NM_147175	ENSG00000171004	HS6ST2	MRXSPM	heparan sulfate 6-O-sulfotransferase 2	protein-coding
peakchr5:158611848	chr5	158611849	158612394	+	0	NA	intron (NM_001199381, intron 3 of 10)	intron (NM_001199381, intron 3 of 10)	22535	NM_001199382	153830	Hs.349306	NM_144726	ENSG00000145860	RNF145	-	ring finger protein 145	protein-coding
peakchr9:4334334	chr9	4334335	4334810	+	0	NA	Intergenic	Intergenic	-34504	NM_001042413	169792	Hs.162125	NM_152629	ENSG00000107249	GLIS3	NDH|ZNF515	GLIS family zinc finger 3	protein-coding
peakchr5:149696367	chr5	149696368	149700463	+	0	NA	Intergenic	L2a|LINE|L2	-15947	NM_001012301	340075	Hs.591252	NM_001012301	ENSG00000183876	ARSI	ASI|SPG66	arylsulfatase family member I	protein-coding
peakchr22:29156244	chr22	29156245	29156947	+	0	NA	Intergenic	Intergenic	-12066	NM_001284264	150275	Hs.406460	NM_173510	ENSG00000159873	CCDC117	dJ366L4.1	coiled-coil domain containing 117	protein-coding
peakchr3:149018249	chr3	149018250	149019423	+	0	NA	Intergenic	L1MA3|LINE|L1	32389	NM_001184723	116441	Hs.22026	NM_138786	ENSG00000163762	TM4SF18	L6D	transmembrane 4 L six family member 18	protein-coding
peakchr11:73528698	chr11	73528699	73530982	+	0	NA	intron (NM_001318499, intron 4 of 8)	intron (NM_001318499, intron 4 of 8)	30921	NM_001318500	51642	Hs.503239	NM_016055	ENSG00000175581	MRPL48	CGI-118|HSPC290|L48MT|MRP-L48	mitochondrial ribosomal protein L48	protein-coding
peakchr20:43201202	chr20	43201203	43202114	+	0	NA	intron (NM_007066, intron 1 of 3)	intron (NM_007066, intron 1 of 3)	-9562	NM_001281445	11142	Hs.472831	NM_007066	ENSG00000168734	PKIG	PKI-gamma	cAMP-dependent protein kinase inhibitor gamma	protein-coding
peakchr9:3965320	chr9	3965321	3966186	+	0	NA	intron (NM_001042413, intron 4 of 10)	intron (NM_001042413, intron 4 of 10)	67107	NR_026663	84850	Hs.676113	NM_032764	ENSG00000237009	GLIS3-AS1	C9orf70	GLIS3 antisense RNA 1	ncRNA
peakchr1:43457068	chr1	43457069	43459696	+	0	NA	Intergenic	L1MCa|LINE|L1	33662	NR_033967	440584	Hs.260928	NR_033967	ENSG00000227533	SLC2A1-AS1	-	SLC2A1 antisense RNA 1	ncRNA
peakchr1:151558031	chr1	151558032	151558552	+	0	NA	Intergenic	Intergenic	-26234	NM_030918	81609	Hs.192326	NM_030918	ENSG00000143376	SNX27	MRT1|MY014	sorting nexin 27	protein-coding
peakchr20:30286132	chr20	30286133	30287966	+	0	NA	intron (NR_134257, intron 1 of 2)	intron (NR_134257, intron 1 of 2)	-22261	NR_131907	103021294		NR_131907	ENSG00000281376	ABALON	INXS	apoptotic BCL2L1-antisense long non-coding RNA	ncRNA
peakchr3:58546429	chr3	58546430	58547213	+	0	NA	Intergenic	AluSz6|SINE|Alu	16297	NM_001076778	11170	Hs.506357	NM_007177	ENSG00000168309	FAM107A	DRR1|TU3A	family with sequence similarity 107 member A	protein-coding
peakchr17:38323559	chr17	38323560	38325396	+	0	NA	exon (NM_007359, exon 11 of 14)	exon (NM_007359, exon 11 of 14)	6292	NR_106926	102466986		NR_106926	ENSG00000284144	MIR6866	hsa-mir-6866	microRNA 6866	ncRNA
peakchr12:65834704	chr12	65834705	65837165	+	0	NA	intron (NM_198080, intron 4 of 5)	intron (NM_198080, intron 4 of 5)	115156	NR_135033	105369187	Hs.738044	NR_135033	ENSG00000250748	LOC105369187	-	uncharacterized LOC105369187	ncRNA
peakchr6:151177879	chr6	151177880	151179389	+	0	NA	Intergenic	LTR10E|LTR|ERV1	-8181	NM_015440	25902	Hs.591343	NM_015440	ENSG00000120254	MTHFD1L	FTHFSDC1|MTC1THFS|dJ292B18.2	methylenetetrahydrofolate dehydrogenase (NADP+ dependent) 1 like	protein-coding
peakchr10:13752735	chr10	13752736	13755708	+	0	NA	intron (NM_001318336, intron 11 of 23)	intron (NM_001318336, intron 11 of 23)	-4655	NM_001318338	55691	Hs.330463	NM_018027	ENSG00000151474	FRMD4A	CCAFCA|FRMD4|bA295P9.4	FERM domain containing 4A	protein-coding
peakchr10:21573430	chr10	21573431	21576509	+	0	NA	Intergenic	Intergenic	86909	NR_155751	105376444	Hs.638243	NR_155751		LINC02643	-	long intergenic non-protein coding RNA 2643	ncRNA
peakchr19:39173781	chr19	39173782	39177397	+	0	NA	intron (NM_001322033, intron 1 of 20)	(TTTG)n|Simple_repeat|Simple_repeat	37300	NM_004924	81	Hs.270291	NM_004924	ENSG00000130402	ACTN4	ACTININ-4|FSGS|FSGS1	actinin alpha 4	protein-coding
peakchr3:177063041	chr3	177063042	177064292	+	0	NA	Intergenic	Intergenic	51437	NR_047465	100820709	Hs.518409	NR_047465	ENSG00000203645	LINC00501	-	long intergenic non-protein coding RNA 501	ncRNA
peakchr10:104387200	chr10	104387201	104390272	+	0	NA	intron (NM_016169, intron 11 of 11)	AluSp|SINE|Alu	-15516	NM_001345950	81603	Hs.336810	NM_030912	ENSG00000171206	TRIM8	GERP|RNF27	tripartite motif containing 8	protein-coding
peakchr17:1682837	chr17	1682838	1683414	+	0	NA	3' UTR (NM_052928, exon 11 of 11)	3' UTR (NM_052928, exon 11 of 11)	8161	NM_001329905	5176	Hs.532768	NM_002615	ENSG00000132386	SERPINF1	EPC-1|OI12|OI6|PEDF|PIG35	serpin family F member 1	protein-coding
peakchr2:20782347	chr2	20782348	20785974	+	0	NA	Intergenic	Intergenic	8147	NR_046836	100874343	Hs.591546	NR_046836	ENSG00000231948	HS1BP3-IT1	-	HS1BP3 intronic transcript 1	ncRNA
peakchr15:35765355	chr15	35765356	35773675	+	0	NA	intron (NM_080650, intron 3 of 8)	intron (NM_080650, intron 3 of 8)	68851	NM_001141972	89978	Hs.107196	NM_080650	ENSG00000134146	DPH6	ATPBD4	diphthamine biosynthesis 6	protein-coding
peakchr2:150545690	chr2	150545691	150551612	+	0	NA	intron (NR_110240, intron 1 of 2)	MLT1C|LTR|ERVL-MaLR	-104362	NM_015702	27249	Hs.5324	NM_015702	ENSG00000168288	MMADHC	C2orf25|CL25022|cblD	metabolism of cobalamin associated D	protein-coding
peakchr1:8297644	chr1	8297645	8300085	+	0	NA	Intergenic	Intergenic	30133	NR_125998	102724539	Hs.516816	NR_125998	ENSG00000227634	LINC01714	-	long intergenic non-protein coding RNA 1714	ncRNA
peakchr12:106476798	chr12	106476799	106478436	+	0	NA	intron (NM_014840, intron 4 of 6)	intron (NM_014840, intron 4 of 6)	56194	NM_014840	9891	Hs.524692	NM_014840	ENSG00000074590	NUAK1	ARK5	NUAK family kinase 1	protein-coding
peakchr20:52383636	chr20	52383637	52386458	+	0	NA	Intergenic	MIRb|SINE|MIR	107201	NR_002189	391257	Hs.449977	NR_002189		SUMO1P1	PIC1L|UBL2|UBL6	SUMO1 pseudogene 1	pseudo
peakchr7:44144666	chr7	44144667	44145329	+	0	NA	intron (NM_001129, intron 1 of 20)	intron (NM_001129, intron 1 of 20)	1054	NM_001129	165	Hs.439463	NM_001129	ENSG00000106624	AEBP1	ACLP	AE binding protein 1	protein-coding
peakchr9:35510270	chr9	35510271	35511723	+	0	NA	intron (NM_001330740, intron 1 of 10)	intron (NM_001330740, intron 1 of 10)	20889	NM_014806	9853	Hs.493796	NM_014806	ENSG00000198853	RUSC2	Iporin|MRT61	RUN and SH3 domain containing 2	protein-coding
peakchr19:28458521	chr19	28458522	28464960	+	0	NA	intron (NR_146734, intron 6 of 7)	AluSx1|SINE|Alu	-176893	NR_027301	148189	Hs.706547	NR_027301	ENSG00000261824	LINC00662	-	long intergenic non-protein coding RNA 662	ncRNA
peakchr1:110715433	chr1	110715434	110717463	+	0	NA	intron (NM_001010898, intron 3 of 11)	intron (NM_001010898, intron 3 of 11)	23332	NM_001010898	388662	Hs.128382	NM_001010898	ENSG00000197106	SLC6A17	MRT48|NTT4	solute carrier family 6 member 17	protein-coding
peakchr17:47098316	chr17	47098317	47100506	+	0	NA	intron (NM_006546, intron 2 of 14)	intron (NM_006546, intron 2 of 14)	24664	NM_001160423	10642	Hs.144936	NM_006546	ENSG00000159217	IGF2BP1	CRD-BP|CRDBP|IMP-1|IMP1|VICKZ1|ZBP1	insulin like growth factor 2 mRNA binding protein 1	protein-coding
peakchr22:36857240	chr22	36857241	36859108	+	0	NA	Intergenic	Intergenic	19513	NM_012473	25828	Hs.211929	NM_012473	ENSG00000100348	TXN2	COXPD29|MT-TRX|MTRX|TRX2|TXN	thioredoxin 2	protein-coding
peakchr2:150513791	chr2	150513792	150514847	+	0	NA	intron (NR_110240, intron 1 of 2)	intron (NR_110240, intron 1 of 2)	-70030	NM_015702	27249	Hs.5324	NM_015702	ENSG00000168288	MMADHC	C2orf25|CL25022|cblD	metabolism of cobalamin associated D	protein-coding
peakchr10:22215987	chr10	22215988	22217137	+	0	NA	intron (NM_022365, intron 3 of 11)	MER112|DNA|hAT-Charlie	76097	NM_022365	64215	Hs.499000	NM_022365	ENSG00000136770	DNAJC1	DNAJL1|ERdj1|HTJ1|MTJ1	DnaJ heat shock protein family (Hsp40) member C1	protein-coding
peakchr12:105900969	chr12	105900970	105902039	+	0	NA	Intergenic	Intergenic	177035	NM_001145199	387882	Hs.368938	NM_207376	ENSG00000235162	C12orf75	AGD3|OCC-1|OCC1	chromosome 12 open reading frame 75	protein-coding
peakchr3:115983878	chr3	115983879	115984578	+	0	NA	intron (NM_002338, intron 1 of 6)	intron (NM_002338, intron 1 of 6)	-94643	NR_109998	101926903	Hs.26479	NR_109998	ENSG00000240922	LSAMP-AS1	-	LSAMP antisense RNA 1	ncRNA
peakchr16:73102430	chr16	73102431	73103175	+	0	NA	Intergenic	Intergenic	-9883	NM_001164766	463	Hs.598297	NM_006885	ENSG00000140836	ZFHX3	ATBF1|ATBT|ZNF927	zinc finger homeobox 3	protein-coding
peakchrX:10723326	chrX	10723327	10724400	+	0	NA	intron (NM_033290, intron 1 of 9)	intron (NM_033290, intron 1 of 9)	-78084	NM_001098624	4281	Hs.27695	NM_000381	ENSG00000101871	MID1	BBBG1|FXY|GBBB1|MIDIN|OGS1|OS|OSX|RNF59|TRIM18|XPRF|ZNFXY	midline 1	protein-coding
peakchr7:47649767	chr7	47649768	47651251	+	0	NA	Intergenic	Intergenic	-11028	NR_108090	101929086	Hs.563487	NR_108090	ENSG00000236078	LINC01447	-	long intergenic non-protein coding RNA 1447	ncRNA
peakchr7:106376210	chr7	106376211	106377723	+	0	NA	Intergenic	L1M4c|LINE|L1	-75363	NM_175884	168455	Hs.29692	NM_175884	ENSG00000253276	CCDC71L	C7orf74	coiled-coil domain containing 71 like	protein-coding
peakchr9:134242020	chr9	134242021	134243459	+	0	NA	Intergenic	AluJo|SINE|Alu	-62737	NM_013318	84726	Hs.743955	NM_013318	ENSG00000130723	PRRC2B	BAT2L|BAT2L1|KIAA0515|LQFBS-1	proline rich coiled-coil 2B	protein-coding
peakchr1:9676891	chr1	9676892	9678598	+	0	NA	Intergenic	Intergenic	28776	NM_001130924	199953	Hs.632365	NM_001010866	ENSG00000188807	TMEM201	Ima1|NET5|SAMP1	transmembrane protein 201	protein-coding
peakchr19:48360534	chr19	48360535	48362593	+	0	NA	Intergenic	AluSx1|SINE|Alu	28008	NM_003167	6822	Hs.515835	NM_003167	ENSG00000105398	SULT2A1	DHEA-ST|DHEAS|HST|ST2|ST2A1|ST2A3|STD|hSTa	sulfotransferase family 2A member 1	protein-coding
peakchr17:46090079	chr17	46090080	46094068	+	0	NA	Intergenic	Intergenic	-18174	NR_162100	113218499		NR_162100		MIR10226	-	microRNA 10226	ncRNA
peakchr8:131495145	chr8	131495146	131496907	+	0	NA	Intergenic	Intergenic	-40106	NM_001362926	50807	Hs.655552	NM_018482	ENSG00000153317	ASAP1	AMAP1|CENTB4|DDEF1|PAG2|PAP|ZG14P	ArfGAP with SH3 domain, ankyrin repeat and PH domain 1	protein-coding
peakchr17:79540878	chr17	79540879	79542043	+	0	NA	intron (NM_001369698, intron 12 of 16)	intron (NM_001369698, intron 12 of 16)	2998	NR_130139	55666	Hs.464333	NM_017921	ENSG00000182446	NPLOC4	NPL4	NPL4 homolog, ubiquitin recognition factor	protein-coding
peakchr4:143468478	chr4	143468479	143475358	+	0	NA	intron (NM_003866, intron 2 of 26)	L2c|LINE|L2	295770	NM_001331040	8821	Hs.176376	NM_003866	ENSG00000109452	INPP4B	-	inositol polyphosphate-4-phosphatase type II B	protein-coding
peakchr21:35026841	chr21	35026842	35028650	+	0	NA	intron (NM_001001132, intron 1 of 29)	AluSz|SINE|Alu	12939	NM_003024	6453	Hs.90221	NM_003024	ENSG00000205726	ITSN1	ITSN|SH3D1A|SH3P17	intersectin 1	protein-coding
peakchr1:39651036	chr1	39651037	39651899	+	0	NA	intron (NM_012090, intron 1 of 92)	intron (NM_012090, intron 1 of 92)	101629	NM_012090	23499	Hs.472475	NM_012090	ENSG00000127603	MACF1	ABP620|ACF7|LIS9|MACF|OFC4	microtubule actin crosslinking factor 1	protein-coding
peakchr12:107233460	chr12	107233461	107234874	+	0	NA	intron (NM_001351366, intron 4 of 9)	intron (NM_001351366, intron 4 of 9)	-65558	NR_040246	100287944	Hs.742087	NR_040246	ENSG00000257545	LOC100287944	-	uncharacterized LOC100287944	ncRNA
peakchr13:64009900	chr13	64009901	64012077	+	0	NA	Intergenic	L2c|LINE|L2	-108762	NR_126409	104355293	Hs.121439	NR_126409	ENSG00000227564	LINC00376	-	long intergenic non-protein coding RNA 376	ncRNA
peakchr22:36755300	chr22	36755301	36756661	+	0	NA	intron (NM_002473, intron 1 of 40)	MIRb|SINE|MIR	28131	NM_002473	4627	Hs.474751	NM_002473	ENSG00000100345	MYH9	BDPLT6|DFNA17|EPSTS|FTNS|MATINS|MHA|NMHC-II-A|NMMHC-IIA|NMMHCA	myosin heavy chain 9	protein-coding
peakchr6:140261459	chr6	140261460	140266052	+	0	NA	Intergenic	Intergenic	-33700	NR_121622	100507477	Hs.179213	NR_121622	ENSG00000236013	LOC100507477	-	uncharacterized LOC100507477	ncRNA
peakchr17:47976512	chr17	47976513	47977158	+	0	NA	Intergenic	Intergenic	-51456	NM_001077505	255061	Hs.652130	NM_170685	ENSG00000176358	TAC4	EK|HK-1|HK1|PPT-C	tachykinin 4	protein-coding
peakchr10:123203743	chr10	123203744	123204522	+	0	NA	Intergenic	Intergenic	86695	NM_001320654	2263	Hs.533683	NM_000141	ENSG00000066468	FGFR2	BBDS|BEK|BFR-1|CD332|CEK3|CFD1|ECT1|JWS|K-SAM|KGFR|TK14|TK25	fibroblast growth factor receptor 2	protein-coding
peakchr2:28730866	chr2	28730867	28731663	+	0	NA	intron (NM_153021, intron 1 of 57)	intron (NM_153021, intron 1 of 57)	12327	NM_001170585	151056	Hs.444933	NM_153021	ENSG00000163803	PLB1	PLB|PLB/LIP	phospholipase B1	protein-coding
peakchr17:45764641	chr17	45764642	45765235	+	0	NA	Intergenic	Intergenic	-7692	NM_014726	9755	Hs.94790	NM_014726	ENSG00000198933	TBKBP1	ProSAPiP2|SINTBAD	TBK1 binding protein 1	protein-coding
peakchr5:170921410	chr5	170921411	170922016	+	0	NA	Intergenic	Intergenic	75062	NM_003862	8817	Hs.87191	NM_003862	ENSG00000156427	FGF18	FGF-18|ZFGF5	fibroblast growth factor 18	protein-coding
peakchr18:20633016	chr18	20633017	20634996	+	0	NA	Intergenic	LTR50|LTR|ERVL	-80522	NR_023359	91768	Hs.11108	NM_138375	ENSG00000134508	CABLES1	CABL1|CABLES|HsT2563|IK3-1	Cdk5 and Abl enzyme substrate 1	protein-coding
peakchr8:145992363	chr8	145992364	145993509	+	0	NA	Intergenic	Intergenic	-12020	NM_138367	90987	Hs.534516	NM_138367	ENSG00000198169	ZNF251	-	zinc finger protein 251	protein-coding
peakchr15:35718022	chr15	35718023	35726516	+	0	NA	intron (NM_080650, intron 5 of 8)	intron (NM_080650, intron 5 of 8)	-57704	NR_037507	100500904		NR_037507	ENSG00000265102	MIR3942	-	microRNA 3942	ncRNA
peakchr15:67034008	chr15	67034009	67034446	+	0	NA	intron (NR_027654, intron 4 of 4)	intron (NR_027654, intron 4 of 4)	39653	NR_027654	4091	Hs.153863	NM_005585	ENSG00000137834	SMAD6	AOVD2|HsT17432|MADH6|MADH7	SMAD family member 6	protein-coding
peakchr8:30136991	chr8	30136992	30138059	+	0	NA	Intergenic	Intergenic	-104492	NM_001008712	11030	Hs.334587	NM_006867	ENSG00000157110	RBPMS	HERMES	RNA binding protein, mRNA processing factor	protein-coding
peakchr3:69723779	chr3	69723780	69724605	+	0	NA	Intergenic	L2a|LINE|L2	-64423	NM_001354604	4286	Hs.166017	NM_000248	ENSG00000187098	MITF	CMM8|COMMAD|MI|WS2|WS2A|bHLHe32	melanocyte inducing transcription factor	protein-coding
peakchr20:49317414	chr20	49317415	49318419	+	0	NA	Intergenic	Intergenic	-9838	NM_001290268	140876	Hs.372578	NM_080829	ENSG00000042062	RIPOR3	C20orf175|C20orf176|FAM65C	RIPOR family member 3	protein-coding
peakchr7:25768825	chr7	25768826	25771021	+	0	NA	intron (NR_157808, intron 1 of 4)	AluSc|SINE|Alu	20729	NR_157815	646588	Hs.72068	NR_157808	ENSG00000223561	LOC646588	-	uncharacterized LOC646588	ncRNA
peakchr7:100767388	chr7	100767389	100768509	+	0	NA	Intergenic	Intergenic	-2421	NM_000602	5054	Hs.414795	NM_000602	ENSG00000106366	SERPINE1	PAI|PAI-1|PAI1|PLANH1	serpin family E member 1	protein-coding
peakchr17:1086530	chr17	1086531	1087450	+	0	NA	intron (NM_001322841, intron 1 of 22)	intron (NM_001322841, intron 1 of 22)	3576	NM_001159746	29	Hs.159306	NM_001092	ENSG00000159842	ABR	MDB	ABR activator of RhoGEF and GTPase	protein-coding
peakchr12:31670571	chr12	31670572	31672853	+	0	NA	intron (NM_001308339, intron 1 of 22)	intron (NM_001308339, intron 1 of 22)	-71145	NR_046909	100874249	Hs.627628	NR_046909	ENSG00000255867	DENND5B-AS1	-	DENND5B antisense RNA 1	ncRNA
peakchr3:13259359	chr3	13259360	13260103	+	0	NA	Intergenic	Intergenic	-144802	NM_001134382	9922	Hs.475506	NM_014869	ENSG00000144711	IQSEC1	ARF-GEP100|ARFGEP100|BRAG2|GEP100	IQ motif and Sec7 domain 1	protein-coding
peakchr1:16702305	chr1	16702306	16702731	+	0	NA	intron (NR_073500, intron 1 of 1)	intron (NR_073500, intron 1 of 1)	8781	NM_001271869	26099	Hs.252967	NM_001114600	ENSG00000055070	SZRD1	C1orf144	SUZ RNA binding domain containing 1	protein-coding
peakchr2:227447872	chr2	227447873	227449240	+	0	NA	Intergenic	Intergenic	74953	NR_049887	100847053		NR_049887	ENSG00000263363	MIR5702	-	microRNA 5702	ncRNA
peakchr6:149645040	chr6	149645041	149645679	+	0	NA	intron (NM_015093, intron 1 of 8)	intron (NM_015093, intron 1 of 8)	5924	NM_015093	23118	Hs.269775	NM_015093	ENSG00000055208	TAB2	CHTD2|MAP3K7IP2|TAB-2	TGF-beta activated kinase 1 (MAP3K7) binding protein 2	protein-coding
peakchr14:93768150	chr14	93768151	93768819	+	0	NA	intron (NM_001002860, intron 1 of 10)	LTR35|LTR|ERV1	30897	NM_001289133	55727	Hs.525549	NM_018167	ENSG00000011114	BTBD7	FUP1	BTB domain containing 7	protein-coding
peakchr1:209217309	chr1	209217310	209220711	+	0	NA	Intergenic	Intergenic	73211	NR_146915	105372894	Hs.98665	NR_146915	ENSG00000236950	LINC01774	-	long intergenic non-protein coding RNA 1774	ncRNA
peakchr10:131328689	chr10	131328690	131330992	+	0	NA	intron (NM_002412, intron 1 of 4)	intron (NM_002412, intron 1 of 4)	64336	NM_002412	4255	Hs.501522	NM_002412	ENSG00000170430	MGMT	-	O-6-methylguanine-DNA methyltransferase	protein-coding
peakchr16:21619552	chr16	21619553	21621039	+	0	NA	intron (NM_001077180, intron 1 of 4)	intron (NM_001077180, intron 1 of 4)	9398	NM_016025	51108	Hs.279583	NM_016025	ENSG00000197006	METTL9	CGI-81|DREV|DREV1|PAP1	methyltransferase like 9	protein-coding
peakchr12:79813963	chr12	79813964	79815200	+	0	NA	intron (NM_001135806, intron 8 of 9)	intron (NM_001135806, intron 8 of 9)	1545	NR_031700	100302136		NR_031700	ENSG00000221788	MIR1252	MIRN1252|hsa-mir-1252	microRNA 1252	ncRNA
peakchr5:124237811	chr5	124237812	124238384	+	0	NA	Intergenic	Intergenic	-134426	NR_109882	101927421	Hs.121305	NR_109882		LOC101927421	-	uncharacterized LOC101927421	ncRNA
peakchr7:25789888	chr7	25789889	25795021	+	0	NA	intron (NR_157808, intron 1 of 4)	intron (NR_157808, intron 1 of 4)	-1803	NR_157814	646588	Hs.72068	NR_157808	ENSG00000223561	LOC646588	-	uncharacterized LOC646588	ncRNA
peakchr17:41797847	chr17	41797848	41798390	+	0	NA	Intergenic	CpG	38040	NM_025237	50964	Hs.349204	NM_025237	ENSG00000167941	SOST	CDD|DAND6|SOST1|VBCH	sclerostin	protein-coding
peakchr2:113448600	chr2	113448601	113450771	+	0	NA	Intergenic	Intergenic	-29377	NM_001350494	284958	Hs.589714	NM_001350494	ENSG00000144130	NT5DC4	-	5'-nucleotidase domain containing 4	protein-coding
peakchr8:103800654	chr8	103800655	103803664	+	0	NA	Intergenic	AluJo|SINE|Alu	-16891	NR_149020	401472		NR_149020		GASAL1	GASL1	growth arrest associated lncRNA 1	ncRNA
peakchr17:64455284	chr17	64455285	64458854	+	0	NA	intron (NM_002737, intron 2 of 16)	AluJo|SINE|Alu	-44097	NR_110822	101928001	Hs.650730	NR_110822		PRKCA-AS1	-	PRKCA antisense RNA 1	ncRNA
peakchr1:103731128	chr1	103731129	103731708	+	0	NA	Intergenic	Intergenic	-157340	NM_001854	1301	Hs.523446	NM_001854	ENSG00000060718	COL11A1	CO11A1|COLL6|STL2	collagen type XI alpha 1 chain	protein-coding
peakchr6:122334139	chr6	122334140	122336183	+	0	NA	Intergenic	Intergenic	-385535	NM_001135564	3298	Hs.158195	NM_004506	ENSG00000025156	HSF2	HSF 2|HSTF 2	heat shock transcription factor 2	protein-coding
peakchr12:79772066	chr12	79772067	79772688	+	0	NA	intron (NM_001135806, intron 8 of 9)	L3|LINE|CR1	-40660	NR_031700	100302136		NR_031700	ENSG00000221788	MIR1252	MIRN1252|hsa-mir-1252	microRNA 1252	ncRNA
peakchr18:47252004	chr18	47252005	47253314	+	0	NA	Intergenic	Intergenic	87244	NM_006111	10449	Hs.200136	NM_006111	ENSG00000167315	ACAA2	DSAEC	acetyl-CoA acyltransferase 2	protein-coding
peakchr11:66337768	chr11	66337769	66338266	+	0	NA	Intergenic	LTR8A|LTR|ERV1	-1940	NM_003793	8722	Hs.11590	NM_003793	ENSG00000174080	CTSF	CATSF|CLN13	cathepsin F	protein-coding
peakchr20:50305138	chr20	50305139	50305555	+	0	NA	intron (NM_006045, intron 9 of 27)	intron (NM_006045, intron 9 of 27)	79582	NM_006045	10079	Hs.649234	NM_006045	ENSG00000054793	ATP9A	ATPIIA	ATPase phospholipid transporting 9A (putative)	protein-coding
peakchr1:95348810	chr1	95348811	95351173	+	0	NA	intron (NM_001114106, intron 12 of 14)	intron (NM_001114106, intron 12 of 14)	41372	NM_001286056	1266	Hs.483454	NM_001839	ENSG00000117519	CNN3	-	calponin 3	protein-coding
peakchr21:20323984	chr21	20323985	20326778	+	0	NA	Intergenic	Intergenic	-193251	NR_109925	101927797	Hs.551743	NR_109925		MIR548XHG	-	MIR548X host gene	ncRNA
peakchr3:29735108	chr3	29735109	29737359	+	0	NA	intron (NM_014483, intron 4 of 12)	intron (NM_014483, intron 4 of 12)	239413	NR_046556	100873977	Hs.581453	NR_046556	ENSG00000235593	RBMS3-AS1	-	RBMS3 antisense RNA 1	ncRNA
peakchr1:234649578	chr1	234649579	234654386	+	0	NA	Intergenic	AT_rich|Low_complexity|Low_complexity	15543	NR_038426	100506795	Hs.448989	NR_038426	ENSG00000231768	LINC01354	-	long intergenic non-protein coding RNA 1354	ncRNA
peakchr1:68771987	chr1	68771988	68774748	+	0	NA	Intergenic	Intergenic	-75139	NM_001002292	79971	Hs.647659	NM_024911	ENSG00000116729	WLS	C1orf139|EVI|GPR177|MRP|mig-14	Wnt ligand secretion mediator	protein-coding
peakchr1:112320309	chr1	112320310	112321519	+	0	NA	intron (NM_172198, intron 5 of 6)	intron (NM_172198, intron 5 of 6)	22391	NM_007204	11218	Hs.591405	NM_007204	ENSG00000064703	DDX20	DP103|GEMIN3	DEAD-box helicase 20	protein-coding
peakchr1:113081324	chr1	113081325	113082263	+	0	NA	intron (NM_001308264, intron 13 of 13)	MER5A1|DNA|hAT-Charlie	30207	NM_024494	7482	Hs.258575	NM_004185	ENSG00000134245	WNT2B	WNT13	Wnt family member 2B	protein-coding
peakchr3:11641391	chr3	11641392	11642344	+	0	NA	intron (NM_001128219, intron 2 of 4)	intron (NM_001128219, intron 2 of 4)	4187	NM_001284391	9686	Hs.740389	NM_014667	ENSG00000144560	VGLL4	VGL-4	vestigial like family member 4	protein-coding
peakchr12:63034296	chr12	63034297	63035725	+	0	NA	Intergenic	Intergenic	37545	NR_029661	406891		NR_029661	ENSG00000199179	MIRLET7I	LET7I|MIRNLET7I|hsa-let-7i|let-7i	microRNA let-7i	ncRNA
peakchr10:102649113	chr10	102649114	102651448	+	0	NA	Intergenic	Intergenic	-22439	NM_001243770	55719	Hs.447458	NM_018121	ENSG00000119906	SLF2	C10orf6|FAM178A	SMC5-SMC6 complex localization factor 2	protein-coding
peakchr14:64143921	chr14	64143922	64145476	+	0	NA	Intergenic	Intergenic	-36110	NM_001008726	112840	Hs.655666	NM_080666	ENSG00000140006	WDR89	C14orf150|MSTP050	WD repeat domain 89	protein-coding
peakchr5:167511666	chr5	167511667	167513554	+	0	NA	intron (NM_001368145, intron 6 of 26)	intron (NM_001368145, intron 6 of 26)	-80240	NR_162139	113219458		NR_162139		MIR12125	-	microRNA 12125	ncRNA
peakchr4:26295426	chr4	26295427	26300024	+	0	NA	Intergenic	Intergenic	-23607	NM_005349	3516	Hs.479396	NM_005349	ENSG00000168214	RBPJ	AOS3|CBF1|IGKJRB|IGKJRB1|KBF2|RBP-J|RBPJK|RBPSUH|SUH|csl	recombination signal binding protein for immunoglobulin kappa J region	protein-coding
peakchr13:91335864	chr13	91335865	91336264	+	0	NA	Intergenic	Intergenic	190522	NR_120414	101927224	Hs.385801	NR_120414		LINC01049	-	long intergenic non-protein coding RNA 1049	ncRNA
peakchr16:25198374	chr16	25198375	25199744	+	0	NA	Intergenic	Intergenic	-29209	NM_001169	343	Hs.176658	NM_001169	ENSG00000103375	AQP8	AQP-8	aquaporin 8	protein-coding
peakchr1:182069399	chr1	182069400	182070925	+	0	NA	Intergenic	Intergenic	-39315	NM_001009992	127665	Hs.684328	NM_001009992	ENSG00000179930	ZNF648	-	zinc finger protein 648	protein-coding
peakchr12:53386158	chr12	53386159	53387956	+	0	NA	Intergenic	MLT1J2|LTR|ERVL-MaLR	-13183	NM_001417	1975	Hs.648394	NM_001417	ENSG00000063046	EIF4B	EIF-4B|PRO1843	eukaryotic translation initiation factor 4B	protein-coding
peakchr6:34949905	chr6	34949906	34950504	+	0	NA	intron (NM_015245, intron 4 of 23)	intron (NM_015245, intron 4 of 23)	93173	NM_015245	23294	Hs.656492	NM_015245	ENSG00000064999	ANKS1A	ANKS1	ankyrin repeat and sterile alpha motif domain containing 1A	protein-coding
peakchrX:123057028	chrX	123057029	123059494	+	0	NA	Intergenic	Intergenic	-36149	NM_001042749	10735	Hs.496710	NM_006603	ENSG00000101972	STAG2	NEDXCF|SA-2|SA2|SCC3B|bA517O1.1	stromal antigen 2	protein-coding
peakchr14:103750988	chr14	103750989	103751574	+	0	NA	Intergenic	MER4D|LTR|ERV1	-32340	NR_135269	105378183	Hs.132624	NR_135269		LOC105378183	-	uncharacterized LOC105378183	ncRNA
peakchr20:50561243	chr20	50561244	50563954	+	0	NA	Intergenic	Intergenic	-83147	NR_110016	101927678	Hs.683840	NR_110016	ENSG00000227964	LINC01429	-	long intergenic non-protein coding RNA 1429	ncRNA
peakchr14:23636341	chr14	23636342	23636893	+	0	NA	intron (NM_012244, intron 1 of 10)	MIRc|SINE|MIR	-11950	NR_049767	23428	Hs.596643	NM_012244	ENSG00000092068	SLC7A8	LAT2|LPI-PC1	solute carrier family 7 member 8	protein-coding
peakchr3:69920221	chr3	69920222	69920763	+	0	NA	intron (NM_198177, intron 1 of 9)	MLT1K|LTR|ERVL-MaLR	5117	NM_198177	4286	Hs.166017	NM_000248	ENSG00000187098	MITF	CMM8|COMMAD|MI|WS2|WS2A|bHLHe32	melanocyte inducing transcription factor	protein-coding
peakchr5:14105862	chr5	14105863	14106262	+	0	NA	Intergenic	Intergenic	-37389	NM_007118	7204	Hs.130031	NM_007118	ENSG00000038382	TRIO	ARHGEF23|MEBAS|MRD44|tgat	trio Rho guanine nucleotide exchange factor	protein-coding
peakchr8:1693413	chr8	1693414	1694637	+	0	NA	Intergenic	Intergenic	17475	NR_134302	101927752	Hs.356690	NR_134302	ENSG00000253982	LOC101927752	-	uncharacterized LOC101927752	ncRNA
peakchr11:78805599	chr11	78805600	78806442	+	0	NA	intron (NM_001098816, intron 4 of 33)	intron (NM_001098816, intron 4 of 33)	307132	NR_030598	100126333		NR_030598	ENSG00000211997	MIR708	MIRN708|hsa-mir-708	microRNA 708	ncRNA
peakchr8:132853006	chr8	132853007	132854800	+	0	NA	Intergenic	L3|LINE|CR1	-62437	NM_015137	23167	Hs.204564	NM_015137	ENSG00000132294	EFR3A	-	EFR3 homolog A	protein-coding
peakchr19:47582534	chr19	47582535	47583808	+	0	NA	intron (NM_015168, intron 11 of 14)	intron (NM_015168, intron 11 of 14)	-31289	NM_017854	54958	Hs.105606	NM_017854	ENSG00000130748	TMEM160	-	transmembrane protein 160	protein-coding
peakchr11:9923638	chr11	9923639	9930384	+	0	NA	intron (NM_030962, intron 16 of 39)	L2a|LINE|L2	66322	NR_120539	101928008	Hs.585524	NR_120539	ENSG00000255476	LOC101928008	-	uncharacterized LOC101928008	ncRNA
peakchr3:115883706	chr3	115883707	115884386	+	0	NA	intron (NM_002338, intron 1 of 6)	intron (NM_002338, intron 1 of 6)	-194825	NR_109998	101926903	Hs.26479	NR_109998	ENSG00000240922	LSAMP-AS1	-	LSAMP antisense RNA 1	ncRNA
peakchr17:37202971	chr17	37202972	37203474	+	0	NA	intron (NR_033753, intron 4 of 4)	LTR10E|LTR|ERV1	-10049	NR_036551	100131347	Hs.676510	NR_036551	ENSG00000263818	RDM1P5	-	RDM1 pseudogene 5	pseudo
peakchr11:12098053	chr11	12098054	12098854	+	0	NA	Intergenic	Intergenic	-33669	NM_001282668	9645	Hs.501928	NM_014632	ENSG00000133816	MICAL2	MICAL-2|MICAL2PV1|MICAL2PV2	microtubule associated monooxygenase, calponin and LIM domain containing 2	protein-coding
peakchr2:190243713	chr2	190243714	190244594	+	0	NA	Intergenic	Intergenic	-62005	NM_001303096	84128	Hs.399984	NM_032168	ENSG00000115368	WDR75	NET16|UTP17	WD repeat domain 75	protein-coding
peakchr20:31562182	chr20	31562183	31562858	+	0	NA	Intergenic	LTR7|LTR|ERV1	29719	NM_080675	140732	Hs.375186	NM_080675	ENSG00000167098	SUN5	SPAG4L|SPGF16|TSARG4|dJ726C3.1	Sad1 and UNC84 domain containing 5	protein-coding
peakchr6:11263399	chr6	11263400	11264134	+	0	NA	intron (NM_001142393, intron 2 of 7)	intron (NM_001142393, intron 2 of 7)	-30852	NM_001271033	4739	Hs.37982	NM_006403	ENSG00000111859	NEDD9	CAS-L|CAS2|CASL|CASS2|HEF1	neural precursor cell expressed, developmentally down-regulated 9	protein-coding
peakchr2:86161119	chr2	86161120	86165070	+	0	NA	Intergenic	Intergenic	46692	NR_110569	101928113	Hs.625888	NR_110569		ST3GAL5-AS1	-	ST3GAL5 antisense RNA 1 (head to head)	ncRNA
peakchr10:13800250	chr10	13800251	13801533	+	0	NA	intron (NM_001318336, intron 7 of 23)	intron (NM_001318336, intron 7 of 23)	-51325	NM_001318338	55691	Hs.330463	NM_018027	ENSG00000151474	FRMD4A	CCAFCA|FRMD4|bA295P9.4	FERM domain containing 4A	protein-coding
peakchr17:47109285	chr17	47109286	47109871	+	0	NA	intron (NM_001160423, intron 5 of 12)	intron (NM_001160423, intron 5 of 12)	34831	NM_001160423	10642	Hs.144936	NM_006546	ENSG00000159217	IGF2BP1	CRD-BP|CRDBP|IMP-1|IMP1|VICKZ1|ZBP1	insulin like growth factor 2 mRNA binding protein 1	protein-coding
peakchr6:29109097	chr6	29109098	29112136	+	0	NA	Intergenic	MER41-int|LTR|ERV1	-30694	NM_030905	26707	Hs.163518	NM_030905	ENSG00000204700	OR2J2	OR6-19|OR6-8|OR6.3.8|ORL684|dJ80I19.4|hs6M1-6	olfactory receptor family 2 subfamily J member 2	protein-coding
peakchr3:24004640	chr3	24004641	24005691	+	0	NA	intron (NR_110524, intron 6 of 8)	AluSz|SINE|Alu	17554	NM_001145425	9975	Hs.37288	NM_005126	ENSG00000174738	NR1D2	BD73|EAR-1R|REVERBB|REVERBbeta|RVR	nuclear receptor subfamily 1 group D member 2	protein-coding
peakchr2:86186182	chr2	86186183	86186970	+	0	NA	Intergenic	Intergenic	70173	NR_110569	101928113	Hs.625888	NR_110569		ST3GAL5-AS1	-	ST3GAL5 antisense RNA 1 (head to head)	ncRNA
peakchr1:235123162	chr1	235123163	235123933	+	0	NA	Intergenic	Intergenic	-23802	NR_125945	101927851	Hs.520684	NR_125945	ENSG00000238005	LOC101927851	-	uncharacterized LOC101927851	ncRNA
peakchr10:14427264	chr10	14427265	14428639	+	0	NA	Intergenic	Intergenic	-2676	NR_036181	100422843		NR_036181	ENSG00000266321	MIR4293	-	microRNA 4293	ncRNA
peakchr15:90905265	chr15	90905266	90905937	+	0	NA	3' UTR (NM_001004309, exon 4 of 4)	3' UTR (NM_001004309, exon 4 of 4)	10085	NM_001004309	342132	Hs.55307	NM_001004309	ENSG00000196391	ZNF774	-	zinc finger protein 774	protein-coding
peakchr3:14434851	chr3	14434852	14436259	+	0	NA	Intergenic	Intergenic	-8521	NM_003043	6533	Hs.529488	NM_003043	ENSG00000131389	SLC6A6	TAUT	solute carrier family 6 member 6	protein-coding
peakchr5:130946000	chr5	130946001	130947066	+	0	NA	intron (NM_001164387, intron 1 of 28)	ERV3-16A3_I-int|LTR|ERVL	24389	NM_001164387	51735	Hs.483329	NM_016340	ENSG00000158987	RAPGEF6	KIA001LB|PDZ-GEF2|PDZGEF2|RA-GEF-2|RAGEF2	Rap guanine nucleotide exchange factor 6	protein-coding
peakchr7:39393405	chr7	39393406	39396107	+	0	NA	intron (NM_001370959, intron 5 of 9)	intron (NM_001370959, intron 5 of 9)	-26023	NR_145730	109616963		NR_145730	ENSG00000206947	SNORA20B	-	small nucleolar RNA, H/ACA box 20B	snoRNA
peakchr19:28814233	chr19	28814234	28816315	+	0	NA	Intergenic	MER4D1|LTR|ERV1	-282321	NR_135636	102724908		NR_135636	ENSG00000266976	LOC102724908	-	uncharacterized LOC102724908	ncRNA
peakchr9:114804061	chr9	114804062	114807863	+	0	NA	intron (NM_001282640, intron 15 of 17)	intron (NM_001282640, intron 15 of 17)	111582	NR_039814	100616114		NR_039814	ENSG00000266315	MIR4668	mir-4668	microRNA 4668	ncRNA
peakchr6:80176082	chr6	80176083	80178859	+	0	NA	Intergenic	Intergenic	69676	NM_001122769	167691	Hs.21945	NM_181714	ENSG00000135338	LCA5	C6orf152	lebercilin LCA5	protein-coding
peakchr10:69856691	chr10	69856692	69858021	+	0	NA	Intergenic	MIR|SINE|MIR	-8408	NR_045662	84665	Hs.55205	NM_032578	ENSG00000138347	MYPN	CMD1DD|CMH22|MYOP|NEM11|RCM4	myopalladin	protein-coding
peakchr14:69436079	chr14	69436080	69437640	+	0	NA	intron (NM_001130005, intron 1 of 20)	intron (NM_001130005, intron 1 of 20)	9159	NM_001102	87	Hs.235750	NM_001102	ENSG00000072110	ACTN1	BDPLT15	actinin alpha 1	protein-coding
peakchr5:74261675	chr5	74261676	74262154	+	0	NA	Intergenic	Intergenic	86468	NM_001366737	51301	Hs.272404	NM_016591	ENSG00000176928	GCNT4	C2GNT3|LINC01336	glucosaminyl (N-acetyl) transferase 4	protein-coding
peakchr20:52405912	chr20	52405913	52408300	+	0	NA	Intergenic	Intergenic	85142	NR_002189	391257	Hs.449977	NR_002189		SUMO1P1	PIC1L|UBL2|UBL6	SUMO1 pseudogene 1	pseudo
peakchr15:56331404	chr15	56331405	56333512	+	0	NA	Intergenic	AluJb|SINE|Alu	-46648	NM_001329212	4734	Hs.1565	NM_006154	ENSG00000069869	NEDD4	NEDD4-1|RPF1	NEDD4 E3 ubiquitin protein ligase	protein-coding
peakchr17:46076411	chr17	46076412	46077374	+	0	NA	Intergenic	AluSx|SINE|Alu	28414	NM_176096	80279	Hs.20157	NM_025197	ENSG00000108465	CDK5RAP3	C53|HSF-27|IC53|LZAP|MST016|OK/SW-cl.114|PP1553	CDK5 regulatory subunit associated protein 3	protein-coding
peakchr9:123128788	chr9	123128789	123129527	+	0	NA	Intergenic	MLT1D|LTR|ERVL-MaLR	-121830	NR_029604	406939		NR_029604	ENSG00000207814	MIR147A	MIR147|MIRN147|hsa-mir-147a	microRNA 147a	ncRNA
peakchr1:110374898	chr1	110374899	110377457	+	0	NA	Intergenic	HUERS-P1-int|LTR|ERV1	-69633	NM_133181	79574	Hs.485352	NM_024526	ENSG00000198758	EPS8L3	EPS8R3	EPS8 like 3	protein-coding
peakchr17:55370248	chr17	55370249	55370863	+	0	NA	intron (NM_001322250, intron 5 of 13)	intron (NM_001322250, intron 5 of 13)	36176	NM_170721	124540	Hs.658922	NM_138962	ENSG00000153944	MSI2	MSI2H	musashi RNA binding protein 2	protein-coding
peakchr10:65274725	chr10	65274726	65275546	+	0	NA	intron (NM_001318154, intron 1 of 25)	L1MC1|LINE|L1	-6025	NM_001001330	221035	Hs.499833	NM_001001330	ENSG00000165476	REEP3	C10orf74|Yip2b	receptor accessory protein 3	protein-coding
peakchr19:14394617	chr19	14394618	14395235	+	0	NA	Intergenic	MLT1D|LTR|ERVL-MaLR	-49629	NR_134916	101928845	Hs.531617	NR_134916	ENSG00000267147	LINC01842	-	long intergenic non-protein coding RNA 1842	ncRNA
peakchr6:140189260	chr6	140189261	140191642	+	0	NA	Intergenic	Intergenic	14464	NR_138542	100132735	Hs.62646	NR_038399	ENSG00000231426	FILNC1	-	FOXO induced long non-coding RNA 1	ncRNA
peakchr1:201683426	chr1	201683427	201684220	+	0	NA	intron (NM_020443, intron 2 of 29)	intron (NM_020443, intron 2 of 29)	-4813	NR_049823	100847050		NR_049823	ENSG00000264802	MIR5191	-	microRNA 5191	ncRNA
peakchr10:34865525	chr10	34865526	34866148	+	0	NA	intron (NM_001184791, intron 2 of 20)	intron (NM_001184791, intron 2 of 20)	238387	NM_001184793	56288	Hs.131489	NM_019619	ENSG00000148498	PARD3	ASIP|Baz|PAR3|PAR3alpha|PARD-3|PARD3A|PPP1R118|SE2-5L16|SE2-5LT1|SE2-5T2	par-3 family cell polarity regulator	protein-coding
peakchr7:26188093	chr7	26188094	26188493	+	0	NA	Intergenic	SVA_D|Other|Other	-3525	NM_004289	9603	Hs.404741	NM_004289	ENSG00000050344	NFE2L3	NRF3	nuclear factor, erythroid 2 like 3	protein-coding
peakchr15:93492781	chr15	93492782	93493949	+	0	NA	TTS (NM_001042572)	TTS (NM_001042572)	45736	NR_036136	100422995		NR_036136	ENSG00000284324	MIR3175	mir-3175	microRNA 3175	ncRNA
peakchr7:6322318	chr7	6322319	6323063	+	0	NA	Intergenic	AluY|SINE|Alu	-10436	NM_004227	9265	Hs.487479	NM_004227	ENSG00000008256	CYTH3	ARNO3|GRP1|PSCD3|cytohesin-3	cytohesin 3	protein-coding
peakchr8:37772536	chr8	37772537	37774024	+	0	NA	Intergenic	Intergenic	-16265	NM_025151	80223	Hs.191179	NM_025151	ENSG00000156675	RAB11FIP1	NOEL1A|RCP|rab11-FIP1	RAB11 family interacting protein 1	protein-coding
peakchr17:55952606	chr17	55952607	55953311	+	0	NA	intron (NM_001292025, intron 3 of 10)	intron (NM_001292025, intron 3 of 10)	-25554	NM_016070	51649	Hs.5836	NM_016070	ENSG00000181610	MRPS23	CGI-138|HSPC329|MRP-S23	mitochondrial ribosomal protein S23	protein-coding
peakchr1:16448440	chr1	16448441	16449350	+	0	NA	Intergenic	Intergenic	33669	NM_001329090	1969	Hs.171596	NM_004431	ENSG00000142627	EPHA2	ARCC2|CTPA|CTPP1|CTRCT6|ECK	EPH receptor A2	protein-coding
peakchr8:22439536	chr8	22439537	22440246	+	0	NA	intron (NM_198042, intron 2 of 7)	intron (NM_198042, intron 2 of 7)	1903	NM_001368120	64236	Hs.632034	NM_021630	ENSG00000120913	PDLIM2	MYSTIQUE|SLIM	PDZ and LIM domain 2	protein-coding
peakchr12:66088879	chr12	66088880	66089522	+	0	NA	Intergenic	Intergenic	-53049	NR_120432	100507065	Hs.591038	NR_120431		LOC100507065	-	uncharacterized LOC100507065	ncRNA
peakchr15:51039070	chr15	51039071	51039488	+	0	NA	intron (NM_032802, intron 5 of 14)	intron (NM_032802, intron 5 of 14)	18624	NM_032802	84888	Hs.401537	NM_032802	ENSG00000138600	SPPL2A	IMP3|PSL2	signal peptide peptidase like 2A	protein-coding
peakchr15:63666935	chr15	63666936	63668742	+	0	NA	intron (NM_206925, intron 2 of 9)	intron (NM_206925, intron 2 of 9)	6206	NR_135511	771	Hs.210995	NM_001218	ENSG00000074410	CA12	CA-XII|CAXII|HsT18816|T18816	carbonic anhydrase 12	protein-coding
peakchr6:122369751	chr6	122369752	122378221	+	0	NA	Intergenic	MER5A|DNA|hAT-Charlie	-346710	NM_001135564	3298	Hs.158195	NM_004506	ENSG00000025156	HSF2	HSF 2|HSTF 2	heat shock transcription factor 2	protein-coding
peakchr15:93347232	chr15	93347233	93348287	+	0	NA	Intergenic	Intergenic	9046	NR_033769	728619	Hs.684129	NR_033769		ASB9P1	-	ankyrin repeat and SOCS box containing 9 pseudogene 1	pseudo
peakchr13:34651243	chr13	34651244	34651856	+	0	NA	Intergenic	Intergenic	259264	NM_002915	5983	Hs.115474	NM_002915	ENSG00000133119	RFC3	RFC38	replication factor C subunit 3	protein-coding
peakchr2:231962349	chr2	231962350	231962949	+	0	NA	intron (NM_002807, intron 16 of 24)	HERVIP10F-int|LTR|ERV1	27107	NM_001320758	3357	Hs.421649	NM_000867	ENSG00000135914	HTR2B	5-HT(2B)|5-HT-2B|5-HT2B	5-hydroxytryptamine receptor 2B	protein-coding
peakchr9:129920638	chr9	129920639	129922945	+	0	NA	intron (NM_014636, intron 8 of 18)	intron (NM_014636, intron 8 of 18)	-36878	NM_012098	23452	Hs.653262	NM_012098	ENSG00000136859	ANGPTL2	ARP2|HARP	angiopoietin like 2	protein-coding
peakchr13:80509445	chr13	80509446	80514128	+	0	NA	Intergenic	MIRb|SINE|MIR	65066	NR_120413	101927195	Hs.342412	NR_120413	ENSG00000229175	LINC00382	TCONS_00021500	long intergenic non-protein coding RNA 382	ncRNA
peakchr1:212768771	chr1	212768772	212770429	+	0	NA	intron (NM_001030287, intron 1 of 3)	intron (NM_001030287, intron 1 of 3)	-12503	NM_001674	467	Hs.460	NM_001674	ENSG00000162772	ATF3	-	activating transcription factor 3	protein-coding
peakchr3:50202987	chr3	50202988	50206463	+	0	NA	intron (NM_004186, intron 2 of 18)	intron (NM_004186, intron 2 of 18)	8273	NM_001318800	6405	Hs.32981	NM_004186	ENSG00000001617	SEMA3F	SEMA-IV|SEMA4|SEMAK	semaphorin 3F	protein-coding
peakchr11:65886341	chr11	65886342	65887020	+	0	NA	intron (NM_018026, intron 1 of 23)	MER58B|DNA|hAT-Charlie	48938	NM_018026	55690	Hs.644326	NM_018026	ENSG00000175115	PACS1	MRD17|SHMS	phosphofurin acidic cluster sorting protein 1	protein-coding
peakchr1:244898612	chr1	244898613	244899090	+	0	NA	Intergenic	MER61E|LTR|ERV1	82423	NM_001297746	51029	Hs.498317	NM_016076	ENSG00000121644	DESI2	C1orf121|CGI-146|DESI|DESI1|DeSI-2|FAM152A|PNAS-4|PPPDE1	desumoylating isopeptidase 2	protein-coding
peakchr16:57351766	chr16	57351767	57352576	+	0	NA	Intergenic	Intergenic	-33587	NM_015993	51090	Hs.632215	NM_015993	ENSG00000102934	PLLP	PMLP|TM4SF11	plasmolipin	protein-coding
peakchr1:26341716	chr1	26341717	26344508	+	0	NA	Intergenic	Intergenic	-5154	NM_004455	2134	Hs.150956	NM_004455	ENSG00000158008	EXTL1	EXTL	exostosin like glycosyltransferase 1	protein-coding
peakchr22:39567120	chr22	39567121	39573982	+	0	NA	Intergenic	Intergenic	-21866	NM_001346743	23492	Hs.356416	NM_175709	ENSG00000100307	CBX7	-	chromobox 7	protein-coding
peakchr1:196375755	chr1	196375756	196377863	+	0	NA	intron (NR_146057, intron 12 of 26)	intron (NR_146057, intron 12 of 26)	174802	NR_039888	100616363		NR_039888	ENSG00000265986	MIR4735	-	microRNA 4735	ncRNA
peakchr12:63259902	chr12	63259903	63260868	+	0	NA	intron (NM_020700, intron 1 of 9)	MLT1F1|LTR|ERVL-MaLR	68545	NM_020700	57460	Hs.435479	NM_020700	ENSG00000111110	PPM1H	ARHCL1|NERPP-2C|URCC2	protein phosphatase, Mg2+/Mn2+ dependent 1H	protein-coding
peakchr10:123370374	chr10	123370375	123371521	+	0	NA	Intergenic	Intergenic	-12976	NM_022970	2263	Hs.533683	NM_000141	ENSG00000066468	FGFR2	BBDS|BEK|BFR-1|CD332|CEK3|CFD1|ECT1|JWS|K-SAM|KGFR|TK14|TK25	fibroblast growth factor receptor 2	protein-coding
peakchr6:122137165	chr6	122137166	122137774	+	0	NA	Intergenic	AluSc|SINE|Alu	380678	NM_000165	2697	Hs.74471	NM_000165	ENSG00000152661	GJA1	AVSD3|CMDR|CX43|EKVP|EKVP3|GJAL|HLHS1|HSS|ODDD|PPKCA	gap junction protein alpha 1	protein-coding
peakchr1:3229350	chr1	3229351	3230419	+	0	NA	intron (NM_199454, intron 3 of 16)	intron (NM_199454, intron 3 of 16)	-141344	NM_014448	27237	Hs.87435	NM_014448	ENSG00000130762	ARHGEF16	GEF16|NBR	Rho guanine nucleotide exchange factor 16	protein-coding
peakchr15:64362037	chr15	64362038	64364115	+	0	NA	Intergenic	Intergenic	22961	NM_032231	84191	Hs.439548	NM_032231	ENSG00000166797	CIAO2A	CIA2A|FAM96A	cytosolic iron-sulfur assembly component 2A	protein-coding
peakchr9:82276087	chr9	82276088	82277822	+	0	NA	intron (NM_001282753, intron 8 of 17)	intron (NM_001282753, intron 8 of 17)	88863	NM_001351547	7091	Hs.444213	NM_007005	ENSG00000106829	TLE4	BCE-1|BCE1|E(spI)|E(spl)|ESG|ESG4|GRG4|Grg-4	TLE family member 4, transcriptional corepressor	protein-coding
peakchr22:30628459	chr22	30628460	30634638	+	0	NA	Intergenic	MLT1D|LTR|ERVL-MaLR	-3634	NR_149070	110806283		NR_149070	ENSG00000232530	LIF-AS1	Lnc-LIF-AS	LIF antisense RNA 1	ncRNA
peakchr19:11056856	chr19	11056857	11061566	+	0	NA	Intergenic	Intergenic	-12495	NM_001128844	6597	Hs.327527	NM_003072	ENSG00000127616	SMARCA4	BAF190|BAF190A|BRG1|CSS4|MRD16|RTPS2|SNF2|SNF2L4|SNF2LB|SWI2|hSNF2b	SWI/SNF related, matrix associated, actin dependent regulator of chromatin, subfamily a, member 4	protein-coding
peakchr1:118619631	chr1	118619632	118620554	+	0	NA	intron (NM_206996, intron 15 of 48)	intron (NM_206996, intron 15 of 48)	107758	NM_206996	200162	Hs.528821	NM_206996	ENSG00000155761	SPAG17	CT143|PF6	sperm associated antigen 17	protein-coding
peakchrX:102617195	chrX	102617196	102617758	+	0	NA	Intergenic	MIRc|SINE|MIR	6043	NM_001006614	51186	Hs.533287	NM_016303	ENSG00000185222	TCEAL9	WBP5|WEX6	transcription elongation factor A like 9	protein-coding
peakchr3:64330563	chr3	64330564	64333136	+	0	NA	Intergenic	L2a|LINE|L2	-78001	NM_001370528	166336	Hs.148105	NM_198859	ENSG00000163637	PRICKLE2	EPM5	prickle planar cell polarity protein 2	protein-coding
peakchr14:77383768	chr14	77383769	77387360	+	0	NA	Intergenic	Intergenic	-40417	NR_133913	105370578	Hs.574184	NR_133913	ENSG00000258602	LINC01629	linc-KIAA1737-2	long intergenic non-protein coding RNA 1629	ncRNA
peakchr9:3893455	chr9	3893456	3895299	+	0	NA	intron (NM_001042413, intron 7 of 10)	intron (NM_001042413, intron 7 of 10)	-4269	NR_026663	84850	Hs.676113	NM_032764	ENSG00000237009	GLIS3-AS1	C9orf70	GLIS3 antisense RNA 1	ncRNA
peakchr1:10075755	chr1	10075756	10076530	+	0	NA	TTS (NM_052960)	TTS (NM_052960)	-16873	NM_006048	10277	Hs.593974	NM_006048	ENSG00000130939	UBE4B	E4|HDNB1|UBOX3|UFD2|UFD2A	ubiquitination factor E4B	protein-coding
peakchr10:99333890	chr10	99333891	99335406	+	0	NA	intron (NM_020349, intron 1 of 8)	intron (NM_020349, intron 1 of 8)	2112	NM_001291219	26287	Hs.73708	NM_020349	ENSG00000165887	ANKRD2	ARPP	ankyrin repeat domain 2	protein-coding
peakchr2:150882781	chr2	150882782	150884106	+	0	NA	Intergenic	MIR|SINE|MIR	-167739	NR_145421	150596	Hs.470217	NM_153041	ENSG00000162947	LINC01931	-	long intergenic non-protein coding RNA 1931	ncRNA
peakchr2:232036343	chr2	232036344	232041313	+	0	NA	Intergenic	Intergenic	-24517	NM_001352754	80210	Hs.162411	NM_025139	ENSG00000135931	ARMC9	ARM|JBTS30|KU-MEL-1|NS21	armadillo repeat containing 9	protein-coding
peakchr9:114721569	chr9	114721570	114722328	+	0	NA	Intergenic	Intergenic	27569	NR_039814	100616114		NR_039814	ENSG00000266315	MIR4668	mir-4668	microRNA 4668	ncRNA
peakchr21:46846433	chr21	46846434	46848311	+	0	NA	intron (NM_130445, intron 2 of 42)	intron (NM_130445, intron 2 of 42)	-2387	NR_027498	378832	Hs.517353	NM_199175	ENSG00000183535	COL18A1-AS1	C21orf123|NCRNA00175|PRED80	COL18A1 antisense RNA 1	ncRNA
peakchr17:41080643	chr17	41080644	41081602	+	0	NA	Intergenic	Intergenic	28307	NM_001270397	2538	Hs.212293	NM_000151	ENSG00000131482	G6PC	G6PC1|G6PT|G6Pase|GSD1|GSD1a	glucose-6-phosphatase catalytic subunit	protein-coding
peakchr8:129887778	chr8	129887779	129890530	+	0	NA	Intergenic	Intergenic	89093	NR_145483	106144608		NR_145483	ENSG00000229140	LINC00976	-	long intergenic non-protein coding RNA 976	ncRNA
peakchr15:65708921	chr15	65708922	65709915	+	0	NA	intron (NM_020962, intron 1 of 19)	intron (NM_020962, intron 1 of 19)	5867	NM_020962	57722	Hs.458607	NM_020962	ENSG00000103742	IGDCC4	DDM36|NOPE	immunoglobulin superfamily DCC subclass member 4	protein-coding
peakchr7:2149872	chr7	2149873	2150272	+	0	NA	intron (NM_001304523, intron 10 of 17)	intron (NM_001304523, intron 10 of 17)	-21385	NR_145797	109623488		NR_145797		SNORA114	-	small nucleolar RNA, H/ACA box 114	snoRNA
peakchr15:57655988	chr15	57655989	57657485	+	0	NA	Intergenic	Intergenic	-11966	NM_001252335	84952	Hs.148989	NM_032866	ENSG00000128849	CGNL1	JACOP|PCING	cingulin like 1	protein-coding
peakchr10:99298329	chr10	99298330	99300208	+	0	NA	intron (NM_024954, intron 1 of 2)	AluJb|SINE|Alu	-32929	NM_001291218	26287	Hs.73708	NM_020349	ENSG00000165887	ANKRD2	ARPP	ankyrin repeat domain 2	protein-coding
peakchr1:43432170	chr1	43432171	43433539	+	0	NA	intron (NR_033967, intron 1 of 3)	intron (NR_033967, intron 1 of 3)	8135	NR_033967	440584	Hs.260928	NR_033967	ENSG00000227533	SLC2A1-AS1	-	SLC2A1 antisense RNA 1	ncRNA
peakchr1:9592828	chr1	9592829	9593371	+	0	NA	Intergenic	Intergenic	-6424	NM_032315	84275	Hs.568613	NM_032315	ENSG00000171612	SLC25A33	BMSC-MCP|PNC1	solute carrier family 25 member 33	protein-coding
peakchr1:22266102	chr1	22266103	22266797	+	0	NA	Intergenic	Intergenic	-2647	NM_005529	3339	Hs.562227	NM_005529	ENSG00000142798	HSPG2	HSPG|PLC|PRCAN|SJA|SJS|SJS1	heparan sulfate proteoglycan 2	protein-coding
peakchr2:36565351	chr2	36565352	36566442	+	0	NA	Intergenic	Intergenic	16816	NR_037631	100288911	Hs.432924	NR_037631		CRIM1-DT	-	CRIM1 divergent transcript	ncRNA
peakchr2:69997462	chr2	69997463	69997862	+	0	NA	intron (NM_001365496, intron 2 of 13)	intron (NM_001365496, intron 2 of 13)	28396	NM_001153	307	Hs.422986	NM_001153	ENSG00000196975	ANXA4	ANX4|HEL-S-274|P32.5|PAP-II|PIG28|PP4-X|ZAP36	annexin A4	protein-coding
peakchr1:212352737	chr1	212352738	212353264	+	0	NA	Intergenic	Intergenic	55077	NR_125983	101929541	Hs.632493	NR_125982	ENSG00000226251	LINC02608	-	long intergenic non-protein coding RNA 2608	ncRNA
peakchr12:13074238	chr12	13074239	13075338	+	0	NA	Intergenic	Intergenic	-5872	NR_149065	100506314	Hs.127718	NR_038920	ENSG00000247498	GPRC5D-AS1	-	GPRC5D and HEBP1 antisense RNA 1	ncRNA
peakchr12:66429565	chr12	66429566	66430541	+	0	NA	Intergenic	Intergenic	-5207	NR_146530	105369810		NR_146530	ENSG00000256259	LINC02425	-	long intergenic non-protein coding RNA 2425	ncRNA
peakchr5:68797706	chr5	68797707	68798168	+	0	NA	intron (NM_001205254, intron 1 of 8)	AluSx|SINE|Alu	-2067	NM_001205255	100506658	Hs.592605	NM_002538	ENSG00000197822	OCLN	BLCPMG|PPP1R115|PTORCH1	occludin	protein-coding
peakchr12:56440815	chr12	56440816	56441233	+	0	NA	Intergenic	Intergenic	5322	NM_001029	6231	Hs.447562	NM_001029	ENSG00000197728	RPS26	DBA10|S26|eS26	ribosomal protein S26	protein-coding
peakchr1:9986525	chr1	9986526	9988032	+	0	NA	3' UTR (NM_001316974, exon 8 of 8)	3' UTR (NM_001316974, exon 8 of 8)	-15702	NM_001297778	64802	Hs.633762	NM_022787	ENSG00000173614	NMNAT1	LCA9|NMNAT|PNAT1	nicotinamide nucleotide adenylyltransferase 1	protein-coding
peakchr7:100799970	chr7	100799971	100800944	+	0	NA	intron (NM_001283, intron 2 of 4)	intron (NM_001283, intron 2 of 4)	-2297	NR_039797	100616117		NR_039797	ENSG00000264425	MIR4653	-	microRNA 4653	ncRNA
peakchr9:131999263	chr9	131999264	131999800	+	0	NA	Intergenic	Intergenic	-45163	NR_121587	101929331	Hs.522428	NR_121587	ENSG00000224307	LOC101929331	-	uncharacterized LOC101929331	ncRNA
peakchr1:21629113	chr1	21629114	21629982	+	0	NA	intron (NM_001113348, intron 1 of 18)	intron (NM_001113348, intron 1 of 18)	9765	NR_038404	100506801	Hs.663049	NR_038404	ENSG00000231105	LOC100506801	-	uncharacterized LOC100506801	ncRNA
peakchr11:35031099	chr11	35031100	35031592	+	0	NA	Intergenic	Intergenic	67962	NR_039836	100616437		NR_039836	ENSG00000251862	MIR1343	-	microRNA 1343	ncRNA
peakchr8:101589697	chr8	101589698	101591758	+	0	NA	intron (NM_001363720, intron 9 of 10)	intron (NM_001363720, intron 9 of 10)	-18741	NM_198401	157567	Hs.530199	NM_198401	ENSG00000186106	ANKRD46	ANK-S|GENX-115279	ankyrin repeat domain 46	protein-coding
peakchr17:49209843	chr17	49209844	49210750	+	0	NA	Intergenic	AluSx|SINE|Alu	-12068	NM_001130527	9043	Hs.463439	NM_003971	ENSG00000008294	SPAG9	CT89|HLC-6|HLC4|HLC6|JIP-4|JIP4|JLP|PHET|PIG6	sperm associated antigen 9	protein-coding
peakchr11:44952202	chr11	44952203	44952602	+	0	NA	3' UTR (NM_130783, exon 10 of 10)	3' UTR (NM_130783, exon 10 of 10)	19309	NM_001318384	9537	Hs.554791	NM_006034	ENSG00000175274	TP53I11	PIG11	tumor protein p53 inducible protein 11	protein-coding
peakchr11:62239148	chr11	62239149	62241011	+	0	NA	intron (NM_024060, intron 5 of 5)	intron (NM_024060, intron 5 of 5)	53575	NM_003357	7356	Hs.523732	NM_003357	ENSG00000149021	SCGB1A1	CC10|CC16|CCPBP|CCSP|UGB|UP-1|UP1	secretoglobin family 1A member 1	protein-coding
peakchr5:180243965	chr5	180243966	180244566	+	0	NA	Intergenic	Intergenic	-1650	NM_001364380	4245	Hs.519818	NM_002406	ENSG00000131446	MGAT1	GLCNAC-TI|GLCT1|GLYT1|GNT-1|GNT-I|GnTI|MGAT	mannosyl (alpha-1,3-)-glycoprotein beta-1,2-N-acetylglucosaminyltransferase	protein-coding
peakchr1:7530921	chr1	7530922	7534256	+	0	NA	intron (NM_001349609, intron 6 of 22)	intron (NM_001349609, intron 6 of 22)	-82775	NR_146201	102725193	Hs.666120	NR_146199	ENSG00000237728	LOC102725193	-	uncharacterized LOC102725193	ncRNA
peakchr1:62416291	chr1	62416292	62416843	+	0	NA	intron (NM_176877, intron 27 of 42)	AluSx|SINE|Alu	104820	NR_162146	113219465		NR_162146		MIR12132	-	microRNA 12132	ncRNA
peakchr8:16938170	chr8	16938171	16940904	+	0	NA	intron (NR_146233, intron 5 of 15)	Tigger12c|DNA|TcMar-Tigger	54790	NR_146233	286097	Hs.403594	NM_181723	ENSG00000155970	MICU3	EFHA2	mitochondrial calcium uptake family member 3	protein-coding
peakchr17:4379254	chr17	4379255	4382054	+	0	NA	intron (NM_182538, intron 8 of 11)	intron (NM_182538, intron 8 of 11)	-21522	NM_001124758	124976	Hs.22824	NM_001124758	ENSG00000183018	SPNS2	DFNB115|SLC62A2	sphingolipid transporter 2	protein-coding
peakchr14:54789651	chr14	54789652	54790180	+	0	NA	Intergenic	Intergenic	-73670	NM_001330173	1033	Hs.84113	NM_005192	ENSG00000100526	CDKN3	CDI1|CIP2|KAP|KAP1	cyclin dependent kinase inhibitor 3	protein-coding
peakchr1:91995088	chr1	91995089	91995839	+	0	NA	Intergenic	Intergenic	28799	NM_001134420	8317	Hs.533573	NM_003503	ENSG00000097046	CDC7	CDC7L1|HsCDC7|Hsk1|huCDC7	cell division cycle 7	protein-coding
peakchr10:34871055	chr10	34871056	34871762	+	0	NA	intron (NM_001184791, intron 2 of 20)	intron (NM_001184791, intron 2 of 20)	232815	NM_001184793	56288	Hs.131489	NM_019619	ENSG00000148498	PARD3	ASIP|Baz|PAR3|PAR3alpha|PARD-3|PARD3A|PPP1R118|SE2-5L16|SE2-5LT1|SE2-5T2	par-3 family cell polarity regulator	protein-coding
peakchr3:185503738	chr3	185503739	185504463	+	0	NA	intron (NR_138486, intron 2 of 15)	LTR7|LTR|ERV1	-18409	NR_049838	100847078		NR_049838	ENSG00000265470	MIR548AQ	-	microRNA 548aq	ncRNA
peakchr3:67039083	chr3	67039084	67039641	+	0	NA	Intergenic	Intergenic	-9369	NM_032505	84541	Hs.116665	NM_032505	ENSG00000163376	KBTBD8	TA-KRP|TAKRP	kelch repeat and BTB domain containing 8	protein-coding
peakchr1:10447128	chr1	10447129	10448325	+	0	NA	Intergenic	Intergenic	-11394	NM_001304452	5226	Hs.464071	NM_002631	ENSG00000142657	PGD	6PGD	phosphogluconate dehydrogenase	protein-coding
peakchr7:25343001	chr7	25343002	25344819	+	0	NA	Intergenic	Intergenic	-75805	NM_022150	64111	Hs.60473	NM_022150	ENSG00000105954	NPVF	C7orf9|RFRP	neuropeptide VF precursor	protein-coding
peakchr18:3669552	chr18	3669553	3670547	+	0	NA	intron (NM_001242763, intron 4 of 10)	LTR1|LTR|ERV1	66315	NR_119377	84777	Hs.659053	NM_032691		DLGAP1-AS2	-	DLGAP1 antisense RNA 2	ncRNA
peakchr5:74280206	chr5	74280207	74280631	+	0	NA	Intergenic	MER31A|LTR|ERV1	67964	NM_001366737	51301	Hs.272404	NM_016591	ENSG00000176928	GCNT4	C2GNT3|LINC01336	glucosaminyl (N-acetyl) transferase 4	protein-coding
peakchrX:45365457	chrX	45365458	45366544	+	0	NA	intron (NR_104644, intron 1 of 3)	intron (NR_104644, intron 1 of 3)	1368	NR_104644	101927528	Hs.550772	NR_104644	ENSG00000229563	LINC01204	-	long intergenic non-protein coding RNA 1204	ncRNA
peakchr3:14472655	chr3	14472656	14474945	+	0	NA	intron (NM_001134367, intron 10 of 22)	intron (NM_001134367, intron 10 of 22)	29694	NR_103507	6533	Hs.529488	NM_003043	ENSG00000131389	SLC6A6	TAUT	solute carrier family 6 member 6	protein-coding
peakchr6:112653504	chr6	112653505	112653963	+	0	NA	Intergenic	Intergenic	-14798	NM_001013734	442247	Hs.448264	NM_001013734	ENSG00000251258	RFPL4B	RNF211	ret finger protein like 4B	protein-coding
peakchr11:78777846	chr11	78777847	78778394	+	0	NA	intron (NM_001098816, intron 5 of 33)	MamRep38|DNA|hAT	335033	NR_030598	100126333		NR_030598	ENSG00000211997	MIR708	MIRN708|hsa-mir-708	microRNA 708	ncRNA
peakchr19:18473327	chr19	18473328	18478608	+	0	NA	non-coding (NR_138029, exon 6 of 6)	non-coding (NR_138029, exon 6 of 6)	-21000	NM_004864	9518	Hs.616962	NM_004864	ENSG00000130513	GDF15	GDF-15|MIC-1|MIC1|NAG-1|PDF|PLAB|PTGFB	growth differentiation factor 15	protein-coding
peakchr21:46749462	chr21	46749463	46751061	+	0	NA	Intergenic	Intergenic	11643	NR_103811	388830	Hs.592162	NR_103811	ENSG00000237664	LINC00316	C21orf111|NCRNA00316|PRED59	long intergenic non-protein coding RNA 316	ncRNA
peakchr6:167149794	chr6	167149795	167150647	+	0	NA	intron (NM_001006932, intron 2 of 21)	intron (NM_001006932, intron 2 of 21)	-109482	NM_021135	6196	Hs.655277	NM_021135	ENSG00000071242	RPS6KA2	HU-2|MAPKAPK1C|RSK|RSK3|S6K-alpha|S6K-alpha2|p90-RSK3|p90RSK2|pp90RSK3	ribosomal protein S6 kinase A2	protein-coding
peakchr1:192507902	chr1	192507903	192511024	+	0	NA	Intergenic	Intergenic	-35440	NM_002922	5996	Hs.75256	NM_002922	ENSG00000090104	RGS1	1R20|BL34|HEL-S-87|IER1|IR20	regulator of G protein signaling 1	protein-coding
peakchr20:52401775	chr20	52401776	52404526	+	0	NA	Intergenic	MIRb|SINE|MIR	89097	NR_002189	391257	Hs.449977	NR_002189		SUMO1P1	PIC1L|UBL2|UBL6	SUMO1 pseudogene 1	pseudo
peakchr3:14658698	chr3	14658699	14659363	+	0	NA	Intergenic	MIRb|SINE|MIR	-34222	NR_135523	51244	Hs.517820	NM_016474	ENSG00000154781	CCDC174	C3orf19|HSPC212|IHPM|IHPMR	coiled-coil domain containing 174	protein-coding
peakchr12:63037659	chr12	63037660	63039459	+	0	NA	3' UTR (NM_020700, exon 10 of 10)	3' UTR (NM_020700, exon 10 of 10)	41093	NR_029661	406891		NR_029661	ENSG00000199179	MIRLET7I	LET7I|MIRNLET7I|hsa-let-7i|let-7i	microRNA let-7i	ncRNA
peakchr9:134483342	chr9	134483343	134485412	+	0	NA	intron (NM_198679, intron 11 of 23)	intron (NM_198679, intron 11 of 23)	63467	NM_001365666	642515		NM_001365666	ENSG00000283526	PRRT1B	DSPD2|IFITMD8	proline rich transmembrane protein 1B	protein-coding
peakchr4:166410157	chr4	166410158	166413292	+	0	NA	intron (NM_001873, intron 6 of 8)	AluY|SINE|Alu	104331	NR_030304	693163		NR_030304	ENSG00000207559	MIR578	MIRN578|hsa-mir-578	microRNA 578	ncRNA
peakchr4:4498572	chr4	4498573	4499115	+	0	NA	intron (NM_001346282, intron 1 of 10)	intron (NM_001346282, intron 1 of 10)	-15417	NR_126434	104472519	Hs.691848	NR_126434	ENSG00000248221	STX18-IT1	-	STX18 intronic transcript 1	ncRNA
peakchr15:26192535	chr15	26192536	26194086	+	0	NA	intron (NR_040082, intron 1 of 4)	intron (NR_040082, intron 1 of 4)	45804	NR_040082	100128714	Hs.587854	NR_040082	ENSG00000206187	LINC02346	-	long intergenic non-protein coding RNA 2346	ncRNA
peakchr19:43867796	chr19	43867797	43868373	+	0	NA	TTS (NM_020406)	TTS (NM_020406)	10247	NM_020406	57126	Hs.232165	NM_020406	ENSG00000204936	CD177	HNA-2a|HNA2A|NB1|NB1 GP|PRV-1|PRV1	CD177 molecule	protein-coding
peakchr6:82969703	chr6	82969704	82971900	+	0	NA	Intergenic	Intergenic	-13341	NM_001300906	25998	Hs.306425	NM_015525	ENSG00000005700	IBTK	BTBD26|BTKI	inhibitor of Bruton tyrosine kinase	protein-coding
peakchr12:109322778	chr12	109322779	109327119	+	0	NA	intron (NM_018711, intron 10 of 14)	intron (NM_018711, intron 10 of 14)	51081	NM_001917	1610	Hs.113227	NM_001917	ENSG00000110887	DAO	DAAO|DAMOX|OXDA	D-amino acid oxidase	protein-coding
peakchr6:34382861	chr6	34382862	34383410	+	0	NA	intron (NM_001202470, intron 5 of 8)	intron (NM_001202470, intron 5 of 8)	10710	NM_001204091	6204	Hs.406620	NM_001014	ENSG00000124614	RPS10	DBA9|S10	ribosomal protein S10	protein-coding
peakchr7:108221952	chr7	108221953	108223242	+	0	NA	Intergenic	Intergenic	12279	NM_012328	4189	Hs.732494	NM_012328	ENSG00000128590	DNAJB9	ERdj4|MDG-1|MDG1|MST049|MSTP049	DnaJ heat shock protein family (Hsp40) member B9	protein-coding
peakchr2:235286060	chr2	235286061	235287679	+	0	NA	Intergenic	Intergenic	76369	NR_146988	105373934	Hs.471685	NR_146988	ENSG00000231682	LINC01891	-	long intergenic non-protein coding RNA 1891	ncRNA
peakchr6:14035479	chr6	14035480	14035982	+	0	NA	Intergenic	MLT1J2|LTR|ERVL-MaLR	-81756	NM_001251901	9308	Hs.595133	NM_004233	ENSG00000112149	CD83	BL11|HB15	CD83 molecule	protein-coding
peakchr13:91327935	chr13	91327936	91328490	+	0	NA	Intergenic	Intergenic	182671	NR_120414	101927224	Hs.385801	NR_120414		LINC01049	-	long intergenic non-protein coding RNA 1049	ncRNA
peakchr11:61748648	chr11	61748649	61749159	+	0	NA	Intergenic	ORSL-2a|DNA|hAT-Tip100	-13798	NM_002032	2495	Hs.524910	NM_002032	ENSG00000167996	FTH1	FHC|FTH|FTHL6|HFE5|PIG15|PLIF	ferritin heavy chain 1	protein-coding
peakchr10:104462510	chr10	104462511	104462956	+	0	NA	intron (NM_004311, intron 2 of 5)	intron (NM_004311, intron 2 of 5)	11421	NM_004311	403	Hs.182215	NM_004311	ENSG00000138175	ARL3	ARFL3|JBTS35|RP83	ADP ribosylation factor like GTPase 3	protein-coding
peakchrX:153267599	chrX	153267600	153268117	+	0	NA	Intergenic	Intergenic	17495	NM_001569	3654	Hs.522819	NM_001569	ENSG00000184216	IRAK1	IRAK|pelle	interleukin 1 receptor associated kinase 1	protein-coding
peakchr6:149657149	chr6	149657150	149658046	+	0	NA	intron (NM_015093, intron 2 of 8)	intron (NM_015093, intron 2 of 8)	18162	NM_015093	23118	Hs.269775	NM_015093	ENSG00000055208	TAB2	CHTD2|MAP3K7IP2|TAB-2	TGF-beta activated kinase 1 (MAP3K7) binding protein 2	protein-coding
peakchr1:209221037	chr1	209221038	209223627	+	0	NA	Intergenic	MER102b|DNA|hAT-Charlie	76533	NR_146915	105372894	Hs.98665	NR_146915	ENSG00000236950	LINC01774	-	long intergenic non-protein coding RNA 1774	ncRNA
peakchr1:150135341	chr1	150135342	150135917	+	0	NA	intron (NR_135098, intron 1 of 3)	(CA)n|Simple_repeat|Simple_repeat	2703	NR_135098	105371433	Hs.599366	NR_135098		LOC105371433	-	uncharacterized LOC105371433	ncRNA
peakchr4:187546053	chr4	187546054	187547007	+	0	NA	intron (NM_005245, intron 9 of 26)	intron (NM_005245, intron 9 of 26)	-69809	NM_005958	4543	Hs.243467	NM_005958	ENSG00000168412	MTNR1A	MEL-1A-R|MT1	melatonin receptor 1A	protein-coding
peakchr15:60684786	chr15	60684787	60685739	+	0	NA	intron (NM_001136015, intron 1 of 13)	intron (NM_001136015, intron 1 of 13)	4922	NM_001136015	302	Hs.511605	NM_004039	ENSG00000182718	ANXA2	ANX2|ANX2L4|CAL1H|HEL-S-270|LIP2|LPC2|LPC2D|P36|PAP-IV	annexin A2	protein-coding
peakchr8:37637665	chr8	37637666	37642880	+	0	NA	Intergenic	Intergenic	-14128	NM_032777	25960	Hs.274136	NM_032777	ENSG00000020181	ADGRA2	GPR124|TEM5	adhesion G protein-coupled receptor A2	protein-coding
peakchr6:3041213	chr6	3041214	3042440	+	0	NA	Intergenic	MER83A-int|LTR|ERV1	17530	NR_152848	101927759	Hs.145597	NR_132750		LOC101927759	-	uncharacterized LOC101927759	ncRNA
peakchr12:13374856	chr12	13374857	13379352	+	0	NA	Intergenic	L2|LINE|L2	27444	NM_001423	2012	Hs.719042	NM_001423	ENSG00000134531	EMP1	CL-20|EMP-1|TMP	epithelial membrane protein 1	protein-coding
peakchr16:9141604	chr16	9141605	9142215	+	0	NA	Intergenic	Intergenic	-43591	NM_014117	29035	Hs.221497	NM_014117	ENSG00000182831	C16orf72	PRO0149	chromosome 16 open reading frame 72	protein-coding
peakchrX:48891735	chrX	48891736	48892767	+	0	NA	intron (NM_006521, intron 5 of 9)	intron (NM_006521, intron 5 of 9)	8632	NM_001282142	7030	Hs.730740	NM_006521	ENSG00000068323	TFE3	RCCP2|RCCX1|TFEA|bHLHe33	transcription factor binding to IGHM enhancer 3	protein-coding
peakchr1:110324477	chr1	110324478	110327985	+	0	NA	Intergenic	Intergenic	-19686	NM_133181	79574	Hs.485352	NM_024526	ENSG00000198758	EPS8L3	EPS8R3	EPS8 like 3	protein-coding
peakchr16:71670002	chr16	71670003	71673261	+	0	NA	intron (NM_001271329, intron 2 of 2)	intron (NM_001271329, intron 2 of 2)	11545	NM_052858	91862	Hs.513706	NM_052858	ENSG00000140832	MARVELD3	MARVD3|MRVLDC3	MARVEL domain containing 3	protein-coding
peakchr6:35330611	chr6	35330612	35331981	+	0	NA	intron (NM_001171819, intron 2 of 6)	intron (NM_001171819, intron 2 of 6)	20961	NM_001171819	5467	Hs.696032	NM_006238	ENSG00000112033	PPARD	FAAR|NR1C2|NUC1|NUCI|NUCII|PPARB	peroxisome proliferator activated receptor delta	protein-coding
peakchr9:37937750	chr9	37937751	37939015	+	0	NA	intron (NM_003028, intron 5 of 5)	intron (NM_003028, intron 5 of 5)	-34033	NR_024872	92014	Hs.634120	NM_033412	ENSG00000122696	SLC25A51	CG7943|MCART1	solute carrier family 25 member 51	protein-coding
peakchr14:53314906	chr14	53314907	53316590	+	0	NA	Intergenic	Intergenic	-57423	NM_198066	64841	Hs.478025	NM_198066	ENSG00000100522	GNPNAT1	GNA1|GNPNAT|Gpnat1	glucosamine-phosphate N-acetyltransferase 1	protein-coding
peakchr10:63517420	chr10	63517421	63517820	+	0	NA	intron (NM_001366905, intron 4 of 6)	intron (NM_001366905, intron 4 of 6)	94901	NM_173554	219621	Hs.673160	NM_173554	ENSG00000183346	CABCOCO1	C10orf107	ciliary associated calcium binding coiled-coil 1	protein-coding
peakchr9:114791991	chr9	114791992	114792715	+	0	NA	Intergenic	Intergenic	97973	NR_039814	100616114		NR_039814	ENSG00000266315	MIR4668	mir-4668	microRNA 4668	ncRNA
peakchr1:167140260	chr1	167140261	167144022	+	0	NA	Intergenic	THE1B-int|LTR|ERVL-MaLR	22901	NR_110811	101928484	Hs.568496	NR_110811		LINC01363	RBSG4	long intergenic non-protein coding RNA 1363	ncRNA
peakchr2:231964169	chr2	231964170	231965924	+	0	NA	intron (NM_002807, intron 16 of 24)	LTR10F|LTR|ERV1	24709	NM_001320758	3357	Hs.421649	NM_000867	ENSG00000135914	HTR2B	5-HT(2B)|5-HT-2B|5-HT2B	5-hydroxytryptamine receptor 2B	protein-coding
peakchr11:9775224	chr11	9775225	9776613	+	0	NA	TTS (NR_033972)	TTS (NR_033972)	-3921	NR_036485	283104	Hs.632156	NR_036485	ENSG00000246273	SBF2-AS1	-	SBF2 antisense RNA 1	ncRNA
peakchr2:100119976	chr2	100119977	100120748	+	0	NA	Intergenic	HERVIP10FH-int|LTR|ERV1	-13883	NR_135653	51455	Hs.443077	NM_016316	ENSG00000135945	REV1	AIBP80|REV1L	REV1 DNA directed polymerase	protein-coding
peakchr1:9678918	chr1	9678919	9679664	+	0	NA	Intergenic	Intergenic	30322	NM_001130924	199953	Hs.632365	NM_001010866	ENSG00000188807	TMEM201	Ima1|NET5|SAMP1	transmembrane protein 201	protein-coding
peakchr15:63326693	chr15	63326694	63330956	+	0	NA	Intergenic	Intergenic	-6121	NM_001365777	7168	Hs.133892	NM_000366	ENSG00000140416	TPM1	C15orf13|CMD1Y|CMH3|HEL-S-265|HTM-alpha|LVNC9|TMSA	tropomyosin 1	protein-coding
peakchr2:3705998	chr2	3705999	3708202	+	0	NA	intron (NM_018436, intron 1 of 11)	intron (NM_018436, intron 1 of 11)	1310	NM_018436	55821	Hs.97899	NM_018436	ENSG00000151360	ALLC	ALC	allantoicase	protein-coding
peakchr12:122146375	chr12	122146376	122148193	+	0	NA	Intergenic	AluSx1|SINE|Alu	-3374	NM_001080825	144404	Hs.644504	NM_001080825	ENSG00000188735	TMEM120B	-	transmembrane protein 120B	protein-coding
peakchr4:124442699	chr4	124442700	124444333	+	0	NA	Intergenic	Intergenic	122821	NM_005841	10252	Hs.744854	NM_005841	ENSG00000164056	SPRY1	hSPRY1	sprouty RTK signaling antagonist 1	protein-coding
peakchr20:46775669	chr20	46775670	46776150	+	0	NA	Intergenic	Intergenic	-157049	NR_110027	101927457	Hs.445823	NR_110027		LINC01522	-	long intergenic non-protein coding RNA 1522	ncRNA
peakchr1:41432970	chr1	41432971	41434534	+	0	NA	Intergenic	Intergenic	-11616	NM_001905	1503	Hs.473087	NM_001905	ENSG00000171793	CTPS1	CTPS|GATD5|IMD24	CTP synthase 1	protein-coding
peakchr2:101627521	chr2	101627522	101628061	+	0	NA	intron (NM_001102426, intron 18 of 19)	intron (NM_001102426, intron 18 of 19)	9040	NM_000993	6160	Hs.469473	NM_000993	ENSG00000071082	RPL31	L31	ribosomal protein L31	protein-coding
peakchr16:25203366	chr16	25203367	25203916	+	0	NA	Intergenic	Intergenic	-24627	NM_001169	343	Hs.176658	NM_001169	ENSG00000103375	AQP8	AQP-8	aquaporin 8	protein-coding
peakchr19:55624254	chr19	55624255	55625347	+	0	NA	intron (NM_001271618, intron 1 of 21)	intron (NM_001271618, intron 1 of 21)	4204	NM_001271618	54776	Hs.631579	NM_017607	ENSG00000125503	PPP1R12C	AAVS1|LENG3|MBS85|p84|p85	protein phosphatase 1 regulatory subunit 12C	protein-coding
peakchr17:43115556	chr17	43115557	43117481	+	0	NA	intron (NM_001288654, intron 1 of 4)	intron (NM_001288654, intron 1 of 4)	12481	NM_001288655	79877	Hs.463148	NM_024819	ENSG00000172992	DCAKD	-	dephospho-CoA kinase domain containing	protein-coding
peakchr2:220035936	chr2	220035937	220036476	+	0	NA	TTS (NM_001321389)	TTS (NM_001321389)	-1455	NM_001144890	151295	Hs.124565	NM_144712	ENSG00000213901	SLC23A3	E2BP3|SVCT3|Yspl1	solute carrier family 23 member 3	protein-coding
peakchr12:108059047	chr12	108059048	108060227	+	0	NA	Intergenic	Intergenic	-19872	NM_001317963	11137	Hs.506652	NM_007062	ENSG00000136045	PWP1	IEF-SSP-9502	PWP1 homolog, endonuclein	protein-coding
peakchr6:110816943	chr6	110816944	110818977	+	0	NA	Intergenic	AluSp|SINE|Alu	-20144	NM_033125	85413	Hs.520319	NM_033125	ENSG00000004809	SLC22A16	CT2|FLIPT2|HEL-S-18|OAT6|OCT6|OKB1|dJ261K5.1	solute carrier family 22 member 16	protein-coding
peakchr4:86695103	chr4	86695104	86695573	+	0	NA	intron (NM_001025616, intron 3 of 9)	intron (NM_001025616, intron 3 of 9)	-4613	NM_001346093	83478	Hs.444229	NM_031305	ENSG00000138639	ARHGAP24	FILGAP|RC-GAP72|RCGAP72|p73|p73RhoGAP	Rho GTPase activating protein 24	protein-coding
peakchr10:21450390	chr10	21450391	21450956	+	0	NA	intron (NM_213569, intron 2 of 6)	intron (NM_213569, intron 2 of 6)	-12246	NR_046283	100128511	Hs.635827	NR_046283	ENSG00000231920	NEBL-AS1	-	NEBL antisense RNA 1	ncRNA
peakchr17:67718476	chr17	67718477	67719871	+	0	NA	intron (NR_109971, intron 3 of 5)	MIR3|SINE|MIR	129046	NR_109972	101928122	Hs.579342	NR_109971	ENSG00000227517	LINC01483	-	long intergenic non-protein coding RNA 1483	ncRNA
peakchr10:102669460	chr10	102669461	102670208	+	0	NA	Intergenic	Intergenic	-2886	NM_001243770	55719	Hs.447458	NM_018121	ENSG00000119906	SLF2	C10orf6|FAM178A	SMC5-SMC6 complex localization factor 2	protein-coding
peakchr9:136753021	chr9	136753022	136753976	+	0	NA	intron (NM_001134398, intron 2 of 29)	L1MB3|LINE|L1	103947	NM_003371	7410	Hs.369921	NM_003371	ENSG00000160293	VAV2	VAV-2	vav guanine nucleotide exchange factor 2	protein-coding
peakchr14:55573904	chr14	55573905	55575305	+	0	NA	Intergenic	Intergenic	-21365	NM_001357678	3958	Hs.531081	NM_002306	ENSG00000131981	LGALS3	CBP35|GAL3|GALBP|GALIG|L31|LGALS2|MAC2	galectin 3	protein-coding
peakchr17:56004427	chr17	56004428	56004968	+	0	NA	intron (NM_001271875, intron 1 of 10)	intron (NM_001271875, intron 1 of 10)	-23948	NM_001292025	404093	Hs.46679	NM_001271875	ENSG00000180891	CUEDC1	-	CUE domain containing 1	protein-coding
peakchr3:133265672	chr3	133265673	133267473	+	0	NA	Intergenic	MSTA|LTR|ERVL-MaLR	-25957	NM_001282762	55573	Hs.518265	NM_017548	ENSG00000091527	CDV3	H41	CDV3 homolog	protein-coding
peakchr3:195442501	chr3	195442502	195444028	+	0	NA	Intergenic	Intergenic	-4488	NM_001291833	200958	Hs.308992	NM_020790	ENSG00000176945	MUC20	MUC-20	mucin 20, cell surface associated	protein-coding
peakchr10:95048755	chr10	95048756	95049446	+	0	NA	Intergenic	Intergenic	192990	NM_133337	26509	Hs.602086	NM_013451	ENSG00000138119	MYOF	FER1L3	myoferlin	protein-coding
peakchr3:149032974	chr3	149032975	149034881	+	0	NA	Intergenic	Intergenic	17297	NM_001184723	116441	Hs.22026	NM_138786	ENSG00000163762	TM4SF18	L6D	transmembrane 4 L six family member 18	protein-coding
peakchr10:123467338	chr10	123467339	123468853	+	0	NA	Intergenic	Intergenic	-110124	NM_022970	2263	Hs.533683	NM_000141	ENSG00000066468	FGFR2	BBDS|BEK|BFR-1|CD332|CEK3|CFD1|ECT1|JWS|K-SAM|KGFR|TK14|TK25	fibroblast growth factor receptor 2	protein-coding
peakchr16:11187771	chr16	11187772	11188446	+	0	NA	intron (NM_001243403, intron 18 of 20)	intron (NM_001243403, intron 18 of 20)	149688	NM_015226	23274	Hs.35490	NM_015226	ENSG00000038532	CLEC16A	Gop-1|KIAA0350	C-type lectin domain containing 16A	protein-coding
peakchr6:112651363	chr6	112651364	112653039	+	0	NA	Intergenic	Intergenic	-16331	NM_001013734	442247	Hs.448264	NM_001013734	ENSG00000251258	RFPL4B	RNF211	ret finger protein like 4B	protein-coding
peakchr6:167390025	chr6	167390026	167391281	+	0	NA	Intergenic	Intergenic	-20615	NM_003730	8635	Hs.529989	NM_003730	ENSG00000026297	RNASET2	RNASE6PL|bA514O12.3	ribonuclease T2	protein-coding
peakchr6:80272860	chr6	80272861	80275005	+	0	NA	Intergenic	MLT1H2-int|LTR|ERVL-MaLR	-26786	NM_181714	167691	Hs.21945	NM_181714	ENSG00000135338	LCA5	C6orf152	lebercilin LCA5	protein-coding
peakchr9:3960850	chr9	3960851	3961250	+	0	NA	intron (NM_001042413, intron 4 of 10)	intron (NM_001042413, intron 4 of 10)	62404	NR_026663	84850	Hs.676113	NM_032764	ENSG00000237009	GLIS3-AS1	C9orf70	GLIS3 antisense RNA 1	ncRNA
peakchr1:39649129	chr1	39649130	39650314	+	0	NA	intron (NM_012090, intron 1 of 92)	intron (NM_012090, intron 1 of 92)	99883	NM_012090	23499	Hs.472475	NM_012090	ENSG00000127603	MACF1	ABP620|ACF7|LIS9|MACF|OFC4	microtubule actin crosslinking factor 1	protein-coding
peakchr3:115718220	chr3	115718221	115719010	+	0	NA	intron (NM_002338, intron 3 of 6)	intron (NM_002338, intron 3 of 6)	-94642	NR_145779	109623450		NR_145779		SNORD155	-	small nucleolar RNA, C/D box 155	snoRNA
peakchr11:12086610	chr11	12086611	12090820	+	0	NA	Intergenic	Intergenic	36293	NR_135109	105376554	Hs.523483	NR_135109	ENSG00000254486	LINC02547	-	long intergenic non-protein coding RNA 2547	ncRNA
peakchr2:63841078	chr2	63841079	63842334	+	0	NA	Intergenic	MER39|LTR|ERV1	25421	NM_001199112	4190	Hs.526521	NM_005917	ENSG00000014641	MDH1	HEL-S-32|MDH-s|MDHA|MGC:1375|MOR2	malate dehydrogenase 1	protein-coding
peakchr10:74067270	chr10	74067271	74071022	+	0	NA	Intergenic	Intergenic	35464	NM_019058	54541	Hs.744875	NM_019058	ENSG00000168209	DDIT4	Dig2|REDD-1|REDD1	DNA damage inducible transcript 4	protein-coding
peakchr10:80910093	chr10	80910094	80912534	+	0	NA	intron (NM_020338, intron 3 of 24)	intron (NM_020338, intron 3 of 24)	82591	NM_020338	57178	Hs.193118	NM_020338	ENSG00000108175	ZMIZ1	MIZ|RAI17|TRAFIP10|ZIMP10	zinc finger MIZ-type containing 1	protein-coding
peakchr16:11443145	chr16	11443146	11444177	+	0	NA	intron (NM_152308, intron 1 of 1)	intron (NM_152308, intron 1 of 1)	4345	NM_152308	116028	Hs.347524	NM_152308	ENSG00000175643	RMI2	BLAP18|C16orf75	RecQ mediated genome instability 2	protein-coding
peakchr17:40480913	chr17	40480914	40482384	+	0	NA	exon (NM_001369519, exon 13 of 24)	exon (NM_001369519, exon 13 of 24)	41575	NM_001288719	6776	Hs.437058	NM_003152	ENSG00000126561	STAT5A	MGF|STAT5	signal transducer and activator of transcription 5A	protein-coding
peakchr22:30583258	chr22	30583259	30585685	+	0	NA	Intergenic	Intergenic	-50711	NR_149070	110806283		NR_149070	ENSG00000232530	LIF-AS1	Lnc-LIF-AS	LIF antisense RNA 1	ncRNA
peakchr13:100269300	chr13	100269301	100270402	+	0	NA	intron (NR_104592, intron 1 of 9)	intron (NR_104592, intron 1 of 9)	10907	NR_104592	171425	Hs.655642	NM_206808	ENSG00000125246	CLYBL	CLB	citrate lyase beta like	protein-coding
peakchr17:29399004	chr17	29399005	29399621	+	0	NA	Intergenic	Intergenic	-13186	NR_146737	646030		NR_146737		LOC646030	-	leucine rich repeat containing 37B pseudogene	pseudo
peakchr22:36724775	chr22	36724776	36725852	+	0	NA	intron (NM_002473, intron 3 of 40)	intron (NM_002473, intron 3 of 40)	-42361	NR_106877	102465491		NR_106877	ENSG00000278420	MIR6819	hsa-mir-6819	microRNA 6819	ncRNA
peakchr13:80492566	chr13	80492567	80493221	+	0	NA	TTS (NR_120413)	TTS (NR_120413)	46173	NR_120413	101927195	Hs.342412	NR_120413	ENSG00000229175	LINC00382	TCONS_00021500	long intergenic non-protein coding RNA 382	ncRNA
peakchr3:14467275	chr3	14467276	14467709	+	0	NA	intron (NM_001134367, intron 10 of 22)	intron (NM_001134367, intron 10 of 22)	23386	NR_103507	6533	Hs.529488	NM_003043	ENSG00000131389	SLC6A6	TAUT	solute carrier family 6 member 6	protein-coding
peakchr2:235878731	chr2	235878732	235879166	+	0	NA	intron (NM_001371302, intron 1 of 5)	intron (NM_001371302, intron 1 of 5)	4966	NM_001371302
peakchr3:55552550	chr3	55552551	55557253	+	0	NA	intron (NM_015576, intron 16 of 16)	intron (NM_015576, intron 16 of 16)	-33232	NM_003392	7474	Hs.643085	NM_003392	ENSG00000114251	WNT5A	hWNT5A	Wnt family member 5A	protein-coding
peakchr19:48351007	chr19	48351008	48352836	+	0	NA	Intergenic	AluJo|SINE|Alu	26728	NM_000554	1406	Hs.617342	NM_000554	ENSG00000105392	CRX	CORD2|CRD|LCA7|OTX3	cone-rod homeobox	protein-coding
peakchr9:37943381	chr9	37943382	37944037	+	0	NA	intron (NM_003028, intron 5 of 5)	intron (NM_003028, intron 5 of 5)	-39359	NR_024872	92014	Hs.634120	NM_033412	ENSG00000122696	SLC25A51	CG7943|MCART1	solute carrier family 25 member 51	protein-coding
peakchr19:43334780	chr19	43334781	43340039	+	0	NA	Intergenic	Intergenic	11395	NR_036584	100289650	Hs.680622	NR_036584	ENSG00000225877	PSG8-AS1	-	PSG8 antisense RNA 1	ncRNA
peakchr2:75814485	chr2	75814486	75817193	+	0	NA	Intergenic	Intergenic	-18994	NM_032181	84141	Hs.302346	NM_032181	ENSG00000115363	EVA1A	FAM176A|TMEM166	eva-1 homolog A, regulator of programmed cell death	protein-coding
peakchr17:34852189	chr17	34852190	34852589	+	0	NA	TTS (NR_104009)	TTS (NR_104009)	9864	NR_104011	9326	Hs.2210	NM_004773	ENSG00000273611	ZNHIT3	PEHO|TRIP3	zinc finger HIT-type containing 3	protein-coding
peakchr10:123461349	chr10	123461350	123462822	+	0	NA	Intergenic	Intergenic	-104114	NM_022970	2263	Hs.533683	NM_000141	ENSG00000066468	FGFR2	BBDS|BEK|BFR-1|CD332|CEK3|CFD1|ECT1|JWS|K-SAM|KGFR|TK14|TK25	fibroblast growth factor receptor 2	protein-coding
peakchr16:88829329	chr16	88829330	88830805	+	0	NA	intron (NM_001142864, intron 1 of 50)	intron (NM_001142864, intron 1 of 50)	20892	NR_120387	339059	Hs.449817	NR_120387	ENSG00000182376	LOC339059	-	uncharacterized LOC339059	ncRNA
peakchr1:25879684	chr1	25879685	25880084	+	0	NA	intron (NM_015627, intron 1 of 8)	MIRb|SINE|MIR	9808	NM_015627	26119	Hs.590911	NM_015627	ENSG00000157978	LDLRAP1	ARH|ARH1|ARH2|FHCB1|FHCB2	low density lipoprotein receptor adaptor protein 1	protein-coding
peakchr16:16052323	chr16	16052324	16053164	+	0	NA	intron (NM_004996, intron 1 of 30)	MER20|DNA|hAT-Charlie	9271	NM_004996	4363	Hs.391464	NM_004996	ENSG00000103222	ABCC1	ABC29|ABCC|GS-X|MRP|MRP1	ATP binding cassette subfamily C member 1	protein-coding
peakchr1:205262819	chr1	205262820	205265217	+	0	NA	Intergenic	Intergenic	26855	NM_030952	81788	Hs.497512	NM_030952	ENSG00000163545	NUAK2	SNARK	NUAK family kinase 2	protein-coding
peakchr8:110625797	chr8	110625798	110627433	+	0	NA	intron (NM_001099746, intron 2 of 5)	intron (NM_001099746, intron 2 of 5)	-6324	NM_001330596	55638	Hs.390738	NM_017786	ENSG00000147642	SYBU	GOLSYN|OCSYN|SNPHL	syntabulin	protein-coding
peakchr13:80324302	chr13	80324303	80326399	+	0	NA	Intergenic	Intergenic	-53170	NR_125785	102724076	Hs.208617	NR_125785	ENSG00000229011	LINC01038	-	long intergenic non-protein coding RNA 1038	ncRNA
peakchr7:106209334	chr7	106209335	106210218	+	0	NA	Intergenic	Intergenic	91828	NM_175884	168455	Hs.29692	NM_175884	ENSG00000253276	CCDC71L	C7orf74	coiled-coil domain containing 71 like	protein-coding
peakchr10:73982333	chr10	73982334	73983852	+	0	NA	intron (NM_001242546, intron 2 of 4)	AluSx1|SINE|Alu	-6201	NM_001369086	51008	Hs.500007	NM_015947	ENSG00000138303	ASCC1	ASC1p50|CGI-18|SMABF2|p50	activating signal cointegrator 1 complex subunit 1	protein-coding
peakchr8:38483673	chr8	38483674	38484520	+	0	NA	Intergenic	Intergenic	-25322	NR_003129	286140	Hs.512071	NR_003129		RNF5P1	-	ring finger protein 5 pseudogene 1	pseudo
peakchrX:23861968	chrX	23861969	23864091	+	0	NA	intron (NM_024122, intron 7 of 8)	intron (NM_024122, intron 7 of 8)	61755	NR_027783	6303	Hs.28491	NM_002970	ENSG00000130066	SAT1	DC21|KFSD|KFSDX|SAT|SSAT|SSAT-1	spermidine/spermine N1-acetyltransferase 1	protein-coding
peakchr1:46676097	chr1	46676098	46677118	+	0	NA	intron (NM_001013615, intron 1 of 1)	AluJb|SINE|Alu	7602	NM_001013615	541468	Hs.568642	NM_001013615	ENSG00000171357	LURAP1	C1orf190|LRAP35a|LRP35A	leucine rich adaptor protein 1	protein-coding
peakchr19:18490614	chr19	18490615	18491812	+	0	NA	Intergenic	Intergenic	-5755	NM_004864	9518	Hs.616962	NM_004864	ENSG00000130513	GDF15	GDF-15|MIC-1|MIC1|NAG-1|PDF|PLAB|PTGFB	growth differentiation factor 15	protein-coding
peakchr2:28805066	chr2	28805067	28809832	+	0	NA	intron (NM_153021, intron 25 of 57)	intron (NM_153021, intron 25 of 57)	18225	NR_138141	151056	Hs.444933	NM_153021	ENSG00000163803	PLB1	PLB|PLB/LIP	phospholipase B1	protein-coding
peakchr17:73436979	chr17	73436980	73439318	+	0	NA	Intergenic	AluY|SINE|Alu	-14567	NM_014738	9772	Hs.514474	NM_014738	ENSG00000177728	TMEM94	IDDCDF|KIAA0195	transmembrane protein 94	protein-coding
peakchr1:156769120	chr1	156769121	156775057	+	0	NA	Intergenic	Intergenic	-13453	NM_001007792	4914	Hs.406293	NM_002529	ENSG00000198400	NTRK1	MTC|TRK|TRK1|TRKA|Trk-A|p140-TrkA	neurotrophic receptor tyrosine kinase 1	protein-coding
peakchr10:99173621	chr10	99173622	99174672	+	0	NA	Intergenic	Intergenic	11667	NR_157582	644215		NR_157582		LOC644215	-	uncharacterized LOC644215	ncRNA
peakchr1:192458873	chr1	192458874	192459314	+	0	NA	Intergenic	Intergenic	-85809	NM_002922	5996	Hs.75256	NM_002922	ENSG00000090104	RGS1	1R20|BL34|HEL-S-87|IER1|IR20	regulator of G protein signaling 1	protein-coding
peakchr6:30780896	chr6	30780897	30783071	+	0	NA	non-coding (NR_130726, exon 2 of 2)	non-coding (NR_130726, exon 2 of 2)	16452	NR_130726	401247		NR_130726	ENSG00000214894	LINC00243	C6orf214|NCRNA00243	long intergenic non-protein coding RNA 243	ncRNA
peakchr2:43084593	chr2	43084594	43087800	+	0	NA	Intergenic	MER5A|DNA|hAT-Charlie	-66474	NM_012205	23498	Hs.368805	NM_012205	ENSG00000162882	HAAO	3-HAO|HAO|VCRL1|h3HAO	3-hydroxyanthranilate 3,4-dioxygenase	protein-coding
peakchr5:170842000	chr5	170842001	170843486	+	0	NA	Intergenic	AluSg|SINE|Alu	-3908	NM_003862	8817	Hs.87191	NM_003862	ENSG00000156427	FGF18	FGF-18|ZFGF5	fibroblast growth factor 18	protein-coding
peakchr7:39455088	chr7	39455089	39456623	+	0	NA	intron (NM_001370959, intron 6 of 9)	intron (NM_001370959, intron 6 of 9)	-9911	NR_046711	100861520	Hs.571292	NR_046711	ENSG00000224122	POU6F2-AS1	-	POU6F2 antisense RNA 1	ncRNA
peakchr3:42084451	chr3	42084452	42084952	+	0	NA	Intergenic	Intergenic	-43990	NR_146089	22906	Hs.535711	NM_014965	ENSG00000182606	TRAK1	EIEE68|MILT1|OIP106	trafficking kinesin protein 1	protein-coding
peakchr3:46156312	chr3	46156313	46158115	+	0	NA	Intergenic	HERVP71A-int|LTR|ERV1	-88239	NM_001024644	2829	Hs.128375	NM_005283	ENSG00000173578	XCR1	CCXCR1|GPR5	X-C motif chemokine receptor 1	protein-coding
peakchr22:43522780	chr22	43522781	43523919	+	0	NA	intron (NM_001197, intron 2 of 4)	intron (NM_001197, intron 2 of 4)	16053	NR_046423	27349	Hs.349111	NM_014507	ENSG00000100294	MCAT	FASN2C|MCT|MCT1|MT|NET62|fabD	malonyl-CoA-acyl carrier protein transacylase	protein-coding
peakchr1:210012990	chr1	210012991	210014004	+	0	NA	intron (NM_014388, intron 7 of 11)	L2b|LINE|L2	12180	NM_014388	27042	Hs.194754	NM_014388	ENSG00000117597	UTP25	C1orf107|DEF|DIEXF|DJ434O14.5	UTP25 small subunit processor component	protein-coding
peakchr6:111873147	chr6	111873148	111874212	+	0	NA	intron (NR_034109, intron 1 of 1)	intron (NR_034109, intron 1 of 1)	14802	NM_001164283	10758	Hs.561514	NM_147200	ENSG00000056972	TRAF3IP2	ACT1|C6orf2|C6orf4|C6orf5|C6orf6|CANDF8|CIKS|PSORS13	TRAF3 interacting protein 2	protein-coding
peakchr8:127476118	chr8	127476119	127476933	+	0	NA	Intergenic	AluJr|SINE|Alu	94197	NR_156466	157638	Hs.124951	NM_174911	ENSG00000168672	LRATD2	BCMP101|FAM84B|NSE2	LRAT domain containing 2	protein-coding
peakchr10:33284205	chr10	33284206	33284816	+	0	NA	Intergenic	MLT1E1A|LTR|ERVL-MaLR	-37353	NM_002211	3688	Hs.643813	NM_002211	ENSG00000150093	ITGB1	CD29|FNRB|GPIIA|MDF2|MSK12|VLA-BETA|VLAB	integrin subunit beta 1	protein-coding
peakchr15:66949599	chr15	66949600	66950111	+	0	NA	intron (NR_110372, intron 1 of 4)	intron (NR_110372, intron 1 of 4)	-44719	NM_005585	4091	Hs.153863	NM_005585	ENSG00000137834	SMAD6	AOVD2|HsT17432|MADH6|MADH7	SMAD family member 6	protein-coding
peakchr1:31220962	chr1	31220963	31221780	+	0	NA	intron (NM_006762, intron 1 of 7)	intron (NM_006762, intron 1 of 7)	9250	NM_006762	7805	Hs.371021	NM_006762	ENSG00000162511	LAPTM5	CLAST6	lysosomal protein transmembrane 5	protein-coding
peakchr1:43534170	chr1	43534171	43536376	+	0	NA	Intergenic	Intergenic	-78302	NM_001101376	440585	Hs.657614	NM_001101376	ENSG00000186973	FAM183A	-	family with sequence similarity 183 member A	protein-coding
peakchr7:157101733	chr7	157101734	157103714	+	0	NA	Intergenic	Intergenic	-26974	NM_058246	10049	Hs.490745	NM_005494	ENSG00000105993	DNAJB6	DJ4|DnaJ|HHDJ1|HSJ-2|HSJ2|LGMD1D|LGMD1E|LGMDD1|MRJ|MSJ-1	DnaJ heat shock protein family (Hsp40) member B6	protein-coding
peakchr17:41673062	chr17	41673063	41676964	+	0	NA	Intergenic	Intergenic	-51305	NM_001079675	2118	Hs.434059	NM_001986	ENSG00000175832	ETV4	E1A-F|E1AF|PEA3|PEAS3	ETS variant 4	protein-coding
peakchr6:112646710	chr6	112646711	112648802	+	0	NA	Intergenic	Intergenic	-20776	NM_001013734	442247	Hs.448264	NM_001013734	ENSG00000251258	RFPL4B	RNF211	ret finger protein like 4B	protein-coding
peakchr4:26289532	chr4	26289533	26293365	+	0	NA	Intergenic	L4|LINE|RTE	-29883	NM_005349	3516	Hs.479396	NM_005349	ENSG00000168214	RBPJ	AOS3|CBF1|IGKJRB|IGKJRB1|KBF2|RBP-J|RBPJK|RBPSUH|SUH|csl	recombination signal binding protein for immunoglobulin kappa J region	protein-coding
peakchr8:130740519	chr8	130740520	130741131	+	0	NA	Intergenic	L1PA15-16|LINE|L1	-48340	NR_130917	137196	Hs.679457	NR_130917	ENSG00000229140	CCDC26	RAM	CCDC26 long non-coding RNA	ncRNA
peakchr1:167489594	chr1	167489595	167490677	+	0	NA	Intergenic	Intergenic	-2289	NM_198053	919	Hs.156445	NM_000734	ENSG00000198821	CD247	CD3-ZETA|CD3H|CD3Q|CD3Z|IMD25|T3Z|TCRZ	CD247 molecule	protein-coding
peakchr3:57134119	chr3	57134120	57136870	+	0	NA	intron (NM_001318864, intron 11 of 13)	intron (NM_001318864, intron 11 of 13)	-22199	NM_001128615	50650	Hs.476402	NM_019555	ENSG00000163947	ARHGEF3	GEF3|STA3|XPLN	Rho guanine nucleotide exchange factor 3	protein-coding
peakchr6:52382327	chr6	52382328	52383495	+	0	NA	intron (NM_012288, intron 2 of 10)	intron (NM_012288, intron 2 of 10)	58947	NM_012288	9697	Hs.520182	NM_012288	ENSG00000065308	TRAM2	-	translocation associated membrane protein 2	protein-coding
peakchr1:201910450	chr1	201910451	201911323	+	0	NA	intron (NM_012134, intron 1 of 2)	intron (NM_012134, intron 1 of 2)	4789	NM_012134	25802	Hs.519075	NM_012134	ENSG00000163431	LMOD1	1D|64kD|D1|SM-LMOD|SMLMOD	leiomodin 1	protein-coding
peakchr1:212685317	chr1	212685318	212689310	+	0	NA	Intergenic	MIRb|SINE|MIR	-31722	NR_125985	101929565		NR_125985	ENSG00000228067	LINC01740	-	long intergenic non-protein coding RNA 1740	ncRNA
peakchr17:80323368	chr17	80323369	80323783	+	0	NA	Intergenic	Intergenic	6453	NM_207459	400629	Hs.231897	NM_207459	ENSG00000182459	TEX19	-	testis expressed 19	protein-coding
peakchr20:50656342	chr20	50656343	50657149	+	0	NA	Intergenic	Intergenic	65277	NM_001319146	55734	Hs.473082	NM_018197	ENSG00000020256	ZFP64	ZNF338	ZFP64 zinc finger protein	protein-coding
peakchr2:154242239	chr2	154242240	154243409	+	0	NA	Intergenic	Intergenic	92452	NM_019845	56475	Hs.100890	NM_019845	ENSG00000177519	RPRM	REPRIMO	reprimo, TP53 dependent G2 arrest mediator homolog	protein-coding
peakchr9:81620347	chr9	81620348	81627858	+	0	NA	Intergenic	MIRc|SINE|MIR	136478	NR_109771	101927450	Hs.738041	NR_109771	ENSG00000260995	LOC101927450	-	uncharacterized LOC101927450	ncRNA
peakchr18:60544473	chr18	60544474	60545034	+	0	NA	intron (NM_194449, intron 4 of 16)	intron (NM_194449, intron 4 of 16)	161980	NM_194449	23239	Hs.465337	NM_194449	ENSG00000081913	PHLPP1	PHLPP|PLEKHE1|PPM3A|SCOP	PH domain and leucine rich repeat protein phosphatase 1	protein-coding
peakchr20:50317849	chr20	50317850	50318293	+	0	NA	intron (NM_006045, intron 4 of 27)	intron (NM_006045, intron 4 of 27)	66858	NM_006045	10079	Hs.649234	NM_006045	ENSG00000054793	ATP9A	ATPIIA	ATPase phospholipid transporting 9A (putative)	protein-coding
peakchr10:95230847	chr10	95230848	95231349	+	0	NA	intron (NM_013451, intron 1 of 53)	intron (NM_013451, intron 1 of 53)	10993	NM_133337	26509	Hs.602086	NM_013451	ENSG00000138119	MYOF	FER1L3	myoferlin	protein-coding
peakchr12:65823062	chr12	65823063	65828302	+	0	NA	intron (NM_198080, intron 4 of 5)	intron (NM_198080, intron 4 of 5)	125409	NR_135033	105369187	Hs.738044	NR_135033	ENSG00000250748	LOC105369187	-	uncharacterized LOC105369187	ncRNA
peakchr22:19878693	chr22	19878694	19880251	+	0	NA	intron (NR_147957, intron 10 of 16)	intron (NR_147957, intron 10 of 16)	-37075	NM_024627	79680	Hs.105642	NM_024627	ENSG00000215012	RTL10	BOP|C22orf29	retrotransposon Gag like 10	protein-coding
peakchr20:30562559	chr20	30562560	30563448	+	0	NA	intron (NM_001011718, intron 1 of 2)	intron (NM_001011718, intron 1 of 2)	7050	NM_001011718	343702	Hs.666444	NM_001011718	ENSG00000260903	XKR7	C20orf159|dJ310O13.4	XK related 7	protein-coding
peakchr17:67756761	chr17	67756762	67759579	+	0	NA	intron (NR_109971, intron 3 of 5)	intron (NR_109971, intron 3 of 5)	168042	NR_109972	101928122	Hs.579342	NR_109971	ENSG00000227517	LINC01483	-	long intergenic non-protein coding RNA 1483	ncRNA
peakchr3:149824806	chr3	149824807	149826898	+	0	NA	intron (NR_136187, intron 1 of 2)	intron (NR_136187, intron 1 of 2)	11622	NR_136187	105374313	Hs.151216	NR_136187		LOC105374313	-	uncharacterized LOC105374313	ncRNA
peakchr3:37091313	chr3	37091314	37091713	+	0	NA	intron (NM_001354617, intron 18 of 18)	intron (NM_001354617, intron 18 of 18)	56672	NM_001354617	4292	Hs.195364	NM_000249	ENSG00000076242	MLH1	COCA2|FCC2|HNPCC|HNPCC2|hMLH1	mutL homolog 1	protein-coding
peakchr7:5673979	chr7	5673980	5674782	+	0	NA	intron (NM_207111, intron 15 of 16)	intron (NM_207111, intron 15 of 16)	41934	NM_003088	6624	Hs.118400	NM_003088	ENSG00000075618	FSCN1	FAN1|HSN|SNL|p55	fascin actin-bundling protein 1	protein-coding
peakchr15:77899078	chr15	77899079	77900281	+	0	NA	Intergenic	Intergenic	25574	NM_032808	84894	Hs.656765	NM_032808	ENSG00000169783	LINGO1	LERN1|LRRN6A|MRT64|UNQ201	leucine rich repeat and Ig domain containing 1	protein-coding
peakchr2:38917491	chr2	38917492	38918082	+	0	NA	intron (NM_138801, intron 4 of 6)	AluJb|SINE|Alu	24531	NM_138801	130589	Hs.435012	NM_138801	ENSG00000143891	GALM	BLOCK25|GLAT|HEL-S-63p|IBD1	galactose mutarotase	protein-coding
peakchr11:84620800	chr11	84620801	84621262	+	0	NA	intron (NM_001351274, intron 5 of 26)	intron (NM_001351274, intron 5 of 26)	13434	NM_001364	1740	Hs.367656	NM_001364	ENSG00000150672	DLG2	PPP1R58|PSD-93|PSD93|chapsyn-110	discs large MAGUK scaffold protein 2	protein-coding
peakchr17:14131944	chr17	14131945	14132575	+	0	NA	Intergenic	Intergenic	7919	NM_001348781	146822	Hs.447556	NM_001007530	ENSG00000223510	CDRT15	-	CMT1A duplicated region transcript 15	protein-coding
peakchr16:27589347	chr16	27589348	27590353	+	0	NA	intron (NM_015202, intron 2 of 27)	intron (NM_015202, intron 2 of 27)	28385	NM_015202	23247	Hs.460459	NM_015202	ENSG00000047578	KIAA0556	JBTS26	KIAA0556	protein-coding
peakchr5:149939142	chr5	149939143	149940671	+	0	NA	Intergenic	Intergenic	-40731	NM_001166208	11346	Hs.435228	NM_007286	ENSG00000171992	SYNPO	-	synaptopodin	protein-coding
peakchr19:43588566	chr19	43588567	43588966	+	0	NA	Intergenic	Intergenic	-1913	NM_031246	5670	Hs.709200	NM_031246	ENSG00000242221	PSG2	CEA|PSBG2|PSG1	pregnancy specific beta-1-glycoprotein 2	protein-coding
peakchr6:11206958	chr6	11206959	11207763	+	0	NA	intron (NM_182966, intron 2 of 2)	intron (NM_182966, intron 2 of 2)	25540	NM_006403	4739	Hs.37982	NM_006403	ENSG00000111859	NEDD9	CAS-L|CAS2|CASL|CASS2|HEF1	neural precursor cell expressed, developmentally down-regulated 9	protein-coding
peakchr3:195436152	chr3	195436153	195439597	+	0	NA	intron (NR_122105, intron 4 of 4)	intron (NR_122105, intron 4 of 4)	-9878	NM_001291833	200958	Hs.308992	NM_020790	ENSG00000176945	MUC20	MUC-20	mucin 20, cell surface associated	protein-coding
peakchr8:128845190	chr8	128845191	128845712	+	0	NA	intron (NR_003367, intron 1 of 8)	intron (NR_003367, intron 1 of 8)	37243	NR_031609	100302185		NR_031609	ENSG00000283710	MIR1204	hsa-mir-1204	microRNA 1204	ncRNA
peakchr16:28554175	chr16	28554176	28554821	+	0	NA	Intergenic	LTR26|LTR|ERV1	-4203	NM_001042483	26471	Hs.513463	NM_012385	ENSG00000176046	NUPR1	COM1|P8	nuclear protein 1, transcriptional regulator	protein-coding
peakchr16:66614099	chr16	66614100	66615707	+	0	NA	intron (NM_144673, intron 2 of 3)	intron (NM_144673, intron 2 of 3)	1537	NM_144673	146225	Hs.195685	NM_144673	ENSG00000140932	CMTM2	CKLFSF2	CKLF like MARVEL transmembrane domain containing 2	protein-coding
peakchr17:63059971	chr17	63059972	63061123	+	0	NA	Intergenic	Intergenic	-7689	NM_006572	10672	Hs.515018	NM_006572	ENSG00000120063	GNA13	G13	G protein subunit alpha 13	protein-coding
peakchr21:20421901	chr21	20421902	20422920	+	0	NA	Intergenic	MLT1A-int|LTR|ERVL-MaLR	-290281	NR_109925	101927797	Hs.551743	NR_109925		MIR548XHG	-	MIR548X host gene	ncRNA
peakchr20:30403063	chr20	30403064	30403620	+	0	NA	Intergenic	Intergenic	-3836	NM_033118	85366	Hs.86092	NM_033118	ENSG00000101306	MYLK2	KMLC|MLCK|MLCK2|skMLCK	myosin light chain kinase 2	protein-coding
peakchr3:37247228	chr3	37247229	37248409	+	0	NA	Intergenic	HERVH-int|LTR|ERV1	-29968	NM_017724	9209	Hs.740522	NM_006309	ENSG00000093167	LRRFIP2	HUFI-2	LRR binding FLII interacting protein 2	protein-coding
peakchr17:74547074	chr17	74547075	74548172	+	0	NA	Intergenic	Intergenic	-6223	NR_038109	100507246	Hs.288215	NR_038108	ENSG00000163597	SNHG16	Nbla10727|Nbla12061|ncRAN	small nucleolar RNA host gene 16	ncRNA
peakchr12:50459354	chr12	50459355	50460997	+	0	NA	intron (NM_020039, intron 3 of 11)	intron (NM_020039, intron 3 of 11)	-7192	NM_001256830	41	Hs.274361	NM_001095	ENSG00000110881	ASIC1	ACCN2|ASIC|BNaC2	acid sensing ion channel subunit 1	protein-coding
peakchr17:79068428	chr17	79068429	79070176	+	0	NA	intron (NM_001144888, intron 6 of 13)	intron (NM_001144888, intron 6 of 13)	29871	NR_030394	724027		NR_030394	ENSG00000207736	MIR657	MIRN657|hsa-mir-657	microRNA 657	ncRNA
peakchr17:67705620	chr17	67705621	67709145	+	0	NA	intron (NR_109971, intron 3 of 5)	(A)n|Simple_repeat|Simple_repeat	117255	NR_109972	101928122	Hs.579342	NR_109971	ENSG00000227517	LINC01483	-	long intergenic non-protein coding RNA 1483	ncRNA
peakchr22:18454614	chr22	18454615	18456503	+	0	NA	intron (NM_015241, intron 1 of 31)	intron (NM_015241, intron 1 of 31)	8168	NR_030378	693233		NR_030378	ENSG00000207780	MIR648	MIRN648|hsa-mir-648	microRNA 648	ncRNA
peakchr8:58498484	chr8	58498485	58505289	+	0	NA	Intergenic	Intergenic	-156821	NR_134276	286178	Hs.255156	NR_134276	ENSG00000254139	LOC286178	-	uncharacterized LOC286178	ncRNA
peakchr19:40736743	chr19	40736744	40738647	+	0	NA	3' UTR (NM_001626, exon 14 of 14)	3' UTR (NM_001626, exon 14 of 14)	-5099	NM_024877	79935	Hs.631603	NM_024877	ENSG00000105219	CNTD2	CCNP	cyclin N-terminal domain containing 2	protein-coding
peakchr1:110153424	chr1	110153425	110153980	+	0	NA	intron (NM_005272, intron 1 of 7)	AluJb|SINE|Alu	2004	NM_005272	2780	Hs.36973	NM_005272	ENSG00000134183	GNAT2	ACHM4|GNATC	G protein subunit alpha transducin 2	protein-coding
peakchr4:148750377	chr4	148750378	148753652	+	0	NA	intron (NM_024605, intron 3 of 22)	intron (NM_024605, intron 3 of 22)	48269	NR_039962	100616246		NR_039962	ENSG00000264274	MIR4799	-	microRNA 4799	ncRNA
peakchr2:20795152	chr2	20795153	20797385	+	0	NA	Intergenic	MLT1A0|LTR|ERVL-MaLR	-3961	NR_046836	100874343	Hs.591546	NR_046836	ENSG00000231948	HS1BP3-IT1	-	HS1BP3 intronic transcript 1	ncRNA
peakchr3:115753115	chr3	115753116	115753769	+	0	NA	intron (NM_002338, intron 2 of 6)	intron (NM_002338, intron 2 of 6)	-129469	NR_145779	109623450		NR_145779		SNORD155	-	small nucleolar RNA, C/D box 155	snoRNA
peakchr1:36532704	chr1	36532705	36535211	+	0	NA	3' UTR (NM_177422, exon 17 of 17)	3' UTR (NM_177422, exon 17 of 17)	-15737	NM_014466	27285	Hs.127111	NM_014466	ENSG00000092850	TEKT2	TEKTB1|TEKTIN-T|h-tektin-t	tektin 2	protein-coding
peakchr18:47044992	chr18	47044993	47048335	+	0	NA	Intergenic	Intergenic	-27830	NM_001199341	6139	Hs.293653	NM_000985	ENSG00000265681	RPL17	L17|PD-1|RPL23	ribosomal protein L17	protein-coding
peakchr10:102654780	chr10	102654781	102655560	+	0	NA	Intergenic	Intergenic	-17550	NM_001243770	55719	Hs.447458	NM_018121	ENSG00000119906	SLF2	C10orf6|FAM178A	SMC5-SMC6 complex localization factor 2	protein-coding
peakchr17:47768325	chr17	47768326	47770352	+	0	NA	Intergenic	Intergenic	-13814	NM_001007226	8405	Hs.463382	NM_003563	ENSG00000121067	SPOP	BTBD32|TEF2	speckle type BTB/POZ protein	protein-coding
peakchr12:63462674	chr12	63462675	63466615	+	0	NA	Intergenic	MLT1F2|LTR|ERVL-MaLR	81945	NM_000706	552	Hs.2131	NM_000706	ENSG00000166148	AVPR1A	AVPR V1a|AVPR1|V1aR	arginine vasopressin receptor 1A	protein-coding
peakchr22:18912042	chr22	18912043	18919071	+	0	NA	intron (NM_001368250, intron 2 of 13)	intron (NM_001368250, intron 2 of 13)	8249	NM_001368250	102724788	Hs.517352	NM_001368249	ENSG00000277196	LOC102724788	-	proline dehydrogenase 1, mitochondrial	protein-coding
peakchr1:27347492	chr1	27347493	27348957	+	0	NA	Intergenic	L2a|LINE|L2	-8884	NM_052943	115572	Hs.632378	NM_052943	ENSG00000158246	TENT5B	FAM46B	terminal nucleotidyltransferase 5B	protein-coding
peakchr12:13401569	chr12	13401570	13402101	+	0	NA	Intergenic	AluJr|SINE|Alu	52175	NM_001423	2012	Hs.719042	NM_001423	ENSG00000134531	EMP1	CL-20|EMP-1|TMP	epithelial membrane protein 1	protein-coding
peakchr18:47074686	chr18	47074687	47076485	+	0	NA	Intergenic	L2a|LINE|L2	-12841	NM_006033	9388	Hs.465102	NM_006033	ENSG00000101670	LIPG	EDL|EL|PRO719	lipase G, endothelial type	protein-coding
peakchr9:3884721	chr9	3884722	3885876	+	0	NA	intron (NM_001042413, intron 7 of 10)	intron (NM_001042413, intron 7 of 10)	-13347	NR_026663	84850	Hs.676113	NM_032764	ENSG00000237009	GLIS3-AS1	C9orf70	GLIS3 antisense RNA 1	ncRNA
peakchr22:21305475	chr22	21305476	21308949	+	0	NA	3' UTR (NM_005207, exon 3 of 3)	3' UTR (NM_005207, exon 3 of 3)	-4168	NR_110537	101928891	Hs.648264	NR_110537	ENSG00000237476	LINC01637	-	long intergenic non-protein coding RNA 1637	ncRNA
peakchr6:122169676	chr6	122169677	122170706	+	0	NA	Intergenic	Intergenic	413399	NM_000165	2697	Hs.74471	NM_000165	ENSG00000152661	GJA1	AVSD3|CMDR|CX43|EKVP|EKVP3|GJAL|HLHS1|HSS|ODDD|PPKCA	gap junction protein alpha 1	protein-coding
peakchr1:150456821	chr1	150456822	150458393	+	0	NA	Intergenic	Intergenic	-2288	NM_025150	80222	Hs.288974	NM_025150	ENSG00000143374	TARS2	COXPD21|TARSL1|thrRS	threonyl-tRNA synthetase 2, mitochondrial	protein-coding
peakchrX:23820143	chrX	23820144	23823768	+	0	NA	Intergenic	AluSx1|SINE|Alu	20681	NR_027783	6303	Hs.28491	NM_002970	ENSG00000130066	SAT1	DC21|KFSD|KFSDX|SAT|SSAT|SSAT-1	spermidine/spermine N1-acetyltransferase 1	protein-coding
peakchr1:26836447	chr1	26836448	26837608	+	0	NA	Intergenic	Tigger1|DNA|TcMar-Tigger	-19224	NM_002953	6195	Hs.149957	NM_002953	ENSG00000117676	RPS6KA1	HU-1|MAPKAPK1A|RSK|RSK1|p90Rsk	ribosomal protein S6 kinase A1	protein-coding
peakchr13:80379094	chr13	80379095	80381885	+	0	NA	TTS (NR_125785)	TTS (NR_125785)	1969	NR_125785	102724076	Hs.208617	NR_125785	ENSG00000229011	LINC01038	-	long intergenic non-protein coding RNA 1038	ncRNA
peakchr18:22406896	chr18	22406897	22407563	+	0	NA	Intergenic	Intergenic	101485	NR_134604	105372028	Hs.569901	NR_134604	ENSG00000266573	LOC105372028	-	uncharacterized LOC105372028	ncRNA
peakchr14:69407626	chr14	69407627	69408896	+	0	NA	intron (NM_001130005, intron 1 of 20)	MIRb|SINE|MIR	37758	NM_001102	87	Hs.235750	NM_001102	ENSG00000072110	ACTN1	BDPLT15	actinin alpha 1	protein-coding
peakchr17:46318366	chr17	46318367	46320511	+	0	NA	intron (NM_001075099, intron 4 of 12)	intron (NM_001075099, intron 4 of 12)	-52270	NR_131239	105371807	Hs.661105	NR_131239	ENSG00000235300	THRA1/BTR	-	uncharacterized LOC105371807	ncRNA
peakchr13:34515027	chr13	34515028	34515475	+	0	NA	intron (NM_181558, intron 8 of 8)	MER61C|LTR|ERV1	122965	NM_002915	5983	Hs.115474	NM_002915	ENSG00000133119	RFC3	RFC38	replication factor C subunit 3	protein-coding
peakchr19:28742643	chr19	28742644	28743102	+	0	NA	Intergenic	Intergenic	-354722	NR_135636	102724908		NR_135636	ENSG00000266976	LOC102724908	-	uncharacterized LOC102724908	ncRNA
peakchr15:57844167	chr15	57844168	57845138	+	0	NA	Intergenic	MIRb|SINE|MIR	-39449	NR_104371	145781	Hs.437256	NM_001018090	ENSG00000137878	GCOM1	GRINL1A|Gcom2|MYZAP|MYZAP-POLR2M|gcom	GRINL1A complex locus 1	protein-coding
peakchr19:48116188	chr19	48116189	48116811	+	0	NA	intron (NM_015711, intron 1 of 14)	intron (NM_015711, intron 1 of 14)	5047	NM_015711	29998	Hs.97244	NM_015711	ENSG00000063169	BICRA	GLTSCR1	BRD4 interacting chromatin remodeling complex associated protein	protein-coding
peakchr5:59973357	chr5	59973358	59973939	+	0	NA	intron (NM_001145208, intron 2 of 9)	intron (NM_001145208, intron 2 of 9)	22345	NM_018369	55789	Hs.482233	NM_018369	ENSG00000035499	DEPDC1B	BRCC3|XTP1	DEP domain containing 1B	protein-coding
peakchr18:47063894	chr18	47063895	47065276	+	0	NA	Intergenic	MER57F|LTR|ERV1	-23842	NM_006033	9388	Hs.465102	NM_006033	ENSG00000101670	LIPG	EDL|EL|PRO719	lipase G, endothelial type	protein-coding
peakchr15:89443790	chr15	89443791	89444473	+	0	NA	intron (NM_005928, intron 6 of 7)	intron (NM_005928, intron 6 of 7)	-5357	NM_178232	145864	Hs.447530	NM_178232	ENSG00000140511	HAPLN3	EXLD1|HsT19883	hyaluronan and proteoglycan link protein 3	protein-coding
peakchr1:92079168	chr1	92079169	92080644	+	0	NA	Intergenic	Intergenic	113241	NM_001134420	8317	Hs.533573	NM_003503	ENSG00000097046	CDC7	CDC7L1|HsCDC7|Hsk1|huCDC7	cell division cycle 7	protein-coding
peakchr7:22622074	chr7	22622075	22623715	+	0	NA	Intergenic	MLT1G1|LTR|ERVL-MaLR	19939	NR_038393	100506178	Hs.668122	NR_038393	ENSG00000232759	LOC100506178	-	uncharacterized LOC100506178	ncRNA
peakchr5:92080928	chr5	92080929	92082174	+	0	NA	Intergenic	Intergenic	825498	NR_109825	441094	Hs.457407	NR_015369	ENSG00000237187	NR2F1-AS1	-	NR2F1 antisense RNA 1	ncRNA
peakchr1:235092165	chr1	235092166	235094060	+	0	NA	TTS (NR_125945)	TTS (NR_125945)	6633	NR_125945	101927851	Hs.520684	NR_125945	ENSG00000238005	LOC101927851	-	uncharacterized LOC101927851	ncRNA
peakchr15:63295684	chr15	63295685	63296873	+	0	NA	Intergenic	MIRb|SINE|MIR	-38667	NM_001365777	7168	Hs.133892	NM_000366	ENSG00000140416	TPM1	C15orf13|CMD1Y|CMH3|HEL-S-265|HTM-alpha|LVNC9|TMSA	tropomyosin 1	protein-coding
peakchr17:62666295	chr17	62666296	62668759	+	0	NA	Intergenic	Intergenic	-9102	NM_022739	64750	Hs.515011	NM_022739	ENSG00000108854	SMURF2	-	SMAD specific E3 ubiquitin protein ligase 2	protein-coding
peakchr7:151402651	chr7	151402652	151403221	+	0	NA	intron (NM_001040633, intron 3 of 15)	intron (NM_001040633, intron 3 of 15)	30413	NM_001363698	51422	Hs.647072	NM_016203	ENSG00000106617	PRKAG2	AAKG|AAKG2|CMH6|H91620p|WPWS	protein kinase AMP-activated non-catalytic subunit gamma 2	protein-coding
peakchr6:35591762	chr6	35591763	35592573	+	0	NA	intron (NM_001145776, intron 3 of 10)	AluSx|SINE|Alu	40398	NR_049873	100847048		NR_049873	ENSG00000265527	MIR5690	-	microRNA 5690	ncRNA
peakchr21:45132284	chr21	45132285	45132795	+	0	NA	Intergenic	LTR35A|LTR|ERV1	-6470	NM_003681	8566	Hs.284491	NM_003681	ENSG00000160209	PDXK	C21orf124|C21orf97|HEL-S-1a|PKH|PNK|PRED79	pyridoxal kinase	protein-coding
peakchr1:958195	chr1	958196	961437	+	0	NA	intron (NM_198576, intron 2 of 35)	intron (NM_198576, intron 2 of 35)	4316	NM_198576	375790	Hs.273330	NM_198576	ENSG00000188157	AGRN	AGRIN|CMS8|CMSPPD	agrin	protein-coding
peakchr11:9921201	chr11	9921202	9922207	+	0	NA	intron (NM_030962, intron 16 of 39)	intron (NM_030962, intron 16 of 39)	61015	NR_120539	101928008	Hs.585524	NR_120539	ENSG00000255476	LOC101928008	-	uncharacterized LOC101928008	ncRNA
peakchr16:85659499	chr16	85659500	85660531	+	0	NA	intron (NM_001278184, intron 1 of 14)	intron (NM_001278184, intron 1 of 14)	13087	NM_001278184	23199	Hs.461647	NM_014615	ENSG00000131149	GSE1	CRHSP24|KIAA0182	Gse1 coiled-coil protein	protein-coding
peakchr20:30253146	chr20	30253147	30256204	+	0	NA	intron (NM_001191, intron 2 of 2)	intron (NM_001191, intron 2 of 2)	28960	NM_032609	84701	Hs.277101	NM_032609	ENSG00000131055	COX4I2	COX4|COX4-2|COX4B|COX4L2|COXIV-2|dJ857M17.2	cytochrome c oxidase subunit 4I2	protein-coding
peakchr18:47026521	chr18	47026522	47026921	+	0	NA	Intergenic	Intergenic	-7887	NM_001199341	6139	Hs.293653	NM_000985	ENSG00000265681	RPL17	L17|PD-1|RPL23	ribosomal protein L17	protein-coding
peakchr7:47643090	chr7	47643091	47648109	+	0	NA	Intergenic	Intergenic	-15937	NR_108090	101929086	Hs.563487	NR_108090	ENSG00000236078	LINC01447	-	long intergenic non-protein coding RNA 1447	ncRNA
peakchr12:49673421	chr12	49673422	49674544	+	0	NA	Intergenic	MLT1L|LTR|ERVL-MaLR	-14947	NM_006262	5630	Hs.37044	NM_006262	ENSG00000135406	PRPH	NEF4|PRPH1	peripherin	protein-coding
peakchr11:118295527	chr11	118295528	118295982	+	0	NA	Intergenic	Intergenic	-6225	NR_046370	100131626	Hs.721614	NR_046369		LOC100131626	-	uncharacterized LOC100131626	ncRNA
peakchr4:166583523	chr4	166583524	166585528	+	0	NA	Intergenic	Intergenic	-21265	NR_121676	101928151	Hs.639858	NR_121676	ENSG00000249500	LINC01179	-	long intergenic non-protein coding RNA 1179	ncRNA
peakchr17:37113792	chr17	37113793	37116101	+	0	NA	intron (NM_001008777, intron 3 of 10)	intron (NM_001008777, intron 3 of 10)	8709	NM_001008777	494188	Hs.549536	NM_001008777	ENSG00000204952	FBXO47	-	F-box protein 47	protein-coding
peakchr9:3936241	chr9	3936242	3941163	+	0	NA	intron (NM_001042413, intron 4 of 10)	intron (NM_001042413, intron 4 of 10)	40056	NR_026663	84850	Hs.676113	NM_032764	ENSG00000237009	GLIS3-AS1	C9orf70	GLIS3 antisense RNA 1	ncRNA
peakchr1:29528926	chr1	29528927	29529732	+	0	NA	intron (NR_146214, intron 5 of 10)	intron (NR_146214, intron 5 of 10)	-20917	NM_005626	6429	Hs.469970	NM_005626	ENSG00000116350	SRSF4	SFRS4|SRP75	serine and arginine rich splicing factor 4	protein-coding
peakchr6:43766022	chr6	43766023	43767045	+	0	NA	Intergenic	(TG)n|Simple_repeat|Simple_repeat	26829	NM_001287044	7422	Hs.73793	NM_003376	ENSG00000112715	VEGFA	MVCD1|VEGF|VPF	vascular endothelial growth factor A	protein-coding
peakchr2:40508272	chr2	40508273	40509179	+	0	NA	intron (NM_001351488, intron 2 of 8)	intron (NM_001351488, intron 2 of 8)	148718	NM_001252624	6546	Hs.31961	NM_021097	ENSG00000183023	SLC8A1	NCX1	solute carrier family 8 member A1	protein-coding
peakchr17:26609060	chr17	26609061	26611167	+	0	NA	intron (NR_028334, intron 2 of 2)	intron (NR_028334, intron 2 of 2)	24294	NR_028334	284085	Hs.371796	NM_173624	ENSG00000265480	KRT18P55	-	keratin 18 pseudogene 55	pseudo
peakchr11:109418006	chr11	109418007	109418406	+	0	NA	Intergenic	L2c|LINE|L2	125290	NM_207645	399947	Hs.172982	NM_207645	ENSG00000185742	C11orf87	LOH11CR1A|NEURIM1	chromosome 11 open reading frame 87	protein-coding
peakchr16:57841256	chr16	57841257	57842591	+	0	NA	Intergenic	Intergenic	-2625	NM_001278081	388282	Hs.434720	NM_001278081		LOC388282	-	uncharacterized LOC388282	protein-coding
peakchr9:3947455	chr9	3947456	3949393	+	0	NA	intron (NM_001042413, intron 4 of 10)	intron (NM_001042413, intron 4 of 10)	49778	NR_026663	84850	Hs.676113	NM_032764	ENSG00000237009	GLIS3-AS1	C9orf70	GLIS3 antisense RNA 1	ncRNA
peakchr12:89766210	chr12	89766211	89769291	+	0	NA	Intergenic	Intergenic	-21473	NM_001946	1848	Hs.298654	NM_001946	ENSG00000139318	DUSP6	HH19|MKP3|PYST1	dual specificity phosphatase 6	protein-coding
peakchr12:66406439	chr12	66406440	66410018	+	0	NA	Intergenic	Intergenic	9277	NR_106722	102464827		NR_106722	ENSG00000276878	MIR6074	hsa-mir-6074	microRNA 6074	ncRNA
peakchr9:86316716	chr9	86316717	86317413	+	0	NA	intron (NM_053067, intron 1 of 9)	L1MB8|LINE|L1	-5685	NR_135839	105376114	Hs.9589	NR_135839	ENSG00000254473	LOC105376114	-	uncharacterized LOC105376114	ncRNA
peakchr2:188708013	chr2	188708014	188708565	+	0	NA	Intergenic	Intergenic	-289057	NM_001318941	7035	Hs.516578	NM_006287	ENSG00000003436	TFPI	EPI|LACI|TFI|TFPI1	tissue factor pathway inhibitor	protein-coding
peakchr3:69494255	chr3	69494256	69494681	+	0	NA	Intergenic	Intergenic	-59229	NM_015123	23150	Hs.371681	NM_015123	ENSG00000114541	FRMD4B	6030440G05Rik|GRSP1	FERM domain containing 4B	protein-coding
peakchr6:84973297	chr6	84973298	84973873	+	0	NA	Intergenic	Intergenic	-36224	NM_014895	22832	Hs.485865	NM_014895	ENSG00000135315	CEP162	C6orf84|KIAA1009|QN1	centrosomal protein 162	protein-coding
peakchr11:73966612	chr11	73966613	73967172	+	0	NA	Intergenic	Intergenic	-55515	NR_120556	101928580	Hs.569025	NR_120556	ENSG00000246211	P4HA3-AS1	-	P4HA3 antisense RNA 1	ncRNA
peakchr16:50236338	chr16	50236339	50238412	+	0	NA	intron (NM_001040285, intron 2 of 12)	intron (NM_001040285, intron 2 of 12)	49983	NM_001365324	64282	Hs.514342	NM_022447	ENSG00000121274	TENT4B	PAPD5|TRF4-2|TUT3	terminal nucleotidyltransferase 4B	protein-coding
peakchr11:75940230	chr11	75940231	75940848	+	0	NA	Intergenic	Intergenic	-22993	NM_004626	7481	Hs.108219	NM_004626	ENSG00000085741	WNT11	HWNT11	Wnt family member 11	protein-coding
peakchr1:27343579	chr1	27343580	27345330	+	0	NA	Intergenic	MIR3|SINE|MIR	-5114	NM_052943	115572	Hs.632378	NM_052943	ENSG00000158246	TENT5B	FAM46B	terminal nucleotidyltransferase 5B	protein-coding
peakchr12:106517054	chr12	106517055	106517692	+	0	NA	intron (NM_014840, intron 1 of 6)	intron (NM_014840, intron 1 of 6)	16438	NM_014840	9891	Hs.524692	NM_014840	ENSG00000074590	NUAK1	ARK5	NUAK family kinase 1	protein-coding
peakchr20:50647968	chr20	50647969	50648769	+	0	NA	Intergenic	Intergenic	73654	NM_001319146	55734	Hs.473082	NM_018197	ENSG00000020256	ZFP64	ZNF338	ZFP64 zinc finger protein	protein-coding
peakchr19:47624875	chr19	47624876	47626764	+	0	NA	Intergenic	Intergenic	-8272	NM_005500	10055	Hs.515500	NM_005500	ENSG00000142230	SAE1	AOS1|HSPC140|SUA1|UBLE1A	SUMO1 activating enzyme subunit 1	protein-coding
peakchr13:100702246	chr13	100702247	100703066	+	0	NA	Intergenic	AluSz|SINE|Alu	38541	NR_132422	105370333	Hs.186291	NR_132422	ENSG00000274605	LOC105370333	-	uncharacterized LOC105370333	ncRNA
peakchr7:23701051	chr7	23701052	23703898	+	0	NA	Intergenic	MLT1D|LTR|ERVL-MaLR	-17343	NM_199136	340277	Hs.592178	NM_199136	ENSG00000188732	FAM221A	C7orf46	family with sequence similarity 221 member A	protein-coding
peakchr11:64530075	chr11	64530076	64531420	+	0	NA	Intergenic	Intergenic	-2561	NM_001164716	5837	Hs.154084	NM_005609	ENSG00000068976	PYGM	-	glycogen phosphorylase, muscle associated	protein-coding
peakchr3:195424424	chr3	195424425	195425876	+	0	NA	intron (NR_122105, intron 2 of 4)	L2|LINE|L2	-1122	NR_030296	693155		NR_030296	ENSG00000207650	MIR570	MIRN570|hsa-mir-570	microRNA 570	ncRNA
peakchr10:121172569	chr10	121172570	121174134	+	0	NA	intron (NM_005308, intron 4 of 15)	intron (NM_005308, intron 4 of 15)	35868	NR_039829	100616398		NR_039829	ENSG00000265719	MIR4681	-	microRNA 4681	ncRNA
peakchr1:7461199	chr1	7461200	7462231	+	0	NA	intron (NM_001349609, intron 5 of 22)	L1ME1|LINE|L1	-11901	NR_146201	102725193	Hs.666120	NR_146199	ENSG00000237728	LOC102725193	-	uncharacterized LOC102725193	ncRNA
peakchr11:86454195	chr11	86454196	86455123	+	0	NA	Intergenic	Intergenic	-47454	NM_001293180	11098	Hs.25338	NM_007173	ENSG00000150687	PRSS23	SIG13|SPUVE|ZSIG13	serine protease 23	protein-coding
peakchr18:46358845	chr18	46358846	46361694	+	0	NA	intron (NM_014772, intron 10 of 11)	intron (NM_014772, intron 10 of 11)	108907	NM_001190823	4092	Hs.465087	NM_005904	ENSG00000101665	SMAD7	CRCS3|MADH7|MADH8	SMAD family member 7	protein-coding
peakchr3:49491939	chr3	49491940	49492935	+	0	NA	Intergenic	Intergenic	-13699	NM_001177643	1605	Hs.76111	NM_004393	ENSG00000173402	DAG1	156DAG|A3a|AGRNR|DAG|LGMDR16|MDDGA9|MDDGC7|MDDGC9	dystroglycan 1	protein-coding
peakchr11:9848828	chr11	9848829	9849417	+	0	NA	intron (NM_030962, intron 28 of 39)	intron (NM_030962, intron 28 of 39)	-11566	NR_120539	101928008	Hs.585524	NR_120539	ENSG00000255476	LOC101928008	-	uncharacterized LOC101928008	ncRNA
peakchr11:84536027	chr11	84536028	84536508	+	0	NA	intron (NM_001351274, intron 5 of 26)	intron (NM_001351274, intron 5 of 26)	98197	NM_001364	1740	Hs.367656	NM_001364	ENSG00000150672	DLG2	PPP1R58|PSD-93|PSD93|chapsyn-110	discs large MAGUK scaffold protein 2	protein-coding
peakchr2:235271574	chr2	235271575	235272033	+	0	NA	Intergenic	Intergenic	91435	NR_146988	105373934	Hs.471685	NR_146988	ENSG00000231682	LINC01891	-	long intergenic non-protein coding RNA 1891	ncRNA
peakchr16:89888759	chr16	89888760	89890511	+	0	NA	Intergenic	Intergenic	-5248	NM_032451	84501	Hs.461786	NM_032451	ENSG00000204991	SPIRE2	Spir-2	spire type actin nucleation factor 2	protein-coding
peakchr20:39957149	chr20	39957150	39959349	+	0	NA	Intergenic	Intergenic	-11212	NM_022896	64900	Hs.25897	NM_022896	ENSG00000132793	LPIN3	LIPN3L|SMP2	lipin 3	protein-coding
peakchr7:22851688	chr7	22851689	22852579	+	0	NA	TTS (NM_019059)	TTS (NM_019059)	10334	NM_019059	54543	Hs.112318	NM_019059	ENSG00000196683	TOMM7	TOM7	translocase of outer mitochondrial membrane 7	protein-coding
peakchr17:40477854	chr17	40477855	40478680	+	0	NA	intron (NM_001369520, intron 14 of 23)	AluJo|SINE|Alu	38193	NM_001288719	6776	Hs.437058	NM_003152	ENSG00000126561	STAT5A	MGF|STAT5	signal transducer and activator of transcription 5A	protein-coding
peakchr20:30300412	chr20	30300413	30301872	+	0	NA	intron (NR_134257, intron 1 of 2)	intron (NR_134257, intron 1 of 2)	-8168	NR_131907	103021294		NR_131907	ENSG00000281376	ABALON	INXS	apoptotic BCL2L1-antisense long non-coding RNA	ncRNA
peakchr15:67704905	chr15	67704906	67708556	+	0	NA	intron (NR_040052, intron 5 of 5)	intron (NR_040052, intron 5 of 5)	106580	NR_040055	100506686	Hs.656245	NR_040051	ENSG00000259673	IQCH-AS1	-	IQCH antisense RNA 1	ncRNA
peakchr7:101170668	chr7	101170669	101172089	+	0	NA	intron (NM_001278563, intron 3 of 13)	intron (NM_001278563, intron 3 of 13)	40907	NR_103748	100506527	Hs.535863	NR_103747	ENSG00000233123	LINC01007	-	long intergenic non-protein coding RNA 1007	ncRNA
peakchr6:140722789	chr6	140722790	140723559	+	0	NA	Intergenic	Intergenic	196785	NR_037441	100500879		NR_037441	ENSG00000263514	MIR3668	-	microRNA 3668	ncRNA
peakchr1:209238291	chr1	209238292	209239800	+	0	NA	Intergenic	MIR3|SINE|MIR	93247	NR_146915	105372894	Hs.98665	NR_146915	ENSG00000236950	LINC01774	-	long intergenic non-protein coding RNA 1774	ncRNA
peakchr9:116396193	chr9	116396194	116398045	+	0	NA	Intergenic	Intergenic	40710	NM_001276262	5998	Hs.494875	NM_017790	ENSG00000138835	RGS3	C2PA|RGP3	regulator of G protein signaling 3	protein-coding
peakchr11:75050856	chr11	75050857	75052235	+	0	NA	intron (NM_004041, intron 1 of 15)	intron (NM_004041, intron 1 of 15)	-5316	NR_029891	442900		NR_029891	ENSG00000199090	MIR326	MIRN326|hsa-mir-326|mir-326	microRNA 326	ncRNA
peakchr9:114833909	chr9	114833910	114838226	+	0	NA	intron (NM_022486, intron 12 of 16)	AluSz6|SINE|Alu	101509	NM_001282643	64420	Hs.494827	NM_022486	ENSG00000106868	SUSD1	-	sushi domain containing 1	protein-coding
peakchr11:73682152	chr11	73682153	73683086	+	0	NA	Intergenic	Intergenic	11270	NM_003355	7351	Hs.80658	NM_003355	ENSG00000175567	UCP2	BMIQ4|SLC25A8|UCPH	uncoupling protein 2	protein-coding
peakchr7:158611059	chr7	158611060	158612177	+	0	NA	intron (NM_001367773, intron 1 of 22)	intron (NM_001367773, intron 1 of 22)	10582	NM_020728	57488	Hs.490795	NM_020728	ENSG00000117868	ESYT2	CHR2SYT|E-Syt2|FAM62B	extended synaptotagmin 2	protein-coding
peakchr11:94370535	chr11	94370536	94372518	+	0	NA	intron (NR_135096, intron 4 of 6)	intron (NR_135096, intron 4 of 6)	70993	NM_152431	143689	Hs.660188	NM_152431	ENSG00000134627	PIWIL4	HIWI2|MIWI2	piwi like RNA-mediated gene silencing 4	protein-coding
peakchr8:10656871	chr8	10656872	10657627	+	0	NA	intron (NM_001284356, intron 5 of 5)	intron (NM_001284356, intron 5 of 5)	25704	NR_031711	100302166		NR_031711	ENSG00000283210	MIR1322	MIRN1322|hsa-mir-1322	microRNA 1322	ncRNA
peakchr5:158665989	chr5	158665990	158668821	+	0	NA	intron (NR_134261, intron 2 of 2)	MLT1C|LTR|ERVL-MaLR	12682	NR_134261	105377682		NR_134261	ENSG00000253315	LINC01932	-	long intergenic non-protein coding RNA 1932	ncRNA
peakchr1:150583910	chr1	150583911	150584362	+	0	NA	Intergenic	Intergenic	17473	NM_207047	2029	Hs.632456	NM_004436	ENSG00000143420	ENSA	ARPP-19e	endosulfine alpha	protein-coding
peakchr15:67186792	chr15	67186793	67188084	+	0	NA	Intergenic	HUERS-P1-int|LTR|ERV1	61415	NR_135687	102723481	Hs.512978	NR_135687	ENSG00000259289	LINC02206	-	long intergenic non-protein coding RNA 2206	ncRNA
peakchr1:182089879	chr1	182089880	182090533	+	0	NA	Intergenic	Intergenic	-59359	NM_001009992	127665	Hs.684328	NM_001009992	ENSG00000179930	ZNF648	-	zinc finger protein 648	protein-coding
peakchrX:23907189	chrX	23907190	23909850	+	0	NA	intron (NM_024122, intron 1 of 8)	L1ME3A|LINE|L1	17535	NR_026545	79135	Hs.495851	NM_024122	ENSG00000184831	APOO	FAM121B|MIC26|MICOS26|Mic23|My025	apolipoprotein O	protein-coding
peakchr1:235253630	chr1	235253631	235254453	+	0	NA	Intergenic	Intergenic	37210	NR_002956	677802	Hs.744743	NR_002956	ENSG00000207181	SNORA14B	ACA14b	small nucleolar RNA, H/ACA box 14B	snoRNA
peakchr14:68745335	chr14	68745336	68745905	+	0	NA	intron (NM_001321817, intron 8 of 11)	intron (NM_001321817, intron 8 of 11)	349884	NR_135816	100996664		NR_135816		LOC100996664	-	uncharacterized LOC100996664	ncRNA
peakchr22:30619269	chr22	30619270	30621301	+	0	NA	Intergenic	Intergenic	-14898	NR_149070	110806283		NR_149070	ENSG00000232530	LIF-AS1	Lnc-LIF-AS	LIF antisense RNA 1	ncRNA
peakchr17:66048961	chr17	66048962	66051040	+	0	NA	Intergenic	Intergenic	17925	NM_001320611	3838	Hs.594238	NM_002266	ENSG00000182481	KPNA2	IPOA1|QIP2|RCH1|SRP1-alpha|SRP1alpha	karyopherin subunit alpha 2	protein-coding
peakchr9:3675477	chr9	3675478	3677229	+	0	NA	intron (NR_121586, intron 3 of 4)	intron (NR_121586, intron 3 of 4)	8267	NR_121586	101929302	Hs.122828	NR_121586	ENSG00000232104	RFX3-AS1	CVAT7	RFX3 antisense RNA 1	ncRNA
peakchr4:124339591	chr4	124339592	124340441	+	0	NA	Intergenic	Intergenic	19321	NM_005841	10252	Hs.744854	NM_005841	ENSG00000164056	SPRY1	hSPRY1	sprouty RTK signaling antagonist 1	protein-coding
peakchr5:139624998	chr5	139624999	139626322	+	0	NA	intron (NM_002622, intron 3 of 3)	intron (NM_002622, intron 3 of 3)	57026	NM_002622	5201	Hs.483564	NM_002622	ENSG00000113068	PFDN1	PDF|PFD1	prefoldin subunit 1	protein-coding
peakchr6:121986465	chr6	121986466	121988667	+	0	NA	Intergenic	Intergenic	230774	NM_000165	2697	Hs.74471	NM_000165	ENSG00000152661	GJA1	AVSD3|CMDR|CX43|EKVP|EKVP3|GJAL|HLHS1|HSS|ODDD|PPKCA	gap junction protein alpha 1	protein-coding
peakchr4:124372782	chr4	124372783	124375230	+	0	NA	Intergenic	Intergenic	53311	NM_005841	10252	Hs.744854	NM_005841	ENSG00000164056	SPRY1	hSPRY1	sprouty RTK signaling antagonist 1	protein-coding
peakchr12:66027145	chr12	66027146	66029532	+	0	NA	intron (NR_120432, intron 1 of 4)	intron (NR_120432, intron 1 of 4)	7813	NR_120431	100507065	Hs.591038	NR_120431		LOC100507065	-	uncharacterized LOC100507065	ncRNA
peakchr10:13829778	chr10	13829779	13831477	+	0	NA	intron (NM_001318336, intron 4 of 23)	intron (NM_001318336, intron 4 of 23)	-81061	NM_001318338	55691	Hs.330463	NM_018027	ENSG00000151474	FRMD4A	CCAFCA|FRMD4|bA295P9.4	FERM domain containing 4A	protein-coding
peakchr19:11434444	chr19	11434445	11435454	+	0	NA	3' UTR (NM_004283, exon 5 of 5)	3' UTR (NM_004283, exon 5 of 5)	15384	NM_004283	9545	Hs.744916	NM_004283	ENSG00000105514	RAB3D	D2-2|GOV|RAB16|RAD3D	RAB3D, member RAS oncogene family	protein-coding
peakchr2:150891581	chr2	150891582	150892267	+	0	NA	Intergenic	L1P4a|LINE|L1	-176219	NR_145421	150596	Hs.470217	NM_153041	ENSG00000162947	LINC01931	-	long intergenic non-protein coding RNA 1931	ncRNA
peakchr6:110832581	chr6	110832582	110833444	+	0	NA	Intergenic	LTR35|LTR|ERV1	-35197	NM_033125	85413	Hs.520319	NM_033125	ENSG00000004809	SLC22A16	CT2|FLIPT2|HEL-S-18|OAT6|OCT6|OKB1|dJ261K5.1	solute carrier family 22 member 16	protein-coding
peakchr19:28712174	chr19	28712175	28713965	+	0	NA	Intergenic	Intergenic	-384525	NR_135636	102724908		NR_135636	ENSG00000266976	LOC102724908	-	uncharacterized LOC102724908	ncRNA
peakchr7:25705127	chr7	25705128	25705955	+	0	NA	intron (NR_157808, intron 1 of 4)	L2b|LINE|L2	-2781	NR_157818	646588	Hs.72068	NR_157808	ENSG00000223561	LOC646588	-	uncharacterized LOC646588	ncRNA
peakchr11:44466648	chr11	44466649	44469250	+	0	NA	Intergenic	MIRb|SINE|MIR	-119264	NM_001024844	3732	Hs.527778	NM_002231	ENSG00000085117	CD82	4F9|C33|GR15|IA4|KAI1|R2|SAR2|ST6|TSPAN27	CD82 molecule	protein-coding
peakchr1:20078599	chr1	20078600	20087096	+	0	NA	intron (NM_181719, intron 6 of 15)	L1ME4a|LINE|L1	42994	NM_001349115	255104	Hs.466729	NM_181719	ENSG00000162542	TMCO4	-	transmembrane and coiled-coil domains 4	protein-coding
peakchr6:130274470	chr6	130274471	130278380	+	0	NA	Intergenic	LTR88b|LTR|Gypsy?	-63089	NM_032438	84456	Hs.658051	NM_032438	ENSG00000198945	L3MBTL3	MBT-1|MBT1	L3MBTL histone methyl-lysine binding protein 3	protein-coding
peakchr6:107682615	chr6	107682616	107683800	+	0	NA	intron (NM_020381, intron 1 of 7)	intron (NM_020381, intron 1 of 7)	97560	NM_020381	57107	Hs.745008	NM_020381	ENSG00000164494	PDSS2	C6orf210|COQ10D3|COQ1B|DLP1|bA59I9.3|hDLP1	decaprenyl diphosphate synthase subunit 2	protein-coding
peakchr10:73632079	chr10	73632080	73632700	+	0	NA	Intergenic	Intergenic	-21382	NM_001042466	5660	Hs.523004	NM_002778	ENSG00000197746	PSAP	GLBA|SAP1	prosaposin	protein-coding
peakchr17:40708203	chr17	40708204	40708680	+	0	NA	Intergenic	Intergenic	-1622	NR_144402	108783654	Hs.655222	NR_144402	ENSG00000266962	LOC108783654	-	uncharacterized LOC108783654	ncRNA
peakchr3:58456053	chr3	58456054	58457285	+	0	NA	Intergenic	Intergenic	-21154	NM_001128214	200845	Hs.13982	NM_153331	ENSG00000168301	KCTD6	KCASH3	potassium channel tetramerization domain containing 6	protein-coding
peakchr2:150504808	chr2	150504809	150505482	+	0	NA	intron (NR_110240, intron 1 of 2)	intron (NR_110240, intron 1 of 2)	-60856	NM_015702	27249	Hs.5324	NM_015702	ENSG00000168288	MMADHC	C2orf25|CL25022|cblD	metabolism of cobalamin associated D	protein-coding
peakchr3:195444671	chr3	195444672	195446115	+	0	NA	Intergenic	Intergenic	-2360	NM_001291833	200958	Hs.308992	NM_020790	ENSG00000176945	MUC20	MUC-20	mucin 20, cell surface associated	protein-coding
peakchr11:7716033	chr11	7716034	7716807	+	0	NA	intron (NM_198185, intron 12 of 15)	intron (NM_198185, intron 12 of 15)	11604	NM_001367963	341277	Hs.532475	NM_198185	ENSG00000183378	OVCH2	OVTN	ovochymase 2 (gene/pseudogene)	protein-coding
peakchr1:25050924	chr1	25050925	25051487	+	0	NA	Intergenic	MLT1L|LTR|ERVL-MaLR	-20732	NM_013943	25932	Hs.440544	NM_013943	ENSG00000169504	CLIC4	CLIC4L|H1|MTCLIC|huH1|p64H1	chloride intracellular channel 4	protein-coding
peakchr3:185497276	chr3	185497277	185498041	+	0	NA	intron (NR_138486, intron 2 of 15)	L1ME3C|LINE|L1	-11967	NR_049838	100847078		NR_049838	ENSG00000265470	MIR548AQ	-	microRNA 548aq	ncRNA
peakchr8:128864043	chr8	128864044	128864831	+	0	NA	intron (NR_003367, intron 1 of 8)	intron (NR_003367, intron 1 of 8)	56229	NR_031609	100302185		NR_031609	ENSG00000283710	MIR1204	hsa-mir-1204	microRNA 1204	ncRNA
peakchr4:143299038	chr4	143299039	143301655	+	0	NA	intron (NM_001101669, intron 7 of 25)	intron (NM_001101669, intron 7 of 25)	467341	NM_001331040	8821	Hs.176376	NM_003866	ENSG00000109452	INPP4B	-	inositol polyphosphate-4-phosphatase type II B	protein-coding
peakchr16:68330977	chr16	68330978	68335321	+	0	NA	3' UTR (NM_032178, exon 5 of 5)	3' UTR (NM_032178, exon 5 of 5)	11700	NM_032178	84138	Hs.729520	NM_032178	ENSG00000103061	SLC7A6OS	-	solute carrier family 7 member 6 opposite strand	protein-coding
peakchr3:115880150	chr3	115880151	115881202	+	0	NA	intron (NM_002338, intron 1 of 6)	intron (NM_002338, intron 1 of 6)	-198195	NR_109998	101926903	Hs.26479	NR_109998	ENSG00000240922	LSAMP-AS1	-	LSAMP antisense RNA 1	ncRNA
peakchr19:2500649	chr19	2500650	2501374	+	0	NA	Intergenic	Intergenic	24887	NM_015675	4616	Hs.110571	NM_015675	ENSG00000099860	GADD45B	GADD45BETA|MYD118	growth arrest and DNA damage inducible beta	protein-coding
peakchr12:89710576	chr12	89710577	89710976	+	0	NA	Intergenic	Intergenic	35502	NM_022652	1848	Hs.298654	NM_001946	ENSG00000139318	DUSP6	HH19|MKP3|PYST1	dual specificity phosphatase 6	protein-coding
peakchr16:11456747	chr16	11456748	11461724	+	0	NA	Intergenic	AluSx1|SINE|Alu	19920	NM_152308	116028	Hs.347524	NM_152308	ENSG00000175643	RMI2	BLAP18|C16orf75	RecQ mediated genome instability 2	protein-coding
peakchr20:32978394	chr20	32978395	32978978	+	0	NA	intron (NM_031483, intron 2 of 24)	AluSq2|SINE|Alu	27607	NM_001324197	83737	Hs.632272	NM_031483	ENSG00000078747	ITCH	ADMFD|AIF4|AIP4|NAPP1	itchy E3 ubiquitin protein ligase	protein-coding
peakchr2:106071200	chr2	106071201	106072713	+	0	NA	Intergenic	Intergenic	-16987	NM_001318897	2274	Hs.443687	NM_001450	ENSG00000115641	FHL2	AAG11|DRAL|FHL-2|SLIM-3|SLIM3	four and a half LIM domains 2	protein-coding
peakchr2:43695616	chr2	43695617	43696485	+	0	NA	intron (NM_001083953, intron 26 of 37)	MIR|SINE|MIR	127062	NM_001083953	63892	Hs.369592	NM_022065	ENSG00000115970	THADA	ARMC13|GITA	THADA armadillo repeat containing	protein-coding
peakchr15:63142309	chr15	63142310	63144000	+	0	NA	Intergenic	Intergenic	26999	NR_029709	406965		NR_029709	ENSG00000211137	MIR190A	MIR190|MIRN190|hsa-mir-190a|miR-190|mir-190a	microRNA 190a	ncRNA
peakchr6:44295482	chr6	44295483	44296362	+	0	NA	Intergenic	LTR5_Hs|LTR|ERVK	-14475	NM_145026	221409	Hs.135283	NM_145026	ENSG00000249481	SPATS1	DDIP|SPATA8|SRSP1	spermatogenesis associated serine rich 1	protein-coding
peakchr17:75113874	chr17	75113875	75116534	+	0	NA	intron (NM_001204410, intron 2 of 17)	AluSx|SINE|Alu	-21847	NM_001039573	6397	Hs.464184	NM_003003	ENSG00000129657	SEC14L1	PRELID4A|SEC14L	SEC14 like lipid binding 1	protein-coding
peakchr12:76410772	chr12	76410773	76412866	+	0	NA	Intergenic	AluSq2|SINE|Alu	13737	NM_007350	22822	Hs.602085	NM_007350	ENSG00000139289	PHLDA1	DT1P1B11|PHRIP|TDAG51	pleckstrin homology like domain family A member 1	protein-coding
peakchr9:114696965	chr9	114696966	114699579	+	0	NA	TTS (NM_003358)	TTS (NM_003358)	3892	NR_039814	100616114		NR_039814	ENSG00000266315	MIR4668	mir-4668	microRNA 4668	ncRNA
peakchr3:59768573	chr3	59768574	59769437	+	0	NA	intron (NM_001354589, intron 7 of 8)	AluSc|SINE|Alu	-124782	NR_149028	339902	Hs.132446	NR_149028		LOC339902	-	hCG1813818	ncRNA
peakchr12:53277927	chr12	53277928	53279541	+	0	NA	Intergenic	Intergenic	14034	NR_162090	113218482		NR_162090		MIR9898	-	microRNA 9898	ncRNA
peakchr15:40628742	chr15	40628743	40629446	+	0	NA	intron (NM_207380, intron 7 of 10)	intron (NM_207380, intron 7 of 10)	4074	NM_207380	388115	Hs.32433	NM_207380	ENSG00000188549	CCDC9B	C15orf52	coiled-coil domain containing 9B	protein-coding
peakchr11:12101378	chr11	12101379	12102095	+	0	NA	Intergenic	Intergenic	-30386	NM_001282668	9645	Hs.501928	NM_014632	ENSG00000133816	MICAL2	MICAL-2|MICAL2PV1|MICAL2PV2	microtubule associated monooxygenase, calponin and LIM domain containing 2	protein-coding
peakchr2:58676692	chr2	58676693	58677806	+	0	NA	Intergenic	L2a|LINE|L2	-70639	NR_033873	400955	Hs.503210	NR_033873	ENSG00000233723	LINC01122	-	long intergenic non-protein coding RNA 1122	ncRNA
peakchr6:29113915	chr6	29113916	29114386	+	0	NA	Intergenic	LTR33|LTR|ERVL	-27160	NM_030905	26707	Hs.163518	NM_030905	ENSG00000204700	OR2J2	OR6-19|OR6-8|OR6.3.8|ORL684|dJ80I19.4|hs6M1-6	olfactory receptor family 2 subfamily J member 2	protein-coding
peakchr17:55972733	chr17	55972734	55973443	+	0	NA	intron (NM_001271875, intron 1 of 10)	intron (NM_001271875, intron 1 of 10)	7662	NM_001292025	404093	Hs.46679	NM_001271875	ENSG00000180891	CUEDC1	-	CUE domain containing 1	protein-coding
peakchr1:235090943	chr1	235090944	235091388	+	0	NA	Intergenic	Intergenic	8580	NR_125945	101927851	Hs.520684	NR_125945	ENSG00000238005	LOC101927851	-	uncharacterized LOC101927851	ncRNA
peakchr9:114727348	chr9	114727349	114728290	+	0	NA	Intergenic	Intergenic	33439	NR_039814	100616114		NR_039814	ENSG00000266315	MIR4668	mir-4668	microRNA 4668	ncRNA
peakchr3:55621065	chr3	55621066	55624544	+	0	NA	intron (NM_015576, intron 16 of 16)	intron (NM_015576, intron 16 of 16)	70692	NR_024615	711	Hs.667161	NR_024615	ENSG00000281708	ERC2-IT1	C1orf1|C3orf51|Po42	ERC2 intronic transcript 1	ncRNA
peakchr2:3708497	chr2	3708498	3710210	+	0	NA	intron (NM_018436, intron 1 of 11)	MLT1E2|LTR|ERVL-MaLR	3564	NM_018436	55821	Hs.97899	NM_018436	ENSG00000151360	ALLC	ALC	allantoicase	protein-coding
peakchr1:17890836	chr1	17890837	17892258	+	0	NA	intron (NR_137287, intron 1 of 29)	MLT1A0|LTR|ERVL-MaLR	-15501	NM_001011722	55160	Hs.443460	NM_018125	ENSG00000074964	ARHGEF10L	GrinchGEF	Rho guanine nucleotide exchange factor 10 like	protein-coding
peakchr1:224253342	chr1	224253343	224259000	+	0	NA	Intergenic	Intergenic	-45642	NM_001136115	23219	Hs.64691	NM_015176	ENSG00000143756	FBXO28	CENP-30|Fbx28	F-box protein 28	protein-coding
peakchr3:133962086	chr3	133962087	133962915	+	0	NA	intron (NM_001005861, intron 1 of 14)	L2c|LINE|L2	7085	NM_001005861	6259	Hs.654562	NM_002958	ENSG00000163785	RYK	D3S3195|JTK5|JTK5A|RYK1	receptor like tyrosine kinase	protein-coding
peakchr7:6116544	chr7	6116545	6117613	+	0	NA	Intergenic	MLT1F|LTR|ERVL-MaLR	-18219	NM_001134335	27102	Hs.520205	NM_014413	ENSG00000086232	EIF2AK1	HCR|HRI	eukaryotic translation initiation factor 2 alpha kinase 1	protein-coding
peakchr20:43320469	chr20	43320470	43323304	+	0	NA	Intergenic	Intergenic	-21507	NR_034104	79015	Hs.671450	NM_024049	ENSG00000283440	LINC01260	-	long intergenic non-protein coding RNA 1260	ncRNA
peakchr7:129650411	chr7	129650412	129651132	+	0	NA	Intergenic	Intergenic	40453	NM_001363701	51530	Hs.194157	NM_016478	ENSG00000091732	ZC3HC1	HSPC216|NIPA	zinc finger C3HC-type containing 1	protein-coding
peakchr20:17635637	chr20	17635638	17636158	+	0	NA	intron (NM_004587, intron 3 of 24)	FLAM_C|SINE|Alu	26989	NM_001365613	6238	Hs.472213	NM_004587	ENSG00000125844	RRBP1	ES/130|ES130|RRp|hES	ribosome binding protein 1	protein-coding
peakchr10:29279097	chr10	29279098	29281674	+	0	NA	Intergenic	Intergenic	145049	NM_001278522	283080		NM_001278522		C10orf126	bA492M23.1	chromosome 10 open reading frame 126	protein-coding
peakchr22:31573101	chr22	31573102	31573671	+	0	NA	intron (NR_024212, intron 1 of 5)	intron (NR_024212, intron 1 of 5)	17218	NR_024211	91445	Hs.517553	NM_152267	ENSG00000138942	RNF185	-	ring finger protein 185	protein-coding
peakchr2:40559499	chr2	40559500	40560751	+	0	NA	intron (NM_001351488, intron 2 of 8)	intron (NM_001351488, intron 2 of 8)	97319	NM_001252624	6546	Hs.31961	NM_021097	ENSG00000183023	SLC8A1	NCX1	solute carrier family 8 member A1	protein-coding
peakchr18:74826273	chr18	74826274	74827866	+	0	NA	intron (NM_001025100, intron 1 of 3)	intron (NM_001025100, intron 1 of 3)	17669	NM_001025100	4155	Hs.551713	NM_002385	ENSG00000197971	MBP	-	myelin basic protein	protein-coding
peakchr1:224644620	chr1	224644621	224645428	+	0	NA	intron (NM_001322302, intron 2 of 6)	intron (NM_001322302, intron 2 of 6)	22473	NM_001322302	149111	Hs.731723	NM_152495	ENSG00000143786	CNIH3	CNIH-3	cornichon family AMPA receptor auxiliary protein 3	protein-coding
peakchr5:141670137	chr5	141670138	141670667	+	0	NA	Intergenic	Intergenic	27485	NR_131221	100642175	Hs.684549	NR_131221		SPRY4-IT1	SPRIGHTLY	SPRY4 intronic transcript 1	ncRNA
peakchr10:17258309	chr10	17258310	17259112	+	0	NA	intron (NR_108061, intron 1 of 2)	intron (NR_108061, intron 1 of 2)	10186	NR_108060	100507347	Hs.740502	NR_108060	ENSG00000229124	VIM-AS1	-	VIM antisense RNA 1	ncRNA
peakchr15:72876354	chr15	72876355	72876754	+	0	NA	3' UTR (NM_005744, exon 14 of 14)	3' UTR (NM_005744, exon 14 of 14)	-3004	NR_030359	693215		NR_030359	ENSG00000283798	MIR630	MIRN630|hsa-mir-630	microRNA 630	ncRNA
peakchr11:44407353	chr11	44407354	44408440	+	0	NA	Intergenic	Intergenic	-76208	NM_021926	60529	Hs.436055	NM_021926	ENSG00000052850	ALX4	CRS5|FND2	ALX homeobox 4	protein-coding
peakchr10:52563226	chr10	52563227	52569776	+	0	NA	exon (NM_001198819, exon 15 of 15)	exon (NM_001198819, exon 15 of 15)	66805	NM_001321959	653308	Hs.659820	NM_001079516	ENSG00000204147	ASAH2B	ASAH2C|ASAH2L|bA449O16.3|bA98I6.3	N-acylsphingosine amidohydrolase 2B	protein-coding
peakchr22:36727478	chr22	36727479	36728018	+	0	NA	intron (NM_002473, intron 3 of 40)	intron (NM_002473, intron 3 of 40)	-44795	NR_106877	102465491		NR_106877	ENSG00000278420	MIR6819	hsa-mir-6819	microRNA 6819	ncRNA
peakchr10:95228172	chr10	95228173	95228827	+	0	NA	intron (NM_013451, intron 1 of 53)	intron (NM_013451, intron 1 of 53)	13591	NM_133337	26509	Hs.602086	NM_013451	ENSG00000138119	MYOF	FER1L3	myoferlin	protein-coding
peakchr8:22931794	chr8	22931795	22932538	+	0	NA	intron (NR_038873, intron 1 of 2)	intron (NR_038873, intron 1 of 2)	-5622	NM_147187	8795	Hs.521456	NM_003842	ENSG00000120889	TNFRSF10B	CD262|DR5|KILLER|KILLER/DR5|TRAIL-R2|TRAILR2|TRICK2|TRICK2A|TRICK2B|TRICKB|ZTNFR9	TNF receptor superfamily member 10b	protein-coding
peakchr14:68482312	chr14	68482313	68487225	+	0	NA	intron (NM_001321817, intron 8 of 11)	intron (NM_001321817, intron 8 of 11)	194460	NM_001321815	5890	Hs.172587	NM_002877	ENSG00000182185	RAD51B	R51H2|RAD51L1|REC2	RAD51 paralog B	protein-coding
peakchr6:122325370	chr6	122325371	122334099	+	0	NA	Intergenic	Intergenic	-390961	NM_001135564	3298	Hs.158195	NM_004506	ENSG00000025156	HSF2	HSF 2|HSTF 2	heat shock transcription factor 2	protein-coding
peakchr3:58150661	chr3	58150662	58151499	+	0	NA	non-coding (NR_135534, exon 2 of 2)	non-coding (NR_135534, exon 2 of 2)	5282	NR_135534	105377105	Hs.613914	NR_135534	ENSG00000244161	FLNB-AS1	-	FLNB antisense RNA 1	ncRNA
peakchr10:121076376	chr10	121076377	121077281	+	0	NA	intron (NM_005308, intron 1 of 15)	intron (NM_005308, intron 1 of 15)	-60655	NR_039829	100616398		NR_039829	ENSG00000265719	MIR4681	-	microRNA 4681	ncRNA
peakchr15:35601390	chr15	35601391	35606148	+	0	NA	Intergenic	Intergenic	60796	NR_037507	100500904		NR_037507	ENSG00000265102	MIR3942	-	microRNA 3942	ncRNA
peakchr15:83730377	chr15	83730378	83730777	+	0	NA	intron (NM_025238, intron 1 of 7)	MLT1H|LTR|ERVL-MaLR	5427	NM_025238	53339	Hs.459149	NM_025238	ENSG00000064726	BTBD1	C15orf1|NS5ATP8	BTB domain containing 1	protein-coding
peakchr18:18895648	chr18	18895649	18896313	+	0	NA	intron (NM_001142966, intron 1 of 32)	MER115|DNA|hAT-Tip100	73778	NM_001142966	80000	Hs.149020	NM_024935	ENSG00000141449	GREB1L	C18orf6|KIAA1772|RHDA3	GREB1 like retinoic acid receptor coactivator	protein-coding
peakchr17:40623551	chr17	40623552	40628292	+	0	NA	intron (NM_001130021, intron 5 of 21)	intron (NM_001130021, intron 5 of 21)	15026	NM_005177	535	Hs.463074	NM_005177	ENSG00000033627	ATP6V0A1	ATP6N1|ATP6N1A|Stv1|VPP1|Vph1|a1	ATPase H+ transporting V0 subunit a1	protein-coding
peakchr9:139795697	chr9	139795698	139797262	+	0	NA	intron (NM_021138, intron 4 of 10)	intron (NM_021138, intron 4 of 10)	15295	NR_039697	100616480		NR_039697	ENSG00000266507	MIR4479	-	microRNA 4479	ncRNA
peakchr20:43641108	chr20	43641109	43642569	+	0	NA	intron (NM_001352385, intron 9 of 11)	L1M5|LINE|L1	46686	NM_006282	6789	Hs.472838	NM_006282	ENSG00000101109	STK4	KRS2|MST1|YSK3	serine/threonine kinase 4	protein-coding
peakchr15:55933000	chr15	55933001	55934229	+	0	NA	intron (NM_173814, intron 11 of 19)	intron (NM_173814, intron 11 of 19)	-52446	NM_015617	26108	Hs.87194	NM_015617	ENSG00000171016	PYGO1	-	pygopus family PHD finger 1	protein-coding
peakchr19:48322968	chr19	48322969	48323723	+	0	NA	Intergenic	Intergenic	-1848	NM_000554	1406	Hs.617342	NM_000554	ENSG00000105392	CRX	CORD2|CRD|LCA7|OTX3	cone-rod homeobox	protein-coding
peakchr12:66003142	chr12	66003143	66007661	+	0	NA	intron (NR_146529, intron 2 of 2)	intron (NR_146529, intron 2 of 2)	8753	NR_146529	105369807		NR_146529	ENSG00000256268	LINC02454	-	long intergenic non-protein coding RNA 2454	ncRNA
peakchr5:82272202	chr5	82272203	82273342	+	0	NA	Intergenic	Intergenic	87384	NR_003139	677765	Hs.693283	NR_003139	ENSG00000238835	SCARNA18	SCARNA18A|U109	small Cajal body-specific RNA 18	ncRNA
peakchr19:18482855	chr19	18482856	18486771	+	0	NA	Intergenic	Intergenic	-12155	NM_004864	9518	Hs.616962	NM_004864	ENSG00000130513	GDF15	GDF-15|MIC-1|MIC1|NAG-1|PDF|PLAB|PTGFB	growth differentiation factor 15	protein-coding
peakchr19:28778924	chr19	28778925	28783287	+	0	NA	Intergenic	LTR24B|LTR|ERV1	-316489	NR_135636	102724908		NR_135636	ENSG00000266976	LOC102724908	-	uncharacterized LOC102724908	ncRNA
peakchr2:47269810	chr2	47269811	47271473	+	0	NA	intron (NM_020458, intron 15 of 19)	intron (NM_020458, intron 15 of 19)	-101648	NM_001171511	90411	Hs.662152	NM_139279	ENSG00000180398	MCFD2	F5F8D|F5F8D2|LMAN1IP|SDNSF	multiple coagulation factor deficiency 2	protein-coding
peakchr14:57556670	chr14	57556671	57558444	+	0	NA	Intergenic	Intergenic	178066	NM_006544	10640	Hs.743987	NM_006544	ENSG00000070367	EXOC5	HSEC10|PRO1912|SEC10|SEC10L1|SEC10P	exocyst complex component 5	protein-coding
peakchr4:39971912	chr4	39971913	39972996	+	0	NA	intron (NM_001100399, intron 2 of 32)	AluJb|SINE|Alu	7077	NM_001100399	23244	Hs.331431	NM_015200	ENSG00000121892	PDS5A	PIG54|SCC-112|SCC112	PDS5 cohesin associated factor A	protein-coding
peakchr19:43388915	chr19	43388916	43389440	+	0	NA	Intergenic	LTR13|LTR|ERVK	-5313	NM_001297773	5669	Hs.709192	NM_006905	ENSG00000231924	PSG1	B1G1|CD66f|DHFRP2|FL-NCA-1/2|PBG1|PS-beta-C/D|PS-beta-G-1|PSBG-1|PSBG1|PSG95|PSGGA|PSGIIA|SP1	pregnancy specific beta-1-glycoprotein 1	protein-coding
peakchr19:47660463	chr19	47660464	47661219	+	0	NA	intron (NM_001145713, intron 5 of 6)	intron (NM_001145713, intron 5 of 6)	26749	NM_001145713	10055	Hs.515500	NM_005500	ENSG00000142230	SAE1	AOS1|HSPC140|SUA1|UBLE1A	SUMO1 activating enzyme subunit 1	protein-coding
peakchr8:90894856	chr8	90894857	90895548	+	0	NA	Intergenic	L1MEd|LINE|L1	-18894	NM_004337	734	Hs.436445	NM_004337	ENSG00000164823	OSGIN2	C8orf1|hT41	oxidative stress induced growth inhibitor family member 2	protein-coding
peakchr6:33515327	chr6	33515328	33515727	+	0	NA	Intergenic	Intergenic	32526	NM_001188	578	Hs.485139	NM_001188	ENSG00000030110	BAK1	BAK|BAK-LIKE|BCL2L7|CDN1	BCL2 antagonist/killer 1	protein-coding
peakchr3:42073948	chr3	42073949	42074781	+	0	NA	Intergenic	AluJr|SINE|Alu	-54327	NR_146089	22906	Hs.535711	NM_014965	ENSG00000182606	TRAK1	EIEE68|MILT1|OIP106	trafficking kinesin protein 1	protein-coding
peakchr16:4437868	chr16	4437869	4438798	+	0	NA	intron (NM_001351729, intron 8 of 27)	intron (NM_001351729, intron 8 of 27)	16484	NM_138440	114990	Hs.372579	NM_138440	ENSG00000168140	VASN	SLITL2	vasorin	protein-coding
peakchr9:94909123	chr9	94909124	94910660	+	0	NA	intron (NR_027341, intron 1 of 3)	intron (NR_027341, intron 1 of 3)	6143	NR_027341	158314	Hs.149940	NR_027341		LINC00475	C9orf44	long intergenic non-protein coding RNA 475	ncRNA
peakchr7:76149406	chr7	76149407	76150363	+	0	NA	intron (NM_182684, intron 6 of 6)	L2|LINE|L2	10016	NM_001347684	105375355	Hs.488861	NM_030570	ENSG00000243566	UPK3B	P35|UP3B|UPIIIB	uroplakin 3B	protein-coding
peakchr2:100482641	chr2	100482642	100483194	+	0	NA	intron (NM_002285, intron 6 of 23)	MLT1N2|LTR|ERVL-MaLR	239127	NM_001025108	3899	Hs.444414	NM_002285	ENSG00000144218	AFF3	LAF4|MLLT2-like	AF4/FMR2 family member 3	protein-coding
peakchr3:173850487	chr3	173850488	173850929	+	0	NA	intron (NM_001365925, intron 4 of 6)	LTR85a|LTR|Gypsy?	-212122	NR_046664	100874010	Hs.624265	NR_046664	ENSG00000228213	NLGN1-AS1	-	NLGN1 antisense RNA 1	ncRNA
peakchr8:142044480	chr8	142044481	142049719	+	0	NA	Intergenic	Intergenic	-34922	NM_001352699	5747	Hs.395482	NM_005607	ENSG00000169398	PTK2	FADK|FAK|FAK1|FRNK|PPP1R71|p125FAK|pp125FAK	protein tyrosine kinase 2	protein-coding
peakchrX:23997894	chrX	23997895	23998987	+	0	NA	Intergenic	L1M4b|LINE|L1	46862	NM_030624	80311	Hs.495854	NM_030624	ENSG00000174010	KLHL15	HEL-S-305	kelch like family member 15	protein-coding
peakchr10:123659548	chr10	123659549	123660717	+	0	NA	intron (NR_110006, intron 4 of 9)	intron (NR_110006, intron 4 of 9)	27413	NM_007041	11101	Hs.632080	NM_007041	ENSG00000107669	ATE1	-	arginyltransferase 1	protein-coding
peakchr2:64863989	chr2	64863990	64864869	+	0	NA	intron (NM_014755, intron 1 of 1)	intron (NM_014755, intron 1 of 1)	16618	NM_014755	9792	Hs.591569	NM_014755	ENSG00000179833	SERTAD2	Sei-2|TRIP-Br2|TRIPBR2	SERTA domain containing 2	protein-coding
peakchr10:121012989	chr10	121012990	121013389	+	0	NA	intron (NM_005308, intron 1 of 15)	intron (NM_005308, intron 1 of 15)	46106	NM_005308	2869	Hs.524625	NM_005308	ENSG00000198873	GRK5	FP2025|GPRK5	G protein-coupled receptor kinase 5	protein-coding
peakchr12:47786910	chr12	47786911	47788298	+	0	NA	Intergenic	Intergenic	-21187	NR_149087	111082992	Hs.380659	NR_149087		LINC02156	-	long intergenic non-protein coding RNA 2156	ncRNA
peakchr9:134553897	chr9	134553898	134554403	+	0	NA	intron (NM_001304275, intron 1 of 23)	intron (NM_001304275, intron 1 of 23)	31079	NM_198679	2889	Hs.127897	NM_005312	ENSG00000107263	RAPGEF1	C3G|GRF2	Rap guanine nucleotide exchange factor 1	protein-coding
peakchr3:56878196	chr3	56878197	56878903	+	0	NA	intron (NM_001128615, intron 4 of 12)	AT_rich|Low_complexity|Low_complexity	-42573	NM_019555	50650	Hs.476402	NM_019555	ENSG00000163947	ARHGEF3	GEF3|STA3|XPLN	Rho guanine nucleotide exchange factor 3	protein-coding
peakchr2:178523704	chr2	178523705	178524800	+	0	NA	intron (NM_001077197, intron 20 of 20)	intron (NM_001077197, intron 20 of 20)	-13798	NR_136171	105373764	Hs.666361	NR_136171	ENSG00000229941	LOC105373764	-	uncharacterized LOC105373764	ncRNA
peakchr2:161979353	chr2	161979354	161981127	+	0	NA	Intergenic	Intergenic	-13226	NM_133484	10010	Hs.132257	NM_004180	ENSG00000136560	TANK	I-TRAF|ITRAF|TRAF2	TRAF family member associated NFKB activator	protein-coding
peakchr4:77484835	chr4	77484836	77485651	+	0	NA	intron (NM_020859, intron 2 of 10)	intron (NM_020859, intron 2 of 10)	-9478	NR_039654	100616299		NR_039654	ENSG00000263445	MIR4450	mir-4450	microRNA 4450	ncRNA
peakchr1:43518173	chr1	43518174	43519234	+	0	NA	Intergenic	MamGypLTR1b|LTR|Gypsy	93984	NR_033967	440584	Hs.260928	NR_033967	ENSG00000227533	SLC2A1-AS1	-	SLC2A1 antisense RNA 1	ncRNA
peakchr17:18106265	chr17	18106266	18107422	+	0	NA	intron (NM_017758, intron 2 of 3)	intron (NM_017758, intron 2 of 3)	19702	NM_017758	54890	Hs.744130	NM_017758	ENSG00000091542	ALKBH5	ABH5|OFOXD|OFOXD1	alkB homolog 5, RNA demethylase	protein-coding
peakchr3:154302880	chr3	154302881	154303473	+	0	NA	Intergenic	MER21C|LTR|ERVL	-155198	NM_001038705	344758	Hs.376338	NM_001038705	ENSG00000174948	GPR149	IEDA|PGR10|R35	G protein-coupled receptor 149	protein-coding
peakchr12:6616738	chr12	6616739	6617301	+	0	NA	intron (NM_014865, intron 2 of 31)	LTR10D|LTR|ERV1	-2368	NR_004387	692148		NR_004387	ENSG00000239002	SCARNA10	U85	small Cajal body-specific RNA 10	ncRNA
peakchr17:58649699	chr17	58649700	58651898	+	0	NA	intron (NR_126009, intron 2 of 3)	intron (NR_126009, intron 2 of 3)	8892	NR_126009	388406	Hs.368309	NR_126009	ENSG00000267772	LINC01999	-	long intergenic non-protein coding RNA 1999	ncRNA
peakchr14:68552139	chr14	68552140	68552958	+	0	NA	intron (NM_001321817, intron 8 of 11)	LTR1|LTR|ERV1	262240	NM_001321815	5890	Hs.172587	NM_002877	ENSG00000182185	RAD51B	R51H2|RAD51L1|REC2	RAD51 paralog B	protein-coding
peakchr1:10168043	chr1	10168044	10169199	+	0	NA	intron (NM_001105562, intron 7 of 27)	intron (NM_001105562, intron 7 of 27)	75605	NM_001105562	10277	Hs.593974	NM_006048	ENSG00000130939	UBE4B	E4|HDNB1|UBOX3|UFD2|UFD2A	ubiquitination factor E4B	protein-coding
peakchr8:126231096	chr8	126231097	126232263	+	0	NA	intron (NR_146191, intron 6 of 8)	intron (NR_146191, intron 6 of 8)	127578	NM_173685	286053	Hs.388297	NM_173685	ENSG00000156831	NSMCE2	C8orf36|MMS21|NSE2|ZMIZ7	NSE2 (MMS21) homolog, SMC5-SMC6 complex SUMO ligase	protein-coding
peakchr9:103141790	chr9	103141791	103142200	+	0	NA	Intergenic	MER31A|LTR|ERV1	-26771	NM_017746	54881	Hs.494648	NM_017746	ENSG00000136891	TEX10	Ipi1|bA208F1.2	testis expressed 10	protein-coding
peakchr8:101687509	chr8	101687510	101689990	+	0	NA	Intergenic	Intergenic	26502	NR_106992	102466854		NR_106992	ENSG00000284570	MIR7705	hsa-mir-7705	microRNA 7705	ncRNA
peakchr17:26215897	chr17	26215898	26216438	+	0	NA	intron (NM_001076680, intron 1 of 3)	L3|LINE|CR1	4223	NM_001076680	201229	Hs.687951	NM_001076680	ENSG00000232859	LYRM9	C17orf108|HSD24	LYR motif containing 9	protein-coding
peakchr15:35726718	chr15	35726719	35733652	+	0	NA	intron (NM_080650, intron 5 of 8)	MER61-int|LTR|ERV1	-65620	NR_037507	100500904		NR_037507	ENSG00000265102	MIR3942	-	microRNA 3942	ncRNA
peakchr4:40323289	chr4	40323290	40325490	+	0	NA	intron (NR_121640, intron 1 of 2)	MIR|SINE|MIR	5889	NR_121640	101060498	Hs.351492	NR_121640	ENSG00000249241	LINC02265	-	long intergenic non-protein coding RNA 2265	ncRNA
peakchr12:13679440	chr12	13679441	13680515	+	0	NA	Intergenic	L2a|LINE|L2	-150299	NR_036555	283422	Hs.448717	NM_182558	ENSG00000180861	LINC01559	C12orf36	long intergenic non-protein coding RNA 1559	ncRNA
peakchr1:171623882	chr1	171623883	171624320	+	0	NA	Intergenic	MIR3|SINE|MIR	-2273	NM_000261	4653	Hs.436037	NM_000261	ENSG00000034971	MYOC	GLC1A|GPOA|JOAG|JOAG1|TIGR	myocilin	protein-coding
peakchr8:16949171	chr8	16949172	16953660	+	0	NA	intron (NM_001349810, intron 8 of 14)	L1ME3B|LINE|L1	-62575	NM_016353	51201	Hs.728241	NM_016353	ENSG00000104219	ZDHHC2	DHHC2|ZNF372	zinc finger DHHC-type containing 2	protein-coding
peakchr10:120949446	chr10	120949447	120950245	+	0	NA	Intergenic	Intergenic	-11522	NR_126103	10935	Hs.523302	NM_006793	ENSG00000165672	PRDX3	AOP-1|AOP1|HBC189|MER5|PRO1748|SP-22|prx-III	peroxiredoxin 3	protein-coding
peakchr14:54004369	chr14	54004370	54004828	+	0	NA	Intergenic	Intergenic	384527	NR_110062	101927620		NR_110062	ENSG00000258731	LOC101927620	-	uncharacterized LOC101927620	ncRNA
peakchr15:63159949	chr15	63159950	63160950	+	0	NA	Intergenic	Intergenic	44294	NR_029709	406965		NR_029709	ENSG00000211137	MIR190A	MIR190|MIRN190|hsa-mir-190a|miR-190|mir-190a	microRNA 190a	ncRNA
peakchr4:26225833	chr4	26225834	26237893	+	0	NA	Intergenic	L1M5|LINE|L1	-89469	NM_005349	3516	Hs.479396	NM_005349	ENSG00000168214	RBPJ	AOS3|CBF1|IGKJRB|IGKJRB1|KBF2|RBP-J|RBPJK|RBPSUH|SUH|csl	recombination signal binding protein for immunoglobulin kappa J region	protein-coding
peakchr11:10343951	chr11	10343952	10344890	+	0	NA	intron (NR_103765, intron 1 of 3)	intron (NR_103765, intron 1 of 3)	14561	NR_103765	100130460	Hs.501890	NR_103765		CAND1.11	-	uncharacterized LOC100130460	ncRNA
peakchr12:63184225	chr12	63184226	63193879	+	0	NA	intron (NM_020700, intron 3 of 9)	intron (NM_020700, intron 3 of 9)	139878	NM_020700	57460	Hs.435479	NM_020700	ENSG00000111110	PPM1H	ARHCL1|NERPP-2C|URCC2	protein phosphatase, Mg2+/Mn2+ dependent 1H	protein-coding
peakchr12:13265717	chr12	13265718	13273963	+	0	NA	Intergenic	Intergenic	-13239	NM_001206842	83445	Hs.240053	NM_031289	ENSG00000111305	GSG1	-	germ cell associated 1	protein-coding
peakchr13:91137714	chr13	91137715	91139768	+	0	NA	Intergenic	L1MA5A|LINE|L1	-6801	NR_120414	101927224	Hs.385801	NR_120414		LINC01049	-	long intergenic non-protein coding RNA 1049	ncRNA
peakchr9:19184019	chr9	19184020	19185042	+	0	NA	Intergenic	Intergenic	-46160	NM_001330640	55667	Hs.249591	NM_017925	ENSG00000137145	DENND4C	C9orf55|C9orf55B|RAB10GEF|bA513M16.3	DENN domain containing 4C	protein-coding
peakchr5:159338450	chr5	159338451	159338941	+	0	NA	Intergenic	Intergenic	-4793	NM_000679	147	Hs.368632	NM_000679	ENSG00000170214	ADRA1B	ADRA1|ALPHA1BAR	adrenoceptor alpha 1B	protein-coding
peakchr7:80127530	chr7	80127531	80130036	+	0	NA	intron (NM_001102386, intron 1 of 7)	AluJb|SINE|Alu	12597	NM_001102386	346562	Hs.335049	NM_001102386	ENSG00000214415	GNAT3	GDCA	G protein subunit alpha transducin 3	protein-coding
peakchr2:234261174	chr2	234261175	234261574	+	0	NA	Intergenic	MLT1B|LTR|ERVL-MaLR	-1766	NM_152879	8527	Hs.471675	NM_003648	ENSG00000077044	DGKD	DGKdelta|dgkd-2	diacylglycerol kinase delta	protein-coding
peakchr10:104983311	chr10	104983312	104983711	+	0	NA	Intergenic	MSTA-int|LTR|ERVL-MaLR	-22133	NM_001143909	729020	Hs.458437	NM_001143909	ENSG00000235376	RPEL1	-	ribulose-5-phosphate-3-epimerase like 1	protein-coding
peakchr11:84563445	chr11	84563446	84565312	+	0	NA	intron (NM_001351274, intron 5 of 26)	intron (NM_001351274, intron 5 of 26)	70086	NM_001364	1740	Hs.367656	NM_001364	ENSG00000150672	DLG2	PPP1R58|PSD-93|PSD93|chapsyn-110	discs large MAGUK scaffold protein 2	protein-coding
peakchr6:35064288	chr6	35064289	35064931	+	0	NA	Intergenic	MER65-int|LTR|ERV1	44506	NM_001366330	6954	Hs.435371	NM_018679	ENSG00000124678	TCP11	D6S230E|FPPR	t-complex 11	protein-coding
peakchr14:94425779	chr14	94425780	94426267	+	0	NA	intron (NM_001202429, intron 2 of 9)	intron (NM_001202429, intron 2 of 9)	-2630	NM_016150	51676	Hs.510327	NM_016150	ENSG00000100628	ASB2	ASB-2	ankyrin repeat and SOCS box containing 2	protein-coding
peakchr17:46872704	chr17	46872705	46873598	+	0	NA	intron (NM_001130918, intron 8 of 15)	intron (NM_001130918, intron 8 of 15)	-1465	NM_173623	284076	Hs.91930	NM_173623	ENSG00000170703	TTLL6	TTL.6	tubulin tyrosine ligase like 6	protein-coding
peakchr3:115854179	chr3	115854180	115854631	+	0	NA	intron (NM_002338, intron 1 of 6)	intron (NM_002338, intron 1 of 6)	-224466	NR_109998	101926903	Hs.26479	NR_109998	ENSG00000240922	LSAMP-AS1	-	LSAMP antisense RNA 1	ncRNA
peakchr19:39154874	chr19	39154875	39159161	+	0	NA	intron (NM_001322033, intron 1 of 20)	intron (NM_001322033, intron 1 of 20)	18729	NM_004924	81	Hs.270291	NM_004924	ENSG00000130402	ACTN4	ACTININ-4|FSGS|FSGS1	actinin alpha 4	protein-coding
peakchr9:3979852	chr9	3979853	3981643	+	0	NA	intron (NM_001042413, intron 4 of 10)	intron (NM_001042413, intron 4 of 10)	82102	NR_026663	84850	Hs.676113	NM_032764	ENSG00000237009	GLIS3-AS1	C9orf70	GLIS3 antisense RNA 1	ncRNA
peakchr10:95223480	chr10	95223481	95226703	+	0	NA	intron (NM_013451, intron 1 of 53)	intron (NM_013451, intron 1 of 53)	16999	NM_133337	26509	Hs.602086	NM_013451	ENSG00000138119	MYOF	FER1L3	myoferlin	protein-coding
peakchr20:31559148	chr20	31559149	31560102	+	0	NA	Intergenic	Intergenic	32614	NM_080675	140732	Hs.375186	NM_080675	ENSG00000167098	SUN5	SPAG4L|SPGF16|TSARG4|dJ726C3.1	Sad1 and UNC84 domain containing 5	protein-coding
peakchr17:41798850	chr17	41798851	41801736	+	0	NA	Intergenic	Intergenic	35866	NM_025237	50964	Hs.349204	NM_025237	ENSG00000167941	SOST	CDD|DAND6|SOST1|VBCH	sclerostin	protein-coding
peakchr12:26426655	chr12	26426656	26428625	+	0	NA	Intergenic	Intergenic	79134	NM_005086	8082	Hs.183428	NM_005086	ENSG00000123096	SSPN	DAGA5|KRAG|NSPN|SPN1|SPN2	sarcospan	protein-coding
peakchr5:145451201	chr5	145451202	145451693	+	0	NA	Intergenic	MIR|SINE|MIR	33693	NM_001029869	153770	Hs.162369	NM_001029869	ENSG00000173261	PLAC8L1	-	PLAC8 like 1	protein-coding
peakchr11:84542104	chr11	84542105	84544779	+	0	NA	intron (NM_001351274, intron 5 of 26)	intron (NM_001351274, intron 5 of 26)	91023	NM_001364	1740	Hs.367656	NM_001364	ENSG00000150672	DLG2	PPP1R58|PSD-93|PSD93|chapsyn-110	discs large MAGUK scaffold protein 2	protein-coding
peakchr6:110857242	chr6	110857243	110860145	+	0	NA	Intergenic	Intergenic	-60878	NM_033125	85413	Hs.520319	NM_033125	ENSG00000004809	SLC22A16	CT2|FLIPT2|HEL-S-18|OAT6|OCT6|OKB1|dJ261K5.1	solute carrier family 22 member 16	protein-coding
peakchr1:181068098	chr1	181068099	181069658	+	0	NA	Intergenic	Intergenic	11042	NM_016545	51278	Hs.15725	NM_016545	ENSG00000162783	IER5	SBBI48	immediate early response 5	protein-coding
peakchr14:75732544	chr14	75732545	75735060	+	0	NA	Intergenic	Intergenic	-11729	NM_005252	2353	Hs.25647	NM_005252	ENSG00000170345	FOS	AP-1|C-FOS|p55	Fos proto-oncogene, AP-1 transcription factor subunit	protein-coding
peakchr6:57356549	chr6	57356550	57357088	+	0	NA	intron (NM_000947, intron 7 of 14)	MER61D|LTR|ERV1	101889	NR_036097	100422884		NR_036097	ENSG00000212017	MIR548U	-	microRNA 548u	ncRNA
peakchr19:16564686	chr19	16564687	16565233	+	0	NA	intron (NM_021235, intron 1 of 22)	intron (NM_021235, intron 1 of 22)	17821	NM_001258374	58513	Hs.654639	NM_021235	ENSG00000127527	EPS15L1	EPS15R	epidermal growth factor receptor pathway substrate 15 like 1	protein-coding
peakchr8:67424435	chr8	67424436	67425016	+	0	NA	intron (NM_152765, intron 4 of 5)	intron (NM_152765, intron 4 of 5)	18925	NM_152765	254778	Hs.268869	NM_152765	ENSG00000169085	VXN	C8orf46	vexin	protein-coding
peakchr1:117395524	chr1	117395525	117396717	+	0	NA	Intergenic	L1ME3F|LINE|L1	-56417	NM_020440	5738	Hs.418093	NM_020440	ENSG00000134247	PTGFRN	CD315|CD9P-1|EWI-F|FPRP|SMAP-6	prostaglandin F2 receptor inhibitor	protein-coding
peakchr18:18946527	chr18	18946528	18947225	+	0	NA	intron (NM_001142966, intron 2 of 32)	intron (NM_001142966, intron 2 of 32)	124673	NM_001142966	80000	Hs.149020	NM_024935	ENSG00000141449	GREB1L	C18orf6|KIAA1772|RHDA3	GREB1 like retinoic acid receptor coactivator	protein-coding
peakchr8:127596709	chr8	127596710	127598599	+	0	NA	Intergenic	MIR|SINE|MIR	-26931	NM_174911	157638	Hs.124951	NM_174911	ENSG00000168672	LRATD2	BCMP101|FAM84B|NSE2	LRAT domain containing 2	protein-coding
peakchr10:80915946	chr10	80915947	80919963	+	0	NA	intron (NM_020338, intron 3 of 24)	intron (NM_020338, intron 3 of 24)	89232	NM_020338	57178	Hs.193118	NM_020338	ENSG00000108175	ZMIZ1	MIZ|RAI17|TRAFIP10|ZIMP10	zinc finger MIZ-type containing 1	protein-coding
peakchr9:81591954	chr9	81591955	81593733	+	0	NA	Intergenic	AluY|SINE|Alu	167737	NR_109771	101927450	Hs.738041	NR_109771	ENSG00000260995	LOC101927450	-	uncharacterized LOC101927450	ncRNA
peakchr5:112295460	chr5	112295461	112296853	+	0	NA	Intergenic	Intergenic	-16338	NR_038352	167227	Hs.443875	NM_152624	ENSG00000172795	DCP2	NUDT20	decapping mRNA 2	protein-coding
peakchr7:150080578	chr7	150080579	150081220	+	0	NA	intron (NM_173680, intron 1 of 2)	intron (NM_173680, intron 1 of 2)	4480	NM_173680	285971	Hs.655734	NM_173680	ENSG00000196456	ZNF775	-	zinc finger protein 775	protein-coding
peakchr1:58875404	chr1	58875405	58875854	+	0	NA	Intergenic	Intergenic	136769	NM_145243	115209	Hs.425769	NM_145243	ENSG00000162600	OMA1	2010001O09Rik|DAB1|MPRP-1|MPRP1|YKR087C|ZMPOMA1|peptidase	OMA1 zinc metallopeptidase	protein-coding
peakchr2:178549279	chr2	178549280	178549723	+	0	NA	intron (NM_001077197, intron 16 of 20)	MIR|SINE|MIR	11451	NR_136171	105373764	Hs.666361	NR_136171	ENSG00000229941	LOC105373764	-	uncharacterized LOC105373764	ncRNA
peakchr7:46183917	chr7	46183918	46185348	+	0	NA	Intergenic	Intergenic	-223762	NM_000598	3486	Hs.450230	NM_000598	ENSG00000146674	IGFBP3	BP-53|IBP3	insulin like growth factor binding protein 3	protein-coding
peakchr15:70861478	chr15	70861479	70862475	+	0	NA	Intergenic	Intergenic	16968	NR_135691	101929151	Hs.434703	NR_135691	ENSG00000280639	LINC02204	-	long intergenic non-protein coding RNA 2204	ncRNA
peakchr15:79280398	chr15	79280399	79281260	+	0	NA	intron (NM_153815, intron 9 of 13)	intron (NM_153815, intron 9 of 13)	9598	NR_148998	100129540	Hs.459035	NR_148998	ENSG00000177699	LOC100129540	-	uncharacterized LOC100129540	ncRNA
peakchr2:114466323	chr2	114466324	114472786	+	0	NA	non-coding (NR_104470, exon 17 of 17)	non-coding (NR_104470, exon 17 of 17)	9390	NR_039943	100616208		NR_039943	ENSG00000265429	MIR4782	-	microRNA 4782	ncRNA
peakchr19:39148446	chr19	39148447	39150724	+	0	NA	intron (NM_001322033, intron 1 of 20)	intron (NM_001322033, intron 1 of 20)	11296	NM_004924	81	Hs.270291	NM_004924	ENSG00000130402	ACTN4	ACTININ-4|FSGS|FSGS1	actinin alpha 4	protein-coding
peakchr17:46068492	chr17	46068493	46069308	+	0	NA	Intergenic	Intergenic	20421	NM_176096	80279	Hs.20157	NM_025197	ENSG00000108465	CDK5RAP3	C53|HSF-27|IC53|LZAP|MST016|OK/SW-cl.114|PP1553	CDK5 regulatory subunit associated protein 3	protein-coding
peakchr6:155813767	chr6	155813768	155817392	+	0	NA	Intergenic	L3|LINE|CR1	-20398	NR_134597	105378068	Hs.131541	NR_134596		LOC105378068	-	uncharacterized LOC105378068	ncRNA
peakchr16:81222688	chr16	81222689	81223255	+	0	NA	intron (NM_001076780, intron 9 of 17)	L2c|LINE|L2	-8036	NM_001278423	114780	Hs.413525	NM_052892	ENSG00000166473	PKD1L2	PC1L2	polycystin 1 like 2 (gene/pseudogene)	protein-coding
peakchr17:57910180	chr17	57910181	57911974	+	0	NA	intron (NM_001329401, intron 8 of 9)	intron (NM_001329401, intron 8 of 9)	-7550	NR_029493	406991	Hs.444569	NR_029493	ENSG00000284190	MIR21	MIRN21|hsa-mir-21|miR-21|miRNA21	microRNA 21	ncRNA
peakchr10:99301101	chr10	99301102	99303237	+	0	NA	intron (NM_024954, intron 1 of 2)	intron (NM_024954, intron 1 of 2)	-30029	NM_001291218	26287	Hs.73708	NM_020349	ENSG00000165887	ANKRD2	ARPP	ankyrin repeat domain 2	protein-coding
peakchr6:36633797	chr6	36633798	36636456	+	0	NA	Intergenic	Intergenic	7776	NR_109836	101154753	Hs.741557	NR_109836	ENSG00000281450	PANDAR	PANDA	promoter of CDKN1A antisense DNA damage activated RNA	ncRNA
peakchr15:83409225	chr15	83409226	83412342	+	0	NA	Intergenic	AluSz6|SINE|Alu	-2252	NR_036446	283693	Hs.560399	NR_036446		ACTG1P17	-	actin gamma 1 pseudogene 17	pseudo
peakchr18:3717640	chr18	3717641	3719716	+	0	NA	intron (NM_001242763, intron 4 of 10)	AluSq10|SINE|Alu	114943	NR_119377	84777	Hs.659053	NM_032691		DLGAP1-AS2	-	DLGAP1 antisense RNA 2	ncRNA
peakchr7:38941715	chr7	38941716	38942685	+	0	NA	intron (NM_014396, intron 1 of 28)	intron (NM_014396, intron 1 of 28)	6591	NM_014396	27072	Hs.592184	NM_014396	ENSG00000006715	VPS41	HVPS41|HVSP41|hVps41p	VPS41 subunit of HOPS complex	protein-coding
peakchr19:34723403	chr19	34723404	34725043	+	0	NA	Intergenic	Intergenic	-21236	NM_014686	9710	Hs.330073	NM_014686	ENSG00000166398	KIAA0355	-	KIAA0355	protein-coding
peakchr18:47057241	chr18	47057242	47059311	+	0	NA	Intergenic	LTR2B|LTR|ERV1	-30151	NM_006033	9388	Hs.465102	NM_006033	ENSG00000101670	LIPG	EDL|EL|PRO719	lipase G, endothelial type	protein-coding
peakchr8:67660107	chr8	67660108	67660640	+	0	NA	intron (NM_001033578, intron 1 of 16)	intron (NM_001033578, intron 1 of 16)	19895	NR_002734	26255	Hs.647156	NR_002734	ENSG00000213005	PTTG3P	PTTG3|rcPTTG1	pituitary tumor-transforming 3, pseudogene	pseudo
peakchr15:89440443	chr15	89440444	89440963	+	0	NA	Intergenic	Intergenic	-1928	NM_178232	145864	Hs.447530	NM_178232	ENSG00000140511	HAPLN3	EXLD1|HsT19883	hyaluronan and proteoglycan link protein 3	protein-coding
peakchr3:139476605	chr3	139476606	139478070	+	0	NA	Intergenic	AluSx|SINE|Alu	-80446	NM_001320511	349565	Hs.208673	NM_178177	ENSG00000163864	NMNAT3	FKSG76|PNAT-3|PNAT3	nicotinamide nucleotide adenylyltransferase 3	protein-coding
peakchr12:69180782	chr12	69180783	69182051	+	0	NA	Intergenic	Intergenic	17857	NR_073494	100130075	Hs.744781	NR_073494		LOC100130075	-	SUZ RNA binding domain containing 1 pseudogene	pseudo
peakchr19:49906855	chr19	49906856	49907680	+	0	NA	intron (NM_144688, intron 9 of 19)	intron (NM_144688, intron 9 of 19)	15762	NM_144688	147872	Hs.662085	NM_144688	ENSG00000161609	CCDC155	KASH5	coiled-coil domain containing 155	protein-coding
peakchr1:54037746	chr1	54037747	54038928	+	0	NA	intron (NM_147193, intron 3 of 9)	intron (NM_147193, intron 3 of 9)	113265	NM_033067	63948	Hs.131654	NM_033067	ENSG00000143006	DMRTB1	-	DMRT like family B with proline rich C-terminal 1	protein-coding
peakchr5:150023575	chr5	150023576	150024962	+	0	NA	intron (NM_007286, intron 1 of 2)	MIR|SINE|MIR	4047	NM_007286	11346	Hs.435228	NM_007286	ENSG00000171992	SYNPO	-	synaptopodin	protein-coding
peakchr12:65843069	chr12	65843070	65846634	+	0	NA	intron (NM_198080, intron 4 of 5)	intron (NM_198080, intron 4 of 5)	106239	NR_135033	105369187	Hs.738044	NR_135033	ENSG00000250748	LOC105369187	-	uncharacterized LOC105369187	ncRNA
peakchr1:226911553	chr1	226911554	226912529	+	0	NA	intron (NM_002221, intron 2 of 7)	intron (NM_002221, intron 2 of 7)	14835	NM_002221	3707	Hs.528087	NM_002221	ENSG00000143772	ITPKB	IP3-3KB|IP3K|IP3K-B|IP3KB|PIG37	inositol-trisphosphate 3-kinase B	protein-coding
peakchr17:64554143	chr17	64554144	64554601	+	0	NA	intron (NM_002737, intron 3 of 16)	L2c|LINE|L2	-141400	NR_110822	101928001	Hs.650730	NR_110822		PRKCA-AS1	-	PRKCA antisense RNA 1	ncRNA
peakchr17:42404164	chr17	42404165	42404564	+	0	NA	Intergenic	Intergenic	-2126	NM_016016	51629	Hs.744880	NM_016016	ENSG00000013306	SLC25A39	CGI-69|CGI69	solute carrier family 25 member 39	protein-coding
peakchr1:191258432	chr1	191258433	191259929	+	0	NA	Intergenic	MIRb|SINE|MIR	-61553	NR_146892	105371660	Hs.127094	NR_146892	ENSG00000233882	LINC01680	-	long intergenic non-protein coding RNA 1680	ncRNA
peakchr5:103505282	chr5	103505283	103507714	+	0	NA	Intergenic	Intergenic	-608008	NM_001300741	83594	Hs.434289	NM_031438	ENSG00000112874	NUDT12	-	nudix hydrolase 12	protein-coding
peakchr2:129119591	chr2	129119592	129121530	+	0	NA	Intergenic	Intergenic	-44119	NM_004807	9394	Hs.512841	NM_004807	ENSG00000136720	HS6ST1	HH15|HS6ST	heparan sulfate 6-O-sulfotransferase 1	protein-coding
peakchr17:17817147	chr17	17817148	17818328	+	0	NA	intron (NM_001033551, intron 1 of 13)	intron (NM_001033551, intron 1 of 13)	57976	NM_001288788	146691	Hs.462379	NM_144678	ENSG00000175662	TOM1L2	-	target of myb1 like 2 membrane trafficking protein	protein-coding
peakchr8:58510053	chr8	58510054	58510639	+	0	NA	Intergenic	MER11B|LTR|ERVK	-148362	NR_134276	286178	Hs.255156	NR_134276	ENSG00000254139	LOC286178	-	uncharacterized LOC286178	ncRNA
peakchr15:40379513	chr15	40379514	40381468	+	0	NA	3' UTR (NM_001003942, exon 3 of 3)	3' UTR (NM_001003942, exon 3 of 3)	17796	NM_001003942	90427	Hs.591104	NM_033503	ENSG00000104081	BMF	-	Bcl2 modifying factor	protein-coding
peakchr19:2517748	chr19	2517749	2518965	+	0	NA	intron (NM_052847, intron 4 of 4)	intron (NM_052847, intron 4 of 4)	42232	NM_015675	4616	Hs.110571	NM_015675	ENSG00000099860	GADD45B	GADD45BETA|MYD118	growth arrest and DNA damage inducible beta	protein-coding
peakchrX:39767237	chrX	39767238	39768331	+	0	NA	Intergenic	Intergenic	70969	NR_039763	100616251		NR_039763	ENSG00000263972	MIR1587	-	microRNA 1587	ncRNA
peakchr10:69972492	chr10	69972493	69973148	+	0	NA	Intergenic	MER20|DNA|hAT-Charlie	19050	NM_145178	220202	Hs.175396	NM_145178	ENSG00000179774	ATOH7	Math5|NCRNA|PHPVAR|RNANC|bHLHa13	atonal bHLH transcription factor 7	protein-coding
peakchr7:151424809	chr7	151424810	151425949	+	0	NA	intron (NM_001040633, intron 3 of 15)	LTR90B|LTR|LTR	7970	NM_001363698	51422	Hs.647072	NM_016203	ENSG00000106617	PRKAG2	AAKG|AAKG2|CMH6|H91620p|WPWS	protein kinase AMP-activated non-catalytic subunit gamma 2	protein-coding
peakchr12:123430710	chr12	123430711	123432270	+	0	NA	intron (NM_203444, intron 5 of 11)	intron (NM_203444, intron 5 of 11)	19520	NM_203444	23457	Hs.511951	NM_019624	ENSG00000150967	ABCB9	EST122234|TAPL	ATP binding cassette subfamily B member 9	protein-coding
peakchr17:57928574	chr17	57928575	57932500	+	0	NA	Intergenic	Intergenic	11910	NR_029493	406991	Hs.444569	NR_029493	ENSG00000284190	MIR21	MIRN21|hsa-mir-21|miR-21|miRNA21	microRNA 21	ncRNA
peakchr19:40590316	chr19	40590317	40591597	+	0	NA	intron (NM_001142578, intron 2 of 5)	intron (NM_001142578, intron 2 of 5)	5853	NM_001010880	284323	Hs.115140	NM_001010880	ENSG00000197782	ZNF780A	ZNF780	zinc finger protein 780A	protein-coding
peakchr13:103477957	chr13	103477958	103478498	+	0	NA	intron (NM_017693, intron 7 of 10)	L2c|LINE|L2	18732	NM_001204425	100533467	Hs.258429	NM_001204425	ENSG00000134899	BIVM-ERCC5	ERCC5-202	BIVM-ERCC5 readthrough	protein-coding
peakchr18:3617265	chr18	3617266	3619729	+	0	NA	intron (NM_001242761, intron 7 of 11)	UCON12|Unknown|Unknown	14762	NR_119377	84777	Hs.659053	NM_032691		DLGAP1-AS2	-	DLGAP1 antisense RNA 2	ncRNA
peakchr6:105145216	chr6	105145217	105155247	+	0	NA	Intergenic	Intergenic	157189	NM_001321084	57531	Hs.434340	NM_020771	ENSG00000085382	HACE1	SPPRS	HECT domain and ankyrin repeat containing E3 ubiquitin protein ligase 1	protein-coding
peakchr12:62975210	chr12	62975211	62975920	+	0	NA	intron (NM_001278469, intron 32 of 35)	AluSz|SINE|Alu	21649	NR_121682	283416	Hs.375881	NM_175895	ENSG00000221949	LINC01465	C12orf61	long intergenic non-protein coding RNA 1465	ncRNA
peakchr1:32000916	chr1	32000917	32001671	+	0	NA	Intergenic	Intergenic	17258	NR_027085	284551	Hs.658659	NR_027085		LINC01226	-	long intergenic non-protein coding RNA 1226	ncRNA
peakchr1:90384249	chr1	90384250	90384913	+	0	NA	intron (NM_001134479, intron 2 of 2)	L2c|LINE|L2	75944	NR_002830	492303	Hs.550796	NR_002830		GEMIN8P4	-	gem nuclear organelle associated protein 8 pseudogene 4	pseudo
peakchr14:103602885	chr14	103602886	103604428	+	0	NA	3' UTR (NM_006291, exon 11 of 11)	3' UTR (NM_006291, exon 11 of 11)	11014	NM_006291	7127	Hs.525607	NM_006291	ENSG00000185215	TNFAIP2	B94|EXOC3L3	TNF alpha induced protein 2	protein-coding
peakchr7:37071068	chr7	37071069	37072512	+	0	NA	intron (NM_001206482, intron 15 of 21)	intron (NM_001206482, intron 15 of 21)	34389	NR_104120	100861514	Hs.627775	NR_104120	ENSG00000224101	ELMO1-AS1	-	ELMO1 antisense RNA 1	ncRNA
peakchr19:43360771	chr19	43360772	43361693	+	0	NA	Intergenic	Intergenic	-1362	NR_026824	653492	Hs.655399	NM_176809		PSG10P	PSG10|PSG12	pregnancy specific beta-1-glycoprotein 10, pseudogene	pseudo
peakchr13:80350188	chr13	80350189	80351337	+	0	NA	Intergenic	Intergenic	-27758	NR_125785	102724076	Hs.208617	NR_125785	ENSG00000229011	LINC01038	-	long intergenic non-protein coding RNA 1038	ncRNA
peakchr3:115860218	chr3	115860219	115861405	+	0	NA	intron (NM_002338, intron 1 of 6)	LTR16A|LTR|ERVL	-218059	NR_109998	101926903	Hs.26479	NR_109998	ENSG00000240922	LSAMP-AS1	-	LSAMP antisense RNA 1	ncRNA
peakchr3:197216907	chr3	197216908	197217714	+	0	NA	Intergenic	L3|LINE|CR1	19221	NR_145451	100129516	Hs.635286	NR_145451		LINC02012	-	long intergenic non-protein coding RNA 2012	ncRNA
peakchr4:4642403	chr4	4642404	4644732	+	0	NA	intron (NR_037888, intron 2 of 5)	intron (NR_037888, intron 2 of 5)	-22485	NR_145783	109623454		NR_145783		SNORD162	-	small nucleolar RNA, C/D box 162	snoRNA
peakchr1:31282166	chr1	31282167	31282854	+	0	NA	Intergenic	L2a|LINE|L2	-14989	NR_146732	105378622	Hs.209284	NR_146732	ENSG00000223382	LINC01778	-	long intergenic non-protein coding RNA 1778	ncRNA
peakchr10:79702540	chr10	79702541	79703702	+	0	NA	Intergenic	L2b|LINE|L2	16551	NR_024585	100128292	Hs.547908	NR_024585		DLG5-AS1	-	DLG5 antisense RNA 1	ncRNA
peakchr4:40653156	chr4	40653157	40654171	+	0	NA	Intergenic	Intergenic	-21053	NM_001371114
peakchr10:104974974	chr10	104974975	104977168	+	0	NA	Intergenic	Intergenic	-23008	NM_001351188	22978	Hs.97439	NM_012229	ENSG00000076685	NT5C2	GMP|NT5B|PNT5|SPG45|SPG65|cN-II	5'-nucleotidase, cytosolic II	protein-coding
peakchr10:29673981	chr10	29673982	29675629	+	0	NA	Intergenic	AluJb|SINE|Alu	-23658	NR_110923	102724316	Hs.499209	NR_003930	ENSG00000224597	SVIL-AS1	-	SVIL antisense RNA 1	ncRNA
peakchr6:42282979	chr6	42282980	42284472	+	0	NA	intron (NM_001297573, intron 3 of 17)	intron (NM_001297573, intron 3 of 17)	-98127	NM_018141	55173	Hs.380887	NM_018141	ENSG00000048544	MRPS10	MRP-S10|PNAS-122	mitochondrial ribosomal protein S10	protein-coding
peakchr2:100161282	chr2	100161283	100162330	+	0	NA	TTS (NM_001025108)	TTS (NM_001025108)	-55327	NR_135653	51455	Hs.443077	NM_016316	ENSG00000135945	REV1	AIBP80|REV1L	REV1 DNA directed polymerase	protein-coding
peakchr3:52483823	chr3	52483824	52484233	+	0	NA	Intergenic	Intergenic	4029	NM_003280	7134	Hs.118845	NM_003280	ENSG00000114854	TNNC1	CMD1Z|CMH13|TN-C|TNC|TNNC	troponin C1, slow skeletal and cardiac type	protein-coding
peakchr5:163546804	chr5	163546805	163547432	+	0	NA	Intergenic	MER61C|LTR|ERV1	347290	NR_105064	101927835	Hs.735171	NR_105064	ENSG00000253236	LINC02143	-	long intergenic non-protein coding RNA 2143	ncRNA
peakchr18:47002217	chr18	47002218	47004121	+	0	NA	TTS (NM_001035005)	TTS (NM_001035005)	10435	NM_001035005	497661	Hs.603040	NM_001035005	ENSG00000177576	C18orf32	-	chromosome 18 open reading frame 32	protein-coding
peakchr10:104161411	chr10	104161412	104162667	+	0	NA	TTS (NM_001270966)	TTS (NM_001270966)	6577	NM_001261403	4791	Hs.73090	NM_002502	ENSG00000077150	NFKB2	CVID10|H2TF1|LYT-10|LYT10|NF-kB2|p100|p49/p100|p52	nuclear factor kappa B subunit 2	protein-coding
peakchr17:40604697	chr17	40604698	40606426	+	0	NA	Intergenic	Intergenic	-5334	NM_001130020	535	Hs.463074	NM_005177	ENSG00000033627	ATP6V0A1	ATP6N1|ATP6N1A|Stv1|VPP1|Vph1|a1	ATPase H+ transporting V0 subunit a1	protein-coding
peakchr20:43323753	chr20	43323754	43325808	+	0	NA	Intergenic	MLT1A0|LTR|ERVL-MaLR	-18704	NM_003881	8839	Hs.592145	NM_003881	ENSG00000064205	CCN5	CT58|CTGF-L|WISP2	cellular communication network factor 5	protein-coding
peakchr12:89783721	chr12	89783722	89786753	+	0	NA	Intergenic	Intergenic	-38959	NM_001946	1848	Hs.298654	NM_001946	ENSG00000139318	DUSP6	HH19|MKP3|PYST1	dual specificity phosphatase 6	protein-coding
peakchr6:33749128	chr6	33749129	33750787	+	0	NA	intron (NM_001348709, intron 3 of 8)	intron (NM_001348709, intron 3 of 8)	4761	NM_001143944	221496	Hs.444845	NM_181336	ENSG00000161904	LEMD2	CTRCT42|LEM2|NET25|dJ482C21.1	LEM domain containing 2	protein-coding
peakchr2:231974889	chr2	231974890	231978638	+	0	NA	intron (NM_001320758, intron 3 of 3)	intron (NM_001320758, intron 3 of 3)	12992	NM_001320758	3357	Hs.421649	NM_000867	ENSG00000135914	HTR2B	5-HT(2B)|5-HT-2B|5-HT2B	5-hydroxytryptamine receptor 2B	protein-coding
peakchr3:183462253	chr3	183462254	183464332	+	0	NA	intron (NM_001351369, intron 8 of 30)	intron (NM_001351369, intron 8 of 30)	35266	NM_001351369	55689	Hs.632575	NM_018023	ENSG00000163872	YEATS2	-	YEATS domain containing 2	protein-coding
peakchr6:122381727	chr6	122381728	122392236	+	0	NA	Intergenic	Intergenic	-333714	NM_001135564	3298	Hs.158195	NM_004506	ENSG00000025156	HSF2	HSF 2|HSTF 2	heat shock transcription factor 2	protein-coding
peakchr8:116429123	chr8	116429124	116432490	+	0	NA	intron (NM_001282903, intron 5 of 6)	intron (NM_001282903, intron 5 of 6)	249433	NM_001282902	7227	Hs.657018	NM_014112	ENSG00000104447	TRPS1	GC79|LGCR	transcriptional repressor GATA binding 1	protein-coding
peakchr7:99684722	chr7	99684723	99685311	+	0	NA	Intergenic	Intergenic	-1575	NM_006833	10980	Hs.15591	NM_006833	ENSG00000168090	COPS6	CSN6|MOV34-34KD	COP9 signalosome subunit 6	protein-coding
peakchr11:44387793	chr11	44387794	44388807	+	0	NA	Intergenic	Intergenic	-56611	NM_021926	60529	Hs.436055	NM_021926	ENSG00000052850	ALX4	CRS5|FND2	ALX homeobox 4	protein-coding
peakchr4:166888511	chr4	166888512	166889772	+	0	NA	intron (NM_012464, intron 1 of 20)	MIRb|SINE|MIR	94753	NM_012464	7092	Hs.106513	NM_012464	ENSG00000038295	TLL1	ASD6|TLL	tolloid like 1	protein-coding
peakchr4:77526168	chr4	77526169	77526686	+	0	NA	intron (NM_020859, intron 2 of 10)	intron (NM_020859, intron 2 of 10)	29723	NR_039655	100616254		NR_039655	ENSG00000283682	MIR548AH	-	microRNA 548ah	ncRNA
peakchr19:3669844	chr19	3669845	3672262	+	0	NA	intron (NM_012398, intron 1 of 17)	intron (NM_012398, intron 1 of 17)	29413	NM_001195733	23396	Hs.282177	NM_012398	ENSG00000186111	PIP5K1C	LCCS3|PIP5K-GAMMA|PIP5K1-gamma|PIP5Kgamma	phosphatidylinositol-4-phosphate 5-kinase type 1 gamma	protein-coding
peakchr4:143673101	chr4	143673102	143673732	+	0	NA	intron (NM_001101669, intron 1 of 25)	intron (NM_001101669, intron 1 of 25)	94271	NM_001331040	8821	Hs.176376	NM_003866	ENSG00000109452	INPP4B	-	inositol polyphosphate-4-phosphatase type II B	protein-coding
peakchr7:106356473	chr7	106356474	106359096	+	0	NA	Intergenic	L2b|LINE|L2	-56181	NM_175884	168455	Hs.29692	NM_175884	ENSG00000253276	CCDC71L	C7orf74	coiled-coil domain containing 71 like	protein-coding
peakchr17:40552108	chr17	40552109	40553599	+	0	NA	Intergenic	MLT1K|LTR|ERVL-MaLR	-12341	NM_139276	6774	Hs.463059	NM_003150	ENSG00000168610	STAT3	ADMIO|ADMIO1|APRF|HIES	signal transducer and activator of transcription 3	protein-coding
peakchr8:67434670	chr8	67434671	67435648	+	0	NA	Intergenic	Intergenic	29358	NM_152765	254778	Hs.268869	NM_152765	ENSG00000169085	VXN	C8orf46	vexin	protein-coding
peakchr7:97983099	chr7	97983100	97984462	+	0	NA	intron (NM_018842, intron 3 of 13)	intron (NM_018842, intron 3 of 13)	46621	NM_018842	55971	Hs.656063	NM_018842	ENSG00000006453	BAIAP2L1	IRTKS	BAI1 associated protein 2 like 1	protein-coding
peakchr11:62228941	chr11	62228942	62230185	+	0	NA	intron (NM_024060, intron 5 of 5)	intron (NM_024060, intron 5 of 5)	43058	NM_003357	7356	Hs.523732	NM_003357	ENSG00000149021	SCGB1A1	CC10|CC16|CCPBP|CCSP|UGB|UP-1|UP1	secretoglobin family 1A member 1	protein-coding
peakchr2:235159235	chr2	235159236	235160404	+	0	NA	Intergenic	Intergenic	200474	NM_006944	6694	Hs.444488	NM_006944	ENSG00000072080	SPP2	SPP-24|SPP24	secreted phosphoprotein 2	protein-coding
peakchr6:11424180	chr6	11424181	11426721	+	0	NA	Intergenic	AluSx3|SINE|Alu	-42870	NR_073131	4739	Hs.37982	NM_006403	ENSG00000111859	NEDD9	CAS-L|CAS2|CASL|CASS2|HEF1	neural precursor cell expressed, developmentally down-regulated 9	protein-coding
peakchr12:65983347	chr12	65983348	65984986	+	0	NA	intron (NR_120434, intron 2 of 4)	intron (NR_120434, intron 2 of 4)	-12482	NR_146529	105369807		NR_146529	ENSG00000256268	LINC02454	-	long intergenic non-protein coding RNA 2454	ncRNA
peakchr2:189162888	chr2	189162889	189165652	+	0	NA	intron (NR_045563, intron 2 of 12)	intron (NR_045563, intron 2 of 12)	2051	NR_030287	693146		NR_030287	ENSG00000207951	MIR561	MIRN561|hsa-mir-561|mir-561	microRNA 561	ncRNA
peakchrX:134019851	chrX	134019852	134020329	+	0	NA	Intergenic	Intergenic	29197	NM_019556	56180	Hs.590789	NM_019556	ENSG00000101928	MOSPD1	DJ473B4	motile sperm domain containing 1	protein-coding
peakchr16:1186150	chr16	1186151	1186661	+	0	NA	Intergenic	MER63D|DNA|hAT-Blackjack	-16700	NM_021098	8912	Hs.459642	NM_021098	ENSG00000196557	CACNA1H	CACNA1HB|Cav3.2|ECA6|EIG6|HALD4	calcium voltage-gated channel subunit alpha1 H	protein-coding
peakchr15:65175936	chr15	65175937	65176701	+	0	NA	Intergenic	Intergenic	-27782	NM_182703	348094	Hs.207157	NM_182703	ENSG00000166839	ANKDD1A	-	ankyrin repeat and death domain containing 1A	protein-coding
peakchr1:224266206	chr1	224266207	224267746	+	0	NA	Intergenic	Intergenic	-34837	NM_001136115	23219	Hs.64691	NM_015176	ENSG00000143756	FBXO28	CENP-30|Fbx28	F-box protein 28	protein-coding
peakchr20:30292333	chr20	30292334	30293167	+	0	NA	intron (NR_134257, intron 1 of 2)	L2c|LINE|L2	-16560	NR_131907	103021294		NR_131907	ENSG00000281376	ABALON	INXS	apoptotic BCL2L1-antisense long non-coding RNA	ncRNA
peakchr1:224279483	chr1	224279484	224280175	+	0	NA	Intergenic	MER21C|LTR|ERVL	-21984	NM_001136115	23219	Hs.64691	NM_015176	ENSG00000143756	FBXO28	CENP-30|Fbx28	F-box protein 28	protein-coding
peakchr5:112303128	chr5	112303129	112306233	+	0	NA	Intergenic	Tigger3a|DNA|TcMar-Tigger	-7814	NR_038352	167227	Hs.443875	NM_152624	ENSG00000172795	DCP2	NUDT20	decapping mRNA 2	protein-coding
peakchr12:31884898	chr12	31884899	31886838	+	0	NA	Intergenic	Intergenic	-3760	NR_103523	196394	Hs.585084	NM_001113402	ENSG00000151743	AMN1	-	antagonist of mitotic exit network 1 homolog	protein-coding
peakchr2:188439705	chr2	188439706	188441094	+	0	NA	Intergenic	Intergenic	-21168	NM_001318941	7035	Hs.516578	NM_006287	ENSG00000003436	TFPI	EPI|LACI|TFI|TFPI1	tissue factor pathway inhibitor	protein-coding
peakchr13:100552987	chr13	100552988	100558609	+	0	NA	intron (NR_104592, intron 8 of 9)	intron (NR_104592, intron 8 of 9)	53621	NR_120421	101927437	Hs.619936	NR_120421		LOC101927437	-	uncharacterized LOC101927437	ncRNA
peakchr2:39721667	chr2	39721668	39722901	+	0	NA	intron (NR_037875, intron 3 of 5)	intron (NR_037875, intron 3 of 5)	57727	NR_037875	728730	Hs.655344	NR_037875	ENSG00000231312	MAP4K3-DT	-	MAP4K3 divergent transcript	ncRNA
peakchr10:95204901	chr10	95204902	95206245	+	0	NA	intron (NM_013451, intron 3 of 53)	intron (NM_013451, intron 3 of 53)	36518	NM_133337	26509	Hs.602086	NM_013451	ENSG00000138119	MYOF	FER1L3	myoferlin	protein-coding
peakchr10:34475529	chr10	34475530	34475929	+	0	NA	intron (NM_001184791, intron 18 of 20)	intron (NM_001184791, intron 18 of 20)	-414121	NR_038932	100505583	Hs.568804	NR_038932	ENSG00000261683	LINC00838	-	long intergenic non-protein coding RNA 838	ncRNA
peakchr1:150593380	chr1	150593381	150594345	+	0	NA	3' UTR (NM_207046, exon 4 of 4)	3' UTR (NM_207046, exon 4 of 4)	7746	NM_207047	2029	Hs.632456	NM_004436	ENSG00000143420	ENSA	ARPP-19e	endosulfine alpha	protein-coding
peakchr8:20166027	chr8	20166028	20168803	+	0	NA	Intergenic	MLT1L|LTR|ERVL-MaLR	-5941	NM_021020	11178	Hs.521432	NM_021020	ENSG00000061337	LZTS1	F37|FEZ1	leucine zipper tumor suppressor 1	protein-coding
peakchr2:40582501	chr2	40582502	40583550	+	0	NA	intron (NM_001351488, intron 2 of 8)	intron (NM_001351488, intron 2 of 8)	74418	NM_001252624	6546	Hs.31961	NM_021097	ENSG00000183023	SLC8A1	NCX1	solute carrier family 8 member A1	protein-coding
peakchr2:161826449	chr2	161826450	161827599	+	0	NA	Intergenic	Intergenic	-166442	NM_133484	10010	Hs.132257	NM_004180	ENSG00000136560	TANK	I-TRAF|ITRAF|TRAF2	TRAF family member associated NFKB activator	protein-coding
peakchr14:100807399	chr14	100807400	100808026	+	0	NA	intron (NM_213646, intron 8 of 9)	intron (NM_213646, intron 8 of 9)	18037	NM_207117	283600	Hs.108268	NM_207117	ENSG00000140107	SLC25A47	C14orf68|HDMCP|HMFN1655	solute carrier family 25 member 47	protein-coding
peakchr15:67336361	chr15	67336362	67337440	+	0	NA	intron (NR_135686, intron 2 of 5)	intron (NR_135686, intron 2 of 5)	19619	NR_135686	102723493	Hs.419760	NR_135686		LOC102723493	-	uncharacterized LOC102723493	ncRNA
peakchr2:74235999	chr2	74236000	74236623	+	0	NA	intron (NM_001287491, intron 3 of 11)	intron (NM_001287491, intron 3 of 11)	6492	NM_001366022	200424	Hs.208546	NM_001287491	ENSG00000187605	TET3	hCG_40738	tet methylcytosine dioxygenase 3	protein-coding
peakchr2:85173363	chr2	85173364	85174112	+	0	NA	Intergenic	Intergenic	-24546	NM_020122	56888	Hs.654968	NM_020122	ENSG00000176407	KCMF1	DEBT91|FIGC|PCMF|ZZZ1	potassium channel modulatory factor 1	protein-coding
peakchr15:85887911	chr15	85887912	85889356	+	0	NA	Intergenic	Intergenic	-35193	NR_106993	102465803		NR_106993	ENSG00000284160	MIR7706	hsa-mir-7706	microRNA 7706	ncRNA
peakchr9:3845496	chr9	3845497	3847770	+	0	NA	intron (NM_001042413, intron 9 of 10)	intron (NM_001042413, intron 9 of 10)	-52013	NR_026663	84850	Hs.676113	NM_032764	ENSG00000237009	GLIS3-AS1	C9orf70	GLIS3 antisense RNA 1	ncRNA
peakchr14:75919481	chr14	75919482	75920180	+	0	NA	intron (NM_001135047, intron 2 of 3)	intron (NM_001135047, intron 2 of 3)	20994	NM_001135049	122953	Hs.196482	NM_130469	ENSG00000140044	JDP2	JUNDM2	Jun dimerization protein 2	protein-coding
peakchr1:54715468	chr1	54715469	54716453	+	0	NA	intron (NM_001009955, intron 8 of 16)	intron (NM_001009955, intron 8 of 16)	13845	NR_103541	619518	Hs.591438	NM_001034847	ENSG00000198711	SSBP3-AS1	C1orf191|MST128|MSTP128	SSBP3 antisense RNA 1	ncRNA
peakchr17:41668290	chr17	41668291	41670359	+	0	NA	Intergenic	Intergenic	-45617	NM_001079675	2118	Hs.434059	NM_001986	ENSG00000175832	ETV4	E1A-F|E1AF|PEA3|PEAS3	ETS variant 4	protein-coding
peakchr3:122817854	chr3	122817855	122818544	+	0	NA	intron (NR_028444, intron 3 of 15)	L2a|LINE|L2	32327	NM_006810	10954	Hs.477352	NM_006810	ENSG00000065485	PDIA5	PDIR	protein disulfide isomerase family A member 5	protein-coding
peakchr6:130105746	chr6	130105747	130107456	+	0	NA	Intergenic	L2a|LINE|L2	-75279	NM_033515	93663	Hs.486458	NM_033515	ENSG00000146376	ARHGAP18	MacGAP|SENEX|bA307O14.2	Rho GTPase activating protein 18	protein-coding
peakchr12:122158043	chr12	122158044	122158456	+	0	NA	intron (NM_001080825, intron 1 of 11)	intron (NM_001080825, intron 1 of 11)	7592	NM_001080825	144404	Hs.644504	NM_001080825	ENSG00000188735	TMEM120B	-	transmembrane protein 120B	protein-coding
peakchr6:105091865	chr6	105091866	105093057	+	0	NA	Intergenic	MER102a|DNA|hAT-Charlie	214960	NM_001321084	57531	Hs.434340	NM_020771	ENSG00000085382	HACE1	SPPRS	HECT domain and ankyrin repeat containing E3 ubiquitin protein ligase 1	protein-coding
peakchr19:8267487	chr19	8267488	8270444	+	0	NA	Intergenic	Intergenic	-5288	NM_024552	79603	Hs.515111	NM_024552	ENSG00000090661	CERS4	LASS4|Trh1	ceramide synthase 4	protein-coding
peakchr14:23082325	chr14	23082326	23084138	+	0	NA	Intergenic	Intergenic	16085	NM_022060	63874	Hs.445665	NM_022060	ENSG00000100439	ABHD4	ABH4	abhydrolase domain containing 4	protein-coding
peakchr11:84576907	chr11	84576908	84577605	+	0	NA	intron (NM_001351274, intron 5 of 26)	intron (NM_001351274, intron 5 of 26)	57209	NM_001364	1740	Hs.367656	NM_001364	ENSG00000150672	DLG2	PPP1R58|PSD-93|PSD93|chapsyn-110	discs large MAGUK scaffold protein 2	protein-coding
peakchr2:178527588	chr2	178527589	178529176	+	0	NA	intron (NM_001077197, intron 20 of 20)	intron (NM_001077197, intron 20 of 20)	-9668	NR_136171	105373764	Hs.666361	NR_136171	ENSG00000229941	LOC105373764	-	uncharacterized LOC105373764	ncRNA
peakchr9:78986698	chr9	78986699	78988504	+	0	NA	Intergenic	Intergenic	21741	NM_018339	55312	Hs.37558	NM_018339	ENSG00000135002	RFK	RIFK	riboflavin kinase	protein-coding
peakchr12:63043221	chr12	63043222	63044227	+	0	NA	intron (NM_020700, intron 9 of 9)	MamRep605|Unknown|Unknown	46258	NR_029661	406891		NR_029661	ENSG00000199179	MIRLET7I	LET7I|MIRNLET7I|hsa-let-7i|let-7i	microRNA let-7i	ncRNA
peakchr21:30195591	chr21	30195592	30203784	+	0	NA	Intergenic	Intergenic	58001	NM_013240	29104	Hs.163846	NM_013240	ENSG00000156239	N6AMT1	C21orf127|HEMK2|MTQ2|N6AMT|PRED28|m.HsaHemK2P	N-6 adenine-specific DNA methyltransferase 1	protein-coding
peakchr8:58487065	chr8	58487066	58495454	+	0	NA	Intergenic	Intergenic	-167448	NR_134276	286178	Hs.255156	NR_134276	ENSG00000254139	LOC286178	-	uncharacterized LOC286178	ncRNA
peakchr4:77461001	chr4	77461002	77461514	+	0	NA	intron (NM_020859, intron 1 of 10)	AluSx|SINE|Alu	-33463	NR_039654	100616299		NR_039654	ENSG00000263445	MIR4450	mir-4450	microRNA 4450	ncRNA
peakchr2:208835324	chr2	208835325	208835866	+	0	NA	intron (NM_001080475, intron 3 of 7)	intron (NM_001080475, intron 3 of 7)	54656	NM_001080475	389072	Hs.159188	NM_001080475	ENSG00000178385	PLEKHM3	DAPR|PLEKHM1L	pleckstrin homology domain containing M3	protein-coding
peakchr2:39011583	chr2	39011584	39012158	+	0	NA	3' UTR (NM_024775, exon 3 of 3)	3' UTR (NM_024775, exon 3 of 3)	6519	NM_024775	79833	Hs.143818	NM_024775	ENSG00000152147	GEMIN6	-	gem nuclear organelle associated protein 6	protein-coding
peakchr10:75678576	chr10	75678577	75680231	+	0	NA	intron (NR_160938, intron 1 of 4)	MIRb|SINE|MIR	3131	NR_160938	414236	Hs.585453	NM_001001791	ENSG00000222047	C10orf55	-	chromosome 10 open reading frame 55	ncRNA
peakchr1:92035377	chr1	92035378	92036301	+	0	NA	Intergenic	Intergenic	69174	NM_001134420	8317	Hs.533573	NM_003503	ENSG00000097046	CDC7	CDC7L1|HsCDC7|Hsk1|huCDC7	cell division cycle 7	protein-coding
peakchr17:28245603	chr17	28245604	28246856	+	0	NA	intron (NM_001282129, intron 1 of 15)	intron (NM_001282129, intron 1 of 15)	-10691	NM_001145053	374786	Hs.662411	NM_198529	ENSG00000176927	EFCAB5	-	EF-hand calcium binding domain 5	protein-coding
peakchr12:66480269	chr12	66480270	66481543	+	0	NA	Intergenic	Intergenic	43624	NM_032338	84298	Hs.504820	NM_032338	ENSG00000139233	LLPH	C12orf31|hLLP	LLP homolog, long-term synaptic facilitation factor	protein-coding
peakchr2:75822556	chr2	75822557	75825663	+	0	NA	Intergenic	Intergenic	-27265	NM_032181	84141	Hs.302346	NM_032181	ENSG00000115363	EVA1A	FAM176A|TMEM166	eva-1 homolog A, regulator of programmed cell death	protein-coding
peakchr8:54865874	chr8	54865875	54867149	+	0	NA	intron (NM_003702, intron 3 of 4)	intron (NM_003702, intron 3 of 4)	68496	NR_109902	6917	Hs.491745	NM_006756	ENSG00000187735	TCEA1	GTF2S|SII|TCEA|TF2S|TFIIS	transcription elongation factor A1	protein-coding
peakchr6:2606607	chr6	2606608	2607026	+	0	NA	Intergenic	Intergenic	-27917	NR_149119	105374885		NR_149118		LINC02521	-	long intergenic non-protein coding RNA 2521	ncRNA
peakchr3:115817465	chr3	115817466	115818143	+	0	NA	intron (NM_002338, intron 1 of 6)	intron (NM_002338, intron 1 of 6)	-193831	NR_145779	109623450		NR_145779		SNORD155	-	small nucleolar RNA, C/D box 155	snoRNA
peakchr5:124241297	chr5	124241298	124242420	+	0	NA	Intergenic	Eulor5B|DNA?|DNA?	-130665	NR_109882	101927421	Hs.121305	NR_109882		LOC101927421	-	uncharacterized LOC101927421	ncRNA
peakchr10:102656739	chr10	102656740	102657267	+	0	NA	Intergenic	Intergenic	-15717	NM_001243770	55719	Hs.447458	NM_018121	ENSG00000119906	SLF2	C10orf6|FAM178A	SMC5-SMC6 complex localization factor 2	protein-coding
peakchr4:26407657	chr4	26407658	26409281	+	0	NA	intron (NM_203283, intron 3 of 10)	LTR10E|LTR|ERV1	83637	NM_000730	886	Hs.129	NM_000730	ENSG00000163394	CCKAR	CCK-A|CCK1-R|CCK1R|CCKRA	cholecystokinin A receptor	protein-coding
peakchr5:150472725	chr5	150472726	150475518	+	0	NA	Intergenic	Intergenic	-6876	NM_001252390	10318	Hs.355141	NM_006058	ENSG00000145901	TNIP1	ABIN-1|NAF1|VAN|nip40-1	TNFAIP3 interacting protein 1	protein-coding
peakchr2:182417031	chr2	182417032	182417905	+	0	NA	intron (NM_001030312, intron 2 of 9)	L1MA8|LINE|L1	95355	NM_000885	3676	Hs.72981	NM_000885	ENSG00000115232	ITGA4	CD49D|IA4	integrin subunit alpha 4	protein-coding
peakchr20:52379133	chr20	52379134	52381640	+	0	NA	Intergenic	Intergenic	111861	NR_002189	391257	Hs.449977	NR_002189		SUMO1P1	PIC1L|UBL2|UBL6	SUMO1 pseudogene 1	pseudo
peakchr11:9841360	chr11	9841361	9843829	+	0	NA	intron (NM_030962, intron 28 of 39)	MER4C|LTR|ERV1	-18094	NR_120539	101928008	Hs.585524	NR_120539	ENSG00000255476	LOC101928008	-	uncharacterized LOC101928008	ncRNA
peakchr17:36577750	chr17	36577751	36578279	+	0	NA	Intergenic	Intergenic	-6693	NM_001199417	57636	Hs.374446	NM_020876	ENSG00000275832	ARHGAP23	-	Rho GTPase activating protein 23	protein-coding
peakchr17:36747217	chr17	36747218	36748208	+	0	NA	intron (NM_025248, intron 1 of 18)	L3|LINE|CR1	14492	NM_025248	80725	Hs.448872	NM_025248	ENSG00000277363	SRCIN1	P140|SNIP	SRC kinase signaling inhibitor 1	protein-coding
peakchr2:171004213	chr2	171004214	171004824	+	0	NA	Intergenic	MLT1H|LTR|ERVL-MaLR	-30138	NR_045684	140469	Hs.671900	NM_138995	ENSG00000071909	MYO3B	-	myosin IIIB	protein-coding
peakchr1:184025657	chr1	184025658	184026826	+	0	NA	intron (NM_001363643, intron 3 of 3)	MLT1F2|LTR|ERVL-MaLR	5378	NR_023349	116461	Hs.548197	NM_052965	ENSG00000198860	TSEN15	C1orf19|PCH2F|sen15	tRNA splicing endonuclease subunit 15	protein-coding
peakchr8:142036286	chr8	142036287	142039579	+	0	NA	Intergenic	L2a|LINE|L2	-25755	NM_001352699	5747	Hs.395482	NM_005607	ENSG00000169398	PTK2	FADK|FAK|FAK1|FRNK|PPP1R71|p125FAK|pp125FAK	protein tyrosine kinase 2	protein-coding
peakchr7:47802317	chr7	47802318	47803736	+	0	NA	non-coding (NR_038407, exon 2 of 3)	non-coding (NR_038407, exon 2 of 3)	1953	NR_038407	84847	Hs.488236	NR_038407	ENSG00000146666	LINC00525	-	long intergenic non-protein coding RNA 525	ncRNA
peakchr3:69834031	chr3	69834032	69835534	+	0	NA	intron (NM_006722, intron 1 of 9)	intron (NM_006722, intron 1 of 9)	21821	NM_006722	4286	Hs.166017	NM_000248	ENSG00000187098	MITF	CMM8|COMMAD|MI|WS2|WS2A|bHLHe32	melanocyte inducing transcription factor	protein-coding
peakchr5:176751227	chr5	176751228	176755643	+	0	NA	Intergenic	Intergenic	-14536	NM_001142935	83463	Hs.743332	NM_031300	ENSG00000213347	MXD3	BHLHC13|MAD3|MYX	MAX dimerization protein 3	protein-coding
peakchrX:134069283	chrX	134069284	134071733	+	0	NA	Intergenic	Intergenic	-13071	NR_134925	340581	Hs.434754	NR_134925	ENSG00000236091	LINC02243	-	long intergenic non-protein coding RNA 2243	ncRNA
peakchr4:40256111	chr4	40256112	40258251	+	0	NA	Intergenic	Intergenic	-52021	NR_121641	101060498	Hs.351492	NR_121640	ENSG00000249241	LINC02265	-	long intergenic non-protein coding RNA 2265	ncRNA
peakchr22:41222615	chr22	41222616	41224211	+	0	NA	intron (NM_003932, intron 10 of 11)	intron (NM_003932, intron 10 of 11)	-8010	NM_001282727	10478	Hs.474938	NM_006358	ENSG00000100372	SLC25A17	PMP34	solute carrier family 25 member 17	protein-coding
peakchr13:100299685	chr13	100299686	100300285	+	0	NA	intron (NR_104592, intron 1 of 9)	intron (NR_104592, intron 1 of 9)	4672	NR_036191	100422861		NR_036191	ENSG00000263615	MIR4306	mir-4306	microRNA 4306	ncRNA
peakchr2:172877156	chr2	172877157	172877879	+	0	NA	intron (NM_001322279, intron 1 of 9)	intron (NM_001322279, intron 1 of 9)	12658	NR_136276	254042	Hs.298250	NM_199227	ENSG00000172878	METAP1D	MAP 1D|MAP1D|MetAP 1D|Metap1l	methionyl aminopeptidase type 1D, mitochondrial	protein-coding
peakchr5:167741718	chr5	167741719	167742272	+	0	NA	intron (NM_001161662, intron 1 of 22)	intron (NM_001161662, intron 1 of 22)	23345	NM_001161661	23286	Hs.484047	NM_015238	ENSG00000113645	WWC1	HBEBP3|HBEBP36|KIBRA|MEMRYQTL|PPP1R168	WW and C2 domain containing 1	protein-coding
peakchr11:84401808	chr11	84401809	84404776	+	0	NA	intron (NM_001351274, intron 5 of 26)	intron (NM_001351274, intron 5 of 26)	28693	NM_001351276	1740	Hs.367656	NM_001364	ENSG00000150672	DLG2	PPP1R58|PSD-93|PSD93|chapsyn-110	discs large MAGUK scaffold protein 2	protein-coding
peakchr22:20128965	chr22	20128966	20129662	+	0	NA	intron (NM_001185024, intron 9 of 10)	intron (NM_001185024, intron 9 of 10)	9264	NM_001365892	388849	Hs.454905	NM_001243537	ENSG00000234409	CCDC188	-	coiled-coil domain containing 188	protein-coding
peakchr15:35433298	chr15	35433299	35434573	+	0	NA	Intergenic	Intergenic	-56327	NM_001355281	388112	Hs.635882	NM_001355281	ENSG00000255192	NANOGP8	NANOGP1|PN8	Nanog homeobox retrogene P8	protein-coding
peakchr12:122203253	chr12	122203254	122205011	+	0	NA	intron (NM_001080825, intron 6 of 11)	intron (NM_001080825, intron 6 of 11)	27462	NM_019034	54509	Hs.707579	NM_019034	ENSG00000139725	RHOF	ARHF|RIF	ras homolog family member F, filopodia associated	protein-coding
peakchr3:56879267	chr3	56879268	56880401	+	0	NA	intron (NM_001128615, intron 4 of 12)	intron (NM_001128615, intron 4 of 12)	-43857	NM_019555	50650	Hs.476402	NM_019555	ENSG00000163947	ARHGEF3	GEF3|STA3|XPLN	Rho guanine nucleotide exchange factor 3	protein-coding
peakchr19:45879578	chr19	45879579	45880147	+	0	NA	Intergenic	MLT1D|LTR|ERVL-MaLR	-6018	NM_001130867	2068	Hs.487294	NM_000400	ENSG00000104884	ERCC2	COFS2|EM9|TFIIH|TTD|TTD1|XPD	ERCC excision repair 2, TFIIH core complex helicase subunit	protein-coding
peakchr12:76419276	chr12	76419277	76419782	+	0	NA	3' UTR (NM_007350, exon 2 of 2)	3' UTR (NM_007350, exon 2 of 2)	6027	NM_007350	22822	Hs.602085	NM_007350	ENSG00000139289	PHLDA1	DT1P1B11|PHRIP|TDAG51	pleckstrin homology like domain family A member 1	protein-coding
peakchr13:91095845	chr13	91095846	91100074	+	0	NA	Intergenic	MLT1J|LTR|ERVL-MaLR	-47582	NR_120414	101927224	Hs.385801	NR_120414		LINC01049	-	long intergenic non-protein coding RNA 1049	ncRNA
peakchr6:105090771	chr6	105090772	105091404	+	0	NA	Intergenic	Intergenic	216333	NM_001321084	57531	Hs.434340	NM_020771	ENSG00000085382	HACE1	SPPRS	HECT domain and ankyrin repeat containing E3 ubiquitin protein ligase 1	protein-coding
peakchr6:56579201	chr6	56579202	56580859	+	0	NA	intron (NM_001144769, intron 5 of 96)	intron (NM_001144769, intron 5 of 96)	-72343	NM_001723	667	Hs.604915	NM_001723	ENSG00000151914	DST	BP240|BPA|BPAG1|CATX-15|CATX15|D6S1101|DMH|DT|EBSB2|HSAN6|MACF2	dystonin	protein-coding
peakchr7:47858500	chr7	47858501	47859292	+	0	NA	intron (NR_161269, intron 3 of 3)	intron (NR_161269, intron 3 of 3)	24007	NR_161268	80099	Hs.287647	NM_025031		C7orf69	-	chromosome 7 open reading frame 69	ncRNA
peakchr9:114773505	chr9	114773506	114776310	+	0	NA	Intergenic	Intergenic	80528	NR_039814	100616114		NR_039814	ENSG00000266315	MIR4668	mir-4668	microRNA 4668	ncRNA
peakchr16:2844347	chr16	2844348	2844890	+	0	NA	intron (NM_001354586, intron 2 of 6)	LTR8A|LTR|ERV1	1914	NR_145775	109616997		NR_145775	ENSG00000221719	SNORA3C	-	small nucleolar RNA, H/ACA box 3C	snoRNA
peakchr11:64163487	chr11	64163488	64164152	+	0	NA	Intergenic	Intergenic	27746	NR_031602	100302280		NR_031602	ENSG00000221273	MIR1237	MIRN1237|hsa-mir-1237	microRNA 1237	ncRNA
peakchr1:110261106	chr1	110261107	110262096	+	0	NA	TTS (NM_000851)	TTS (NM_000851)	6728	NM_000851	2949	Hs.75652	NM_000851	ENSG00000134201	GSTM5	GSTM5-5|GTM5	glutathione S-transferase mu 5	protein-coding
peakchr12:47427668	chr12	47427669	47429715	+	0	NA	Intergenic	MLT1L|LTR|ERVL-MaLR	-44694	NM_001281429	91523	Hs.560100	NM_138371	ENSG00000179715	PCED1B	FAM113B	PC-esterase domain containing 1B	protein-coding
peakchr1:244327135	chr1	244327136	244327780	+	0	NA	Intergenic	Intergenic	110951	NM_006352	10472	Hs.69997	NM_006352	ENSG00000179456	ZBTB18	C2H2-171|MRD22|RP58|TAZ-1|ZNF238	zinc finger and BTB domain containing 18	protein-coding
peakchr2:100228936	chr2	100228937	100230822	+	0	NA	intron (NM_002285, intron 12 of 23)	L1M5|LINE|L1	-123400	NR_135653	51455	Hs.443077	NM_016316	ENSG00000135945	REV1	AIBP80|REV1L	REV1 DNA directed polymerase	protein-coding
peakchr20:50519313	chr20	50519314	50521110	+	0	NA	Intergenic	MLT1G3|LTR|ERVL-MaLR	-40760	NR_110016	101927678	Hs.683840	NR_110016	ENSG00000227964	LINC01429	-	long intergenic non-protein coding RNA 1429	ncRNA
peakchr6:57384825	chr6	57384826	57385852	+	0	NA	intron (NM_000947, intron 8 of 14)	intron (NM_000947, intron 8 of 14)	130409	NR_036097	100422884		NR_036097	ENSG00000212017	MIR548U	-	microRNA 548u	ncRNA
peakchr15:78842150	chr15	78842151	78842594	+	0	NA	TTS (NM_001102667)	TTS (NM_001102667)	9344	NM_001330676	5685	Hs.251531	NM_002789	ENSG00000041357	PSMA4	HC9|HsT17706|PSC9	proteasome subunit alpha 4	protein-coding
peakchr9:81472527	chr9	81472528	81473384	+	0	NA	Intergenic	Intergenic	287625	NR_109771	101927450	Hs.738041	NR_109771	ENSG00000260995	LOC101927450	-	uncharacterized LOC101927450	ncRNA
peakchr2:208676460	chr2	208676461	208677805	+	0	NA	Intergenic	Intergenic	-42503	NM_003468	7855	Hs.17631	NM_003468	ENSG00000163251	FZD5	C2orf31|HFZ5	frizzled class receptor 5	protein-coding
peakchrX:133015406	chrX	133015407	133017147	+	0	NA	intron (NM_001164619, intron 1 of 6)	intron (NM_001164619, intron 1 of 6)	-15193	NR_148713	110806308	Hs.658628	NR_148713	ENSG00000286096	GPC3-AS1	-	GPC3 antisense RNA 1	ncRNA
peakchr2:178471954	chr2	178471955	178480154	+	0	NA	Intergenic	Intergenic	7416	NM_152275	92104	Hs.128384	NM_152275	ENSG00000197557	TTC30A	IFT70A|TTC30B	tetratricopeptide repeat domain 30A	protein-coding
peakchr22:24870195	chr22	24870196	24870609	+	0	NA	intron (NR_028483, intron 2 of 7)	intron (NR_028483, intron 2 of 7)	20640	NR_028484	646023	Hs.632761	NM_001039784	ENSG00000178803	ADORA2A-AS1	C22orf45	ADORA2A antisense RNA 1	ncRNA
peakchr8:67653002	chr8	67653003	67654547	+	0	NA	intron (NM_001033578, intron 1 of 16)	AluSx1|SINE|Alu	26494	NR_002734	26255	Hs.647156	NR_002734	ENSG00000213005	PTTG3P	PTTG3|rcPTTG1	pituitary tumor-transforming 3, pseudogene	pseudo
peakchr1:9472543	chr1	9472544	9474624	+	0	NA	Intergenic	Intergenic	15391	NR_104623	100506022	Hs.131775	NR_104622	ENSG00000284693	LINC02606	-	long intergenic non-protein coding RNA 2606	ncRNA
peakchr6:139907358	chr6	139907359	139913102	+	0	NA	Intergenic	Intergenic	-114497	NR_033919	645434	Hs.666240	NR_033919	ENSG00000238099	LINC01625	-	long intergenic non-protein coding RNA 1625	ncRNA
peakchr8:128931343	chr8	128931344	128932006	+	0	NA	intron (NR_003367, intron 2 of 8)	intron (NR_003367, intron 2 of 8)	29294	NR_103558	641384	Hs.629674	NM_001037234	ENSG00000280055	TMEM75	-	transmembrane protein 75	ncRNA
peakchr6:11235922	chr6	11235923	11237005	+	0	NA	intron (NM_001142393, intron 2 of 7)	intron (NM_001142393, intron 2 of 7)	-3549	NM_001271033	4739	Hs.37982	NM_006403	ENSG00000111859	NEDD9	CAS-L|CAS2|CASL|CASS2|HEF1	neural precursor cell expressed, developmentally down-regulated 9	protein-coding
peakchr3:149015454	chr3	149015455	149018236	+	0	NA	Intergenic	MamRep1161|DNA|TcMar	34380	NM_001184723	116441	Hs.22026	NM_138786	ENSG00000163762	TM4SF18	L6D	transmembrane 4 L six family member 18	protein-coding
peakchr5:148864608	chr5	148864609	148867438	+	0	NA	Intergenic	Intergenic	55814	NR_029686	406937		NR_029686	ENSG00000276365	MIR145	MIRN145|miR-145|miRNA145	microRNA 145	ncRNA
peakchr10:17714369	chr10	17714370	17718219	+	0	NA	intron (NM_001324284, intron 3 of 14)	MLT1G3|LTR|ERVL-MaLR	30144	NM_001324287	8027	Hs.335391	NM_003473	ENSG00000136738	STAM	STAM-1|STAM1	signal transducing adaptor molecule	protein-coding
peakchr7:23525927	chr7	23525928	23526327	+	0	NA	Intergenic	Intergenic	-3880	NR_026676	256355	Hs.367935	NR_026676	ENSG00000232818	RPS2P32	RPS2_14_794	ribosomal protein S2 pseudogene 32	pseudo
peakchr12:26857026	chr12	26857027	26859120	+	0	NA	intron (NM_002223, intron 9 of 56)	intron (NM_002223, intron 9 of 56)	128054	NM_002223	3709	Hs.512235	NM_002223	ENSG00000123104	ITPR2	ANHD|CFAP48|INSP3R2|IP3R2	inositol 1,4,5-trisphosphate receptor type 2	protein-coding
peakchr9:131459584	chr9	131459585	131460426	+	0	NA	Intergenic	Intergenic	-4777	NM_001317926	29941	Hs.300485	NM_013355	ENSG00000160447	PKN3	UTDP4-1	protein kinase N3	protein-coding
peakchr16:75305517	chr16	75305518	75306437	+	0	NA	Intergenic	Intergenic	-4072	NM_001170715	9564	Hs.479747	NM_014567	ENSG00000050820	BCAR1	CAS|CAS1|CASS1|CRKAS|P130Cas	BCAR1 scaffold protein, Cas family member	protein-coding
peakchr2:178486496	chr2	178486497	178490788	+	0	NA	3' UTR (NM_016953, exon 20 of 20)	3' UTR (NM_016953, exon 20 of 20)	-5172	NM_152275	92104	Hs.128384	NM_152275	ENSG00000197557	TTC30A	IFT70A|TTC30B	tetratricopeptide repeat domain 30A	protein-coding
peakchr4:7023786	chr4	7023787	7024316	+	0	NA	intron (NM_020773, intron 12 of 13)	intron (NM_020773, intron 12 of 13)	20677	NM_153376	257236	Hs.656757	NM_153376	ENSG00000173013	CCDC96	-	coiled-coil domain containing 96	protein-coding
peakchr9:3986457	chr9	3986458	3987323	+	0	NA	intron (NM_001042413, intron 4 of 10)	L1MD2|LINE|L1	88244	NR_026663	84850	Hs.676113	NM_032764	ENSG00000237009	GLIS3-AS1	C9orf70	GLIS3 antisense RNA 1	ncRNA
peakchr2:43173651	chr2	43173652	43174281	+	0	NA	Intergenic	Intergenic	92716	NR_110585	102723854	Hs.570165	NR_110585	ENSG00000231826	LINC01819	-	long intergenic non-protein coding RNA 1819	ncRNA
peakchr5:172346503	chr5	172346504	172348129	+	0	NA	intron (NM_001031711, intron 5 of 9)	intron (NM_001031711, intron 5 of 9)	5230	NR_162113	113218510		NR_162113		MIR10523	-	microRNA 10523	ncRNA
peakchr1:23448662	chr1	23448663	23449180	+	0	NA	intron (NM_033631, intron 1 of 4)	intron (NM_033631, intron 1 of 4)	46428	NM_033631	7798	Hs.257900	NM_033631	ENSG00000169641	LUZP1	LUZP	leucine zipper protein 1	protein-coding
peakchr1:10588412	chr1	10588413	10588887	+	0	NA	intron (NM_004565, intron 2 of 8)	intron (NM_004565, intron 2 of 8)	53643	NM_004565	5195	Hs.149983	NM_004565	ENSG00000142655	PEX14	NAPP2|PBD13A|Pex14p|dJ734G22.2	peroxisomal biogenesis factor 14	protein-coding
peakchr17:49224905	chr17	49224906	49225577	+	0	NA	Intergenic	Intergenic	-5656	NR_037149	654364	Hs.463456	NM_001018136	ENSG00000011052	NME1-NME2	NM23-LV|NMELV	NME1-NME2 readthrough	protein-coding
peakchr2:171139403	chr2	171139404	171140188	+	0	NA	intron (NR_045682, intron 7 of 35)	L1M2b|LINE|L1	67657	NR_110576	101929753	Hs.534101	NR_110576		MYO3B-AS1	-	MYO3B antisense RNA 1	ncRNA
peakchr9:3842250	chr9	3842251	3843079	+	0	NA	intron (NM_001042413, intron 9 of 10)	MER5A|DNA|hAT-Charlie	-55981	NR_026663	84850	Hs.676113	NM_032764	ENSG00000237009	GLIS3-AS1	C9orf70	GLIS3 antisense RNA 1	ncRNA
peakchr1:118697211	chr1	118697212	118698003	+	0	NA	intron (NM_206996, intron 1 of 48)	intron (NM_206996, intron 1 of 48)	30244	NM_206996	200162	Hs.528821	NM_206996	ENSG00000155761	SPAG17	CT143|PF6	sperm associated antigen 17	protein-coding
peakchr7:2309300	chr7	2309301	2309894	+	0	NA	intron (NM_013321, intron 4 of 10)	intron (NM_013321, intron 4 of 10)	-12385	NR_106895	102465503		NR_106895	ENSG00000284047	MIR6836	hsa-mir-6836	microRNA 6836	ncRNA
peakchr12:76370897	chr12	76370898	76373951	+	0	NA	Intergenic	Intergenic	53132	NM_007350	22822	Hs.602085	NM_007350	ENSG00000139289	PHLDA1	DT1P1B11|PHRIP|TDAG51	pleckstrin homology like domain family A member 1	protein-coding
peakchr5:133846874	chr5	133846875	133848658	+	0	NA	Intergenic	Intergenic	5523	NR_105045	101927934	Hs.535775	NR_105045	ENSG00000251169	LINC01843	-	long intergenic non-protein coding RNA 1843	ncRNA
peakchr3:14183886	chr3	14183887	14187419	+	0	NA	TTS (NR_148950)	TTS (NR_148950)	19213	NM_024334	79188	Hs.517817	NM_024334	ENSG00000170876	TMEM43	ARVC5|ARVD5|EDMD7|LUMA	transmembrane protein 43	protein-coding
peakchr1:203121031	chr1	203121032	203123130	+	0	NA	intron (NM_001365066, intron 2 of 2)	intron (NM_001365066, intron 2 of 2)	22873	NM_004997	4608	Hs.927	NM_004997	ENSG00000133055	MYBPH	-	myosin binding protein H	protein-coding
peakchr3:155630555	chr3	155630556	155631025	+	0	NA	intron (NM_003875, intron 7 of 15)	HAL1|LINE|L1	42351	NM_003875	8833	Hs.591314	NM_003875	ENSG00000163655	GMPS	GATD7	guanine monophosphate synthase	protein-coding
peakchr19:6576140	chr19	6576141	6578033	+	0	NA	Intergenic	LTR7C|LTR|ERV1	14074	NM_001330332	970	Hs.501497	NM_001252	ENSG00000125726	CD70	CD27-L|CD27L|CD27LG|LPFS3|TNFSF7|TNLG8A	CD70 molecule	protein-coding
peakchr1:192511432	chr1	192511433	192513258	+	0	NA	Intergenic	LTR67B|LTR|ERVL	-32558	NM_002922	5996	Hs.75256	NM_002922	ENSG00000090104	RGS1	1R20|BL34|HEL-S-87|IER1|IR20	regulator of G protein signaling 1	protein-coding
peakchr9:139464617	chr9	139464618	139467699	+	0	NA	Intergenic	Intergenic	23864	NR_121577	101928483	Hs.170035	NR_121577		NALT1	LINC01573|MIR4674HG|NALT|TCONS_l2_00029132	NOTCH1 associated lncRNA in T cell acute lymphoblastic leukemia 1	ncRNA
peakchr20:46922398	chr20	46922399	46925353	+	0	NA	Intergenic	Intergenic	-64778	NR_026958	284749	Hs.299080	NR_026958	ENSG00000235621	LINC00494	-	long intergenic non-protein coding RNA 494	ncRNA
peakchr22:18115910	chr22	18115911	18117748	+	0	NA	Intergenic	L2b|LINE|L2	-4521	NM_001270726	23786	Hs.631672	NM_015367	ENSG00000099968	BCL2L13	BCL-RAMBO|Bcl2-L-13|MIL1	BCL2 like 13	protein-coding
peakchr1:201413896	chr1	201413897	201415096	+	0	NA	Intergenic	MIRc|SINE|MIR	-23638	NM_003281	7135	Hs.320890	NM_003281	ENSG00000159173	TNNI1	SSTNI|TNN1	troponin I1, slow skeletal type	protein-coding
peakchr9:117050464	chr9	117050465	117051327	+	0	NA	intron (NM_032888, intron 42 of 60)	intron (NM_032888, intron 42 of 60)	-34407	NM_000607	5004	Hs.522356	NM_000607	ENSG00000229314	ORM1	AGP-A|AGP1|HEL-S-153w|ORM	orosomucoid 1	protein-coding
peakchrX:122914259	chrX	122914260	122914889	+	0	NA	Intergenic	Intergenic	-47672	NM_001081550	57187	Hs.149991	NM_020449	ENSG00000125676	THOC2	CXorf3|MRX12|MRX35|THO2|dJ506G2.1|hTREX120	THO complex 2	protein-coding
peakchr17:46071816	chr17	46071817	46073070	+	0	NA	Intergenic	Intergenic	23964	NM_176096	80279	Hs.20157	NM_025197	ENSG00000108465	CDK5RAP3	C53|HSF-27|IC53|LZAP|MST016|OK/SW-cl.114|PP1553	CDK5 regulatory subunit associated protein 3	protein-coding
peakchr4:39999778	chr4	39999779	40003405	+	0	NA	Intergenic	FLAM_C|SINE|Alu	-22016	NM_001100400	23244	Hs.331431	NM_015200	ENSG00000121892	PDS5A	PIG54|SCC-112|SCC112	PDS5 cohesin associated factor A	protein-coding
peakchr7:47797863	chr7	47797864	47798899	+	0	NA	Intergenic	Intergenic	-2693	NR_038407	84847	Hs.488236	NR_038407	ENSG00000146666	LINC00525	-	long intergenic non-protein coding RNA 525	ncRNA
peakchr20:33742895	chr20	33742896	33743416	+	0	NA	intron (NM_001355008, intron 5 of 14)	intron (NM_001355008, intron 5 of 14)	-8017	NM_001145025	55741	Hs.720177	NM_018217	ENSG00000088298	EDEM2	C20orf31|C20orf49|bA4204.1	ER degradation enhancing alpha-mannosidase like protein 2	protein-coding
peakchr17:436777	chr17	436778	440089	+	0	NA	intron (NM_001366253, intron 18 of 18)	intron (NM_001366253, intron 18 of 18)	-142702	NM_182705	359845	Hs.345588	NM_182705	ENSG00000183688	RFLNB	CFM1|FAM101B	refilin B	protein-coding
peakchr15:74699589	chr15	74699590	74700099	+	0	NA	Intergenic	Intergenic	3929	NR_106941	102465530		NR_106941	ENSG00000277391	MIR6881	hsa-mir-6881	microRNA 6881	ncRNA
peakchr8:127460965	chr8	127460966	127464022	+	0	NA	Intergenic	MER112|DNA|hAT-Charlie	108229	NR_156466	157638	Hs.124951	NM_174911	ENSG00000168672	LRATD2	BCMP101|FAM84B|NSE2	LRAT domain containing 2	protein-coding
peakchrX:102406927	chrX	102406928	102408019	+	0	NA	Intergenic	A-rich|Low_complexity|Low_complexity	-59402	NM_022052	56000	Hs.60386	NM_022052	ENSG00000147206	NXF3	-	nuclear RNA export factor 3	protein-coding
peakchr8:132875560	chr8	132875561	132877836	+	0	NA	Intergenic	THE1D|LTR|ERVL-MaLR	-39642	NM_015137	23167	Hs.204564	NM_015137	ENSG00000132294	EFR3A	-	EFR3 homolog A	protein-coding
peakchr8:56753208	chr8	56753209	56753608	+	0	NA	Intergenic	Intergenic	-38986	NM_001111097	4067	Hs.491767	NM_002350	ENSG00000254087	LYN	JTK8|p53Lyn|p56Lyn	LYN proto-oncogene, Src family tyrosine kinase	protein-coding
peakchr13:69286033	chr13	69286034	69286770	+	0	NA	Intergenic	AluSz|SINE|Alu	173055	NR_038878	338862		NR_038878	ENSG00000281778	LINC00550	-	long intergenic non-protein coding RNA 550	ncRNA
peakchr12:108039610	chr12	108039611	108041926	+	0	NA	intron (NM_001347943, intron 12 of 14)	L2c|LINE|L2	-38741	NM_001317963	11137	Hs.506652	NM_007062	ENSG00000136045	PWP1	IEF-SSP-9502	PWP1 homolog, endonuclein	protein-coding
peakchr2:100498254	chr2	100498255	100499441	+	0	NA	intron (NM_002285, intron 6 of 23)	intron (NM_002285, intron 6 of 23)	223197	NM_001025108	3899	Hs.444414	NM_002285	ENSG00000144218	AFF3	LAF4|MLLT2-like	AF4/FMR2 family member 3	protein-coding
peakchr9:130762919	chr9	130762920	130764589	+	0	NA	Intergenic	L1MC|LINE|L1	-20486	NM_001035254	399665	Hs.535972	NM_203305	ENSG00000167106	FAM102A	C9orf132|EEIG1|SYM-3A|bA203J24.7	family with sequence similarity 102 member A	protein-coding
peakchr10:112424398	chr10	112424399	112425090	+	0	NA	intron (NM_001134363, intron 1 of 13)	AluJr|SINE|Alu	20650	NM_001134363	282996	Hs.116630	NM_001134363	ENSG00000203867	RBM20	-	RNA binding motif protein 20	protein-coding
peakchr7:101247746	chr7	101247747	101250715	+	0	NA	Intergenic	Intergenic	23345	NM_138403	93408	Hs.247831	NM_138403	ENSG00000106436	MYL10	MYLC2PL|PLRLC	myosin light chain 10	protein-coding
peakchr10:121608750	chr10	121608751	121609414	+	0	NA	exon (NM_001256379, exon 7 of 16)	exon (NM_001256379, exon 7 of 16)	23313	NM_001256378	79892	Hs.124246	NM_024834	ENSG00000197771	MCMBP	C10orf119|MCM-BP	minichromosome maintenance complex binding protein	protein-coding
peakchr2:26972765	chr2	26972766	26973189	+	0	NA	Intergenic	LTR5_Hs|LTR|ERVK	-14175	NM_017877	54978	Hs.1594	NM_017877	ENSG00000213699	SLC35F6	ANT2BP|C2orf18|TANGO9	solute carrier family 35 member F6	protein-coding
peakchr9:3886607	chr9	3886608	3887545	+	0	NA	intron (NM_001042413, intron 7 of 10)	intron (NM_001042413, intron 7 of 10)	-11570	NR_026663	84850	Hs.676113	NM_032764	ENSG00000237009	GLIS3-AS1	C9orf70	GLIS3 antisense RNA 1	ncRNA
peakchr7:25799483	chr7	25799484	25800153	+	0	NA	intron (NR_157808, intron 1 of 4)	LTR16D|LTR|ERVL	-9166	NR_157814	646588	Hs.72068	NR_157808	ENSG00000223561	LOC646588	-	uncharacterized LOC646588	ncRNA
peakchr6:122311519	chr6	122311520	122316617	+	0	NA	Intergenic	AluSx1|SINE|Alu	-406628	NM_001135564	3298	Hs.158195	NM_004506	ENSG00000025156	HSF2	HSF 2|HSTF 2	heat shock transcription factor 2	protein-coding
peakchr8:23284752	chr8	23284753	23285168	+	0	NA	Intergenic	Intergenic	-23327	NM_002318	4017	Hs.626637	NM_002318	ENSG00000134013	LOXL2	LOR|LOR2|WS9-14	lysyl oxidase like 2	protein-coding
peakchr6:15463881	chr6	15463882	15464862	+	0	NA	intron (NM_004973, intron 4 of 17)	intron (NM_004973, intron 4 of 17)	198887	NR_036448	84062	Hs.571148	NM_032122	ENSG00000047579	DTNBP1	BLOC1S8|DBND|HPS7|My031|SDY	dystrobrevin binding protein 1	protein-coding
peakchr20:46485955	chr20	46485956	46486526	+	0	NA	Intergenic	Intergenic	-70881	NM_198596	55959	Hs.162016	NM_018837	ENSG00000196562	SULF2	HSULF-2	sulfatase 2	protein-coding
peakchr18:22453133	chr18	22453134	22453620	+	0	NA	Intergenic	Intergenic	114566	NR_146903	105372030		NR_146903		LINC01894	-	long intergenic non-protein coding RNA 1894	ncRNA
peakchr11:45113407	chr11	45113408	45114296	+	0	NA	Intergenic	Intergenic	-1712	NM_001359633	56981	Hs.178715	NM_001256695	ENSG00000019485	PRDM11	PFM8	PR/SET domain 11	protein-coding
peakchr1:210445798	chr1	210445799	210446447	+	0	NA	Intergenic	Intergenic	-38893	NR_024337	574036	Hs.446946	NR_024337	ENSG00000203706	SERTAD4-AS1	C1orf133	SERTAD4 antisense RNA 1	ncRNA
peakchr12:13316322	chr12	13316323	13320113	+	0	NA	Intergenic	Intergenic	-31442	NM_001423	2012	Hs.719042	NM_001423	ENSG00000134531	EMP1	CL-20|EMP-1|TMP	epithelial membrane protein 1	protein-coding
peakchr14:75649068	chr14	75649069	75650526	+	0	NA	Intergenic	MER58C|DNA|hAT-Charlie	-6482	NM_006827	10972	Hs.74137	NM_006827	ENSG00000170348	TMED10	P24(DELTA)|S31I125|S31III125|TMP21|Tmp-21-I|p23|p24d1	transmembrane p24 trafficking protein 10	protein-coding
peakchr15:63289408	chr15	63289409	63293993	+	0	NA	Intergenic	LTR60|LTR|ERV1	-43245	NM_001365777	7168	Hs.133892	NM_000366	ENSG00000140416	TPM1	C15orf13|CMD1Y|CMH3|HEL-S-265|HTM-alpha|LVNC9|TMSA	tropomyosin 1	protein-coding
peakchr17:49030923	chr17	49030924	49032601	+	0	NA	Intergenic	Intergenic	-86423	NM_001243877	10140	Hs.703321	NM_005749	ENSG00000141232	TOB1	APRO5|APRO6|PIG49|TOB|TROB|TROB1	transducer of ERBB2, 1	protein-coding
peakchr6:110837653	chr6	110837654	110839705	+	0	NA	Intergenic	Intergenic	-40863	NM_033125	85413	Hs.520319	NM_033125	ENSG00000004809	SLC22A16	CT2|FLIPT2|HEL-S-18|OAT6|OCT6|OKB1|dJ261K5.1	solute carrier family 22 member 16	protein-coding
peakchr21:46849369	chr21	46849370	46853632	+	0	NA	intron (NM_130445, intron 2 of 42)	intron (NM_130445, intron 2 of 42)	-6516	NR_027498	378832	Hs.517353	NM_199175	ENSG00000183535	COL18A1-AS1	C21orf123|NCRNA00175|PRED80	COL18A1 antisense RNA 1	ncRNA
peakchr15:67093871	chr15	67093872	67096655	+	0	NA	Intergenic	Intergenic	100689	NR_027654	4091	Hs.153863	NM_005585	ENSG00000137834	SMAD6	AOVD2|HsT17432|MADH6|MADH7	SMAD family member 6	protein-coding
peakchr6:36736641	chr6	36736642	36737105	+	0	NA	intron (NM_020939, intron 10 of 20)	L2a|LINE|L2	-11687	NM_001314018	57699	Hs.372129	NM_020939	ENSG00000124772	CPNE5	COPN5|CPN5	copine 5	protein-coding
peakchr20:49296263	chr20	49296264	49297469	+	0	NA	intron (NM_001290268, intron 1 of 21)	intron (NM_001290268, intron 1 of 21)	11213	NR_110890	140876	Hs.372578	NM_080829	ENSG00000042062	RIPOR3	C20orf175|C20orf176|FAM65C	RIPOR family member 3	protein-coding
peakchr7:100391807	chr7	100391808	100392864	+	0	NA	intron (NR_111919, intron 43 of 46)	AluJo|SINE|Alu	-32155	NM_001363494	56996	Hs.521087	NM_020246	ENSG00000146828	SLC12A9	CCC6|CIP1|WO3.3|hCCC6	solute carrier family 12 member 9	protein-coding
peakchr8:38265261	chr8	38265262	38270248	+	0	NA	TTS (NM_023110)	TTS (NM_023110)	23106	NM_001199660	137994	Hs.696457	NM_144652	ENSG00000165046	LETM2	SLC55A2	leucine zipper and EF-hand containing transmembrane protein 2	protein-coding
peakchr10:3097040	chr10	3097041	3099351	+	0	NA	intron (NR_160681, intron 2 of 3)	MSTD|LTR|ERVL-MaLR	10929	NR_160681	101927824		NR_160681		LOC101927824	-	uncharacterized LOC101927824	ncRNA
peakchr1:9460283	chr1	9460284	9461077	+	0	NA	Intergenic	Intergenic	28295	NR_104623	100506022	Hs.131775	NR_104622	ENSG00000284693	LINC02606	-	long intergenic non-protein coding RNA 2606	ncRNA
peakchr20:62313216	chr20	62313217	62315190	+	0	NA	intron (NM_016434, intron 14 of 34)	intron (NM_016434, intron 14 of 34)	-13802	NM_003823	8771	Hs.434878	NM_003823	ENSG00000243509	TNFRSF6B	DCR3|DJ583P15.1.1|M68|M68E|TR6	TNF receptor superfamily member 6b	protein-coding
peakchr6:139860897	chr6	139860898	139863844	+	0	NA	Intergenic	Intergenic	-66638	NR_033919	645434	Hs.666240	NR_033919	ENSG00000238099	LINC01625	-	long intergenic non-protein coding RNA 1625	ncRNA
peakchr14:75708709	chr14	75708710	75710326	+	0	NA	Intergenic	Intergenic	-36013	NM_005252	2353	Hs.25647	NM_005252	ENSG00000170345	FOS	AP-1|C-FOS|p55	Fos proto-oncogene, AP-1 transcription factor subunit	protein-coding
peakchr22:36835793	chr22	36835794	36836366	+	0	NA	Intergenic	Intergenic	41607	NM_012473	25828	Hs.211929	NM_012473	ENSG00000100348	TXN2	COXPD29|MT-TRX|MTRX|TRX2|TXN	thioredoxin 2	protein-coding
peakchr12:32401700	chr12	32401701	32402274	+	0	NA	intron (NR_148725, intron 2 of 9)	MER61D|LTR|ERV1	142206	NM_001354189	636	Hs.505202	NM_001714	ENSG00000151746	BICD1	BICD|bic-D 1	BICD cargo adaptor 1	protein-coding
peakchr13:34750217	chr13	34750218	34755582	+	0	NA	Intergenic	Intergenic	-169280	NR_146542	105370158		NR_146542		LINC02343	-	long intergenic non-protein coding RNA 2343	ncRNA
peakchr11:111721544	chr11	111721545	111723258	+	0	NA	intron (NR_147984, intron 8 of 15)	intron (NR_147984, intron 8 of 15)	19603	NM_001352415	79796	Hs.745155	NM_024740	ENSG00000086848	ALG9	CDG1L|DIBD1|GIKANIS|LOH11CR1J	ALG9 alpha-1,2-mannosyltransferase	protein-coding
peakchr21:30316511	chr21	30316512	30319350	+	0	NA	intron (NM_015565, intron 21 of 29)	intron (NM_015565, intron 21 of 29)	47267	NM_015565	26046	Hs.288773	NM_015565	ENSG00000198862	LTN1	C21orf10|C21orf98|RNF160|ZNF294	listerin E3 ubiquitin protein ligase 1	protein-coding
peakchr10:95505735	chr10	95505736	95509941	+	0	NA	Intergenic	Intergenic	-9728	NM_001308275	9211	Hs.533670	NM_005097	ENSG00000108231	LGI1	ADLTE|ADPAEF|ADPEAF|EPITEMPIN|EPT|ETL1|IB1099	leucine rich glioma inactivated 1	protein-coding
peakchr8:141844732	chr8	141844733	141845307	+	0	NA	intron (NM_001352746, intron 4 of 30)	intron (NM_001352746, intron 4 of 30)	-102268	NR_029892	442893		NR_029892	ENSG00000254324	MIR151A	MIR151|MIRN151|hsa-mir-151|hsa-mir-151a	microRNA 151a	ncRNA
peakchr17:60220933	chr17	60220934	60222214	+	0	NA	Intergenic	MER61E|LTR|ERV1	-78935	NM_005121	9969	Hs.282678	NM_005121	ENSG00000108510	MED13	ARC250|DRIP250|HSPC221|THRAP1|TRAP240	mediator complex subunit 13	protein-coding
peakchr10:14026028	chr10	14026029	14028187	+	0	NA	intron (NM_018027, intron 2 of 24)	intron (NM_018027, intron 2 of 24)	-13212	NM_001318337	55691	Hs.330463	NM_018027	ENSG00000151474	FRMD4A	CCAFCA|FRMD4|bA295P9.4	FERM domain containing 4A	protein-coding
peakchr10:122871915	chr10	122871916	122873102	+	0	NA	Intergenic	Intergenic	261635	NM_018117	55717	Hs.144447	NM_018117	ENSG00000120008	WDR11	BRWD2|DR11|HH14|SRI1|WDR15	WD repeat domain 11	protein-coding
peakchr16:12892237	chr16	12892238	12893118	+	0	NA	intron (NM_001099455, intron 1 of 2)	intron (NM_001099455, intron 1 of 2)	5066	NM_018340	55313	Hs.460002	NM_018340	ENSG00000103381	CPPED1	CSTP1	calcineurin like phosphoesterase domain containing 1	protein-coding
peakchr1:9778990	chr1	9778991	9779544	+	0	NA	intron (NM_001350235, intron 8 of 22)	intron (NM_001350235, intron 8 of 22)	27742	NM_001350235	5293	Hs.518451	NM_005026	ENSG00000171608	PIK3CD	APDS|IMD14|P110DELTA|PI3K|p110D	phosphatidylinositol-4,5-bisphosphate 3-kinase catalytic subunit delta	protein-coding
peakchr2:27952001	chr2	27952002	27952401	+	0	NA	intron (NR_160725, intron 2 of 2)	intron (NR_160725, intron 2 of 2)	13211	NR_160725	105374378		NR_160725		LOC105374378	-	uncharacterized LOC105374378	ncRNA
peakchr10:112409649	chr10	112409650	112410101	+	0	NA	intron (NM_001134363, intron 1 of 13)	intron (NM_001134363, intron 1 of 13)	5781	NM_001134363	282996	Hs.116630	NM_001134363	ENSG00000203867	RBM20	-	RNA binding motif protein 20	protein-coding
peakchr10:73619298	chr10	73619299	73621551	+	0	NA	Intergenic	Charlie4z|DNA|hAT-Charlie	-9417	NM_001042466	5660	Hs.523004	NM_002778	ENSG00000197746	PSAP	GLBA|SAP1	prosaposin	protein-coding
peakchr15:67175742	chr15	67175743	67177977	+	0	NA	Intergenic	Intergenic	71993	NR_135687	102723481	Hs.512978	NR_135687	ENSG00000259289	LINC02206	-	long intergenic non-protein coding RNA 2206	ncRNA
peakchr19:46636531	chr19	46636532	46637613	+	0	NA	Intergenic	Intergenic	-9127	NM_207393	388555	Hs.365496	NM_207393	ENSG00000188624	IGFL3	UNQ483	IGF like family member 3	protein-coding
peakchr16:25149463	chr16	25149464	25149960	+	0	NA	intron (NM_016309, intron 3 of 10)	intron (NM_016309, intron 3 of 10)	10641	NR_039998	100506655	Hs.657576	NR_039998	ENSG00000260034	LCMT1-AS2	-	LCMT1 antisense RNA 2	ncRNA
peakchr13:111702550	chr13	111702551	111703362	+	0	NA	Intergenic	Intergenic	-45229	NR_120415	101927802	Hs.559193	NR_120415		LINC00368	-	long intergenic non-protein coding RNA 368	ncRNA
peakchr12:75708478	chr12	75708479	75710253	+	0	NA	intron (NR_149160, intron 5 of 12)	intron (NR_149160, intron 5 of 12)	14738	NM_001355024	84698	Hs.733835	NM_032606	ENSG00000180881	CAPS2	UG0636c06	calcyphosine 2	protein-coding
peakchr16:70724626	chr16	70724627	70729988	+	0	NA	intron (NM_001351157, intron 16 of 17)	intron (NM_001351157, intron 16 of 17)	-7351	NM_138383	92154	Hs.432387	NM_138383	ENSG00000132613	MTSS2	ABBA|ABBA-1|ABBA1|MTSS1L	MTSS I-BAR domain containing 2	protein-coding
peakchr12:58292195	chr12	58292196	58293295	+	0	NA	Intergenic	Intergenic	-2480	NR_148947	283387	Hs.727244	NR_148947	ENSG00000245651	LOC283387	-	uncharacterized LOC283387	ncRNA
peakchr6:140281236	chr6	140281237	140284525	+	0	NA	Intergenic	Intergenic	-14575	NR_121622	100507477	Hs.179213	NR_121622	ENSG00000236013	LOC100507477	-	uncharacterized LOC100507477	ncRNA
peakchr2:40573159	chr2	40573160	40577714	+	0	NA	intron (NM_001351488, intron 2 of 8)	MIR3|SINE|MIR	82007	NM_001252624	6546	Hs.31961	NM_021097	ENSG00000183023	SLC8A1	NCX1	solute carrier family 8 member A1	protein-coding
peakchr22:30624621	chr22	30624622	30626159	+	0	NA	Intergenic	Intergenic	-9793	NR_149070	110806283		NR_149070	ENSG00000232530	LIF-AS1	Lnc-LIF-AS	LIF antisense RNA 1	ncRNA
peakchr10:34916890	chr10	34916891	34917987	+	0	NA	intron (NM_001184791, intron 2 of 20)	MER58A|DNA|hAT-Charlie	186785	NM_001184793	56288	Hs.131489	NM_019619	ENSG00000148498	PARD3	ASIP|Baz|PAR3|PAR3alpha|PARD-3|PARD3A|PPP1R118|SE2-5L16|SE2-5LT1|SE2-5T2	par-3 family cell polarity regulator	protein-coding
peakchr5:74219471	chr5	74219472	74224887	+	0	NA	Intergenic	Intergenic	-59388	NM_015566	26049	Hs.91662	NM_015566	ENSG00000198780	FAM169A	SLAP75	family with sequence similarity 169 member A	protein-coding
peakchr18:22284243	chr18	22284244	22286171	+	0	NA	Intergenic	X3_LINE|LINE|RTE-BovB	-20538	NR_134604	105372028	Hs.569901	NR_134604	ENSG00000266573	LOC105372028	-	uncharacterized LOC105372028	ncRNA
peakchr17:42663622	chr17	42663623	42665115	+	0	NA	Intergenic	AluSc|SINE|Alu	29517	NM_001466	2535	Hs.142912	NM_001466	ENSG00000180340	FZD2	Fz2|OMOD2|fz-2|fzE2|hFz2	frizzled class receptor 2	protein-coding
peakchr1:92049553	chr1	92049554	92052711	+	0	NA	Intergenic	Intergenic	84467	NM_001134420	8317	Hs.533573	NM_003503	ENSG00000097046	CDC7	CDC7L1|HsCDC7|Hsk1|huCDC7	cell division cycle 7	protein-coding
peakchrX:153165928	chrX	153165929	153166742	+	0	NA	Intergenic	Intergenic	-1744	NR_027419	554	Hs.567240	NM_000054	ENSG00000126895	AVPR2	ADHR|DI1|DIR|DIR3|NDI|V2R	arginine vasopressin receptor 2	protein-coding
peakchr3:101439685	chr3	101439686	101441235	+	0	NA	Intergenic	Intergenic	-2998	NM_001303401	79598	Hs.444135	NM_024548	ENSG00000182504	CEP97	2810403B08Rik|LRRIQ2	centrosomal protein 97	protein-coding
peakchr5:141765771	chr5	141765772	141766171	+	0	NA	intron (NR_120664, intron 3 of 3)	intron (NR_120664, intron 3 of 3)	61113	NR_120664	101926941	Hs.658945	NR_120664	ENSG00000231185	SPRY4-AS1	THCAT68	SPRY4 antisense RNA 1	ncRNA
peakchr12:122362570	chr12	122362571	122362970	+	0	NA	intron (NM_001178003, intron 3 of 17)	intron (NM_001178003, intron 3 of 17)	6272	NM_144668	144406	Hs.709837	NM_144668	ENSG00000158023	WDR66	CFAP251|CaM-IP4|SPGF33	WD repeat domain 66	protein-coding
peakchr6:30746584	chr6	30746585	30747260	+	0	NA	intron (NR_138037, intron 1 of 3)	AluSx1|SINE|Alu	12320	NR_138037	105375013	Hs.348584	NR_138037	ENSG00000228022	HCG20	NCRNA00149	HLA complex group 20	ncRNA
peakchr6:2790640	chr6	2790641	2791579	+	0	NA	Intergenic	Intergenic	-20500	NM_001347872	340156	Hs.127830	NM_001012418	ENSG00000145949	MYLK4	SgK085	myosin light chain kinase family member 4	protein-coding
peakchr14:68666237	chr14	68666238	68666767	+	0	NA	intron (NM_001321817, intron 8 of 11)	intron (NM_001321817, intron 8 of 11)	376193	NM_001321815	5890	Hs.172587	NM_002877	ENSG00000182185	RAD51B	R51H2|RAD51L1|REC2	RAD51 paralog B	protein-coding
peakchr2:100423306	chr2	100423307	100425087	+	0	NA	intron (NM_002285, intron 7 of 23)	LTR53|LTR|ERVL	297848	NM_001025108	3899	Hs.444414	NM_002285	ENSG00000144218	AFF3	LAF4|MLLT2-like	AF4/FMR2 family member 3	protein-coding
peakchr11:27889730	chr11	27889731	27890143	+	0	NA	Intergenic	MER21C|LTR|ERVL	-146360	NM_170731	627	Hs.502182	NM_001709	ENSG00000176697	BDNF	ANON2|BULN2	brain derived neurotrophic factor	protein-coding
peakchr7:84265957	chr7	84265958	84269624	+	0	NA	Intergenic	Intergenic	105999	NR_110079	101927378	Hs.539042	NR_110079	ENSG00000235139	LOC101927378	-	uncharacterized LOC101927378	ncRNA
peakchr6:36788337	chr6	36788338	36789797	+	0	NA	intron (NM_001314017, intron 3 of 6)	L2a|LINE|L2	18153	NM_001314017	57699	Hs.372129	NM_020939	ENSG00000124772	CPNE5	COPN5|CPN5	copine 5	protein-coding
peakchr1:201469694	chr1	201469695	201470806	+	0	NA	intron (NM_004078, intron 1 of 5)	MIRb|SINE|MIR	-4549	NM_001193572	1465	Hs.108080	NM_004078	ENSG00000159176	CSRP1	CRP|CRP1|CSRP|CYRP|D1S181E|HEL-141|HEL-S-286	cysteine and glycine rich protein 1	protein-coding
peakchr15:75958647	chr15	75958648	75959808	+	0	NA	Intergenic	Intergenic	17880	NM_153271	257364	Hs.8705	NM_153271	ENSG00000173548	SNX33	SH3PX3|SH3PXD3C|SNX30	sorting nexin 33	protein-coding
peakchr15:64305278	chr15	64305279	64305835	+	0	NA	intron (NM_014326, intron 2 of 11)	intron (NM_014326, intron 2 of 11)	33127	NM_001363730	23604	Hs.237886	NM_014326	ENSG00000035664	DAPK2	DRP-1|DRP1	death associated protein kinase 2	protein-coding
peakchr1:185534463	chr1	185534464	185534895	+	0	NA	intron (NR_110793, intron 2 of 3)	L4|LINE|RTE	62941	NR_110793	101929093	Hs.535227	NR_110793	ENSG00000228309	LINC01350	GS1-204I12.1	long intergenic non-protein coding RNA 1350	ncRNA
peakchr7:100100136	chr7	100100137	100102817	+	0	NA	Intergenic	Intergenic	19927	NM_173564	222950	Hs.320086	NM_173564	ENSG00000166924	NYAP1	C7orf51	neuronal tyrosine phosphorylated phosphoinositide-3-kinase adaptor 1	protein-coding
peakchr14:69504787	chr14	69504788	69505526	+	0	NA	Intergenic	Intergenic	58758	NR_073422	161159	Hs.603341	NR_073422	ENSG00000259062	ACTN1-AS1	C14orf84	ACTN1 antisense RNA 1	ncRNA
peakchr7:101916864	chr7	101916865	101917553	+	0	NA	intron (NM_001202544, intron 14 of 21)	MIR3|SINE|MIR	-11223	NM_020979	10603	Hs.489448	NM_020979	ENSG00000160999	SH2B2	APS	SH2B adaptor protein 2	protein-coding
peakchr13:91369871	chr13	91369872	91372157	+	0	NA	Intergenic	Intergenic	207837	NR_027039	144776	Hs.434120	NR_027039	ENSG00000231674	LINC00410	-	long intergenic non-protein coding RNA 410	ncRNA
peakchr17:38365569	chr17	38365570	38366037	+	0	NA	Intergenic	MLT1H1|LTR|ERVL-MaLR	-9753	NM_133264	147179	Hs.421622	NM_133264	ENSG00000171475	WIPF2	WICH|WIRE	WAS/WASL interacting protein family member 2	protein-coding
peakchr19:43434424	chr19	43434425	43437293	+	0	NA	intron (NM_001206650, intron 1 of 4)	intron (NM_001206650, intron 1 of 4)	5471	NM_001290042	5676	Hs.709203	NM_002783	ENSG00000221878	PSG7	PSBG-7|PSG1|PSGGA	pregnancy specific beta-1-glycoprotein 7 (gene/pseudogene)	protein-coding
peakchr16:70610335	chr16	70610336	70610841	+	0	NA	3' UTR (NM_012426, exon 26 of 26)	3' UTR (NM_012426, exon 26 of 26)	-3210	NM_152456	146433	Hs.461214	NM_152456	ENSG00000157368	IL34	C16orf77|IL-34	interleukin 34	protein-coding
peakchr9:3759640	chr9	3759641	3761885	+	0	NA	Intergenic	Intergenic	92677	NR_121586	101929302	Hs.122828	NR_121586	ENSG00000232104	RFX3-AS1	CVAT7	RFX3 antisense RNA 1	ncRNA
peakchr2:189063653	chr2	189063654	189065891	+	0	NA	intron (NR_126396, intron 1 of 2)	L2a|LINE|L2	87646	NR_126396	104355152		NR_126396	ENSG00000231689	LINC01090	-	long intergenic non-protein coding RNA 1090	ncRNA
peakchr5:76034524	chr5	76034525	76035159	+	0	NA	Intergenic	Intergenic	22891	NM_001311313	2149	Hs.482562	NM_001992	ENSG00000181104	F2R	CF2R|HTR|PAR-1|PAR1|TR	coagulation factor II thrombin receptor	protein-coding
peakchr2:105936920	chr2	105936921	105937568	+	0	NA	intron (NM_001328646, intron 1 of 11)	intron (NM_001328646, intron 1 of 11)	8869	NR_137328	9392	Hs.446350	NM_004257	ENSG00000135966	TGFBRAP1	TRAP-1|TRAP1|VPS3	transforming growth factor beta receptor associated protein 1	protein-coding
peakchr2:61777721	chr2	61777722	61778260	+	0	NA	Intergenic	Intergenic	-12500	NM_003400	7514	Hs.370770	NM_003400	ENSG00000082898	XPO1	CRM-1|CRM1|emb|exp1	exportin 1	protein-coding
peakchr7:129304481	chr7	129304482	129305518	+	0	NA	intron (NM_001293164, intron 2 of 9)	L2a|LINE|L2	35081	NM_001040110	4899	Hs.654363	NM_005011	ENSG00000106459	NRF1	ALPHA-PAL	nuclear respiratory factor 1	protein-coding
peakchr11:62319075	chr11	62319076	62319834	+	0	NA	Intergenic	Intergenic	-5177	NM_001620	79026	Hs.502756	NM_001620	ENSG00000124942	AHNAK	AHNAKRS|PM227	AHNAK nucleoprotein	protein-coding
peakchr20:50527109	chr20	50527110	50529857	+	0	NA	Intergenic	Intergenic	-49031	NR_110016	101927678	Hs.683840	NR_110016	ENSG00000227964	LINC01429	-	long intergenic non-protein coding RNA 1429	ncRNA
peakchr1:150576383	chr1	150576384	150578451	+	0	NA	Intergenic	LTR78|LTR|ERV1	24192	NM_207047	2029	Hs.632456	NM_004436	ENSG00000143420	ENSA	ARPP-19e	endosulfine alpha	protein-coding
peakchr5:151078411	chr5	151078412	151079051	+	0	NA	Intergenic	Intergenic	-12255	NM_001309444	6678	Hs.111779	NM_003118	ENSG00000113140	SPARC	BM-40|OI17|ON	secreted protein acidic and cysteine rich	protein-coding
peakchr7:47810118	chr7	47810119	47812498	+	0	NA	Intergenic	Intergenic	10234	NR_038407	84847	Hs.488236	NR_038407	ENSG00000146666	LINC00525	-	long intergenic non-protein coding RNA 525	ncRNA
peakchr5:111501653	chr5	111501654	111502411	+	0	NA	intron (NM_022140, intron 22 of 22)	intron (NM_022140, intron 22 of 22)	4850	NR_002922	654322	Hs.689709	NR_002922	ENSG00000238363	SNORA13	ACA13	small nucleolar RNA, H/ACA box 13	snoRNA
peakchr8:101690249	chr8	101690250	101691800	+	0	NA	Intergenic	Intergenic	24227	NR_106992	102466854		NR_106992	ENSG00000284570	MIR7705	hsa-mir-7705	microRNA 7705	ncRNA
peakchr9:114810742	chr9	114810743	114815328	+	0	NA	intron (NM_001282640, intron 15 of 17)	intron (NM_001282640, intron 15 of 17)	118655	NR_039814	100616114		NR_039814	ENSG00000266315	MIR4668	mir-4668	microRNA 4668	ncRNA
peakchr8:131040285	chr8	131040286	131043080	+	0	NA	Intergenic	AluSz|SINE|Alu	-12308	NM_001353245	51571	Hs.126941	NM_016623	ENSG00000153310	FAM49B	BM-009|L1	family with sequence similarity 49 member B	protein-coding
peakchr15:99214478	chr15	99214479	99214981	+	0	NA	intron (NM_000875, intron 1 of 20)	intron (NM_000875, intron 1 of 20)	-20280	NR_126453	104472848	Hs.349049	NR_126453		IRAIN	IGF1R-AS	IGF1R antisense imprinted non-protein coding RNA	ncRNA
peakchr15:67802346	chr15	67802347	67806938	+	0	NA	intron (NR_040051, intron 2 of 5)	intron (NR_040051, intron 2 of 5)	8669	NR_040055	100506686	Hs.656245	NR_040051	ENSG00000259673	IQCH-AS1	-	IQCH antisense RNA 1	ncRNA
peakchr4:8526578	chr4	8526579	8528456	+	0	NA	Intergenic	Intergenic	-54447	NR_045511	27201	Hs.740355	NM_080819	ENSG00000155269	GPR78	-	G protein-coupled receptor 78	protein-coding
peakchr11:69257730	chr11	69257731	69258558	+	0	NA	Intergenic	Intergenic	17721	NM_001319657	102724265	Hs.448669	NM_001319657		LOC102724265	-	uncharacterized LOC102724265	protein-coding
peakchr12:116843145	chr12	116843146	116845700	+	0	NA	Intergenic	Intergenic	21700	NR_039683	100616309		NR_039683	ENSG00000264037	MIR4472-2	-	microRNA 4472-2	ncRNA
peakchr2:178579132	chr2	178579133	178582633	+	0	NA	intron (NM_001077197, intron 13 of 20)	HAL1|LINE|L1	42833	NR_136171	105373764	Hs.666361	NR_136171	ENSG00000229941	LOC105373764	-	uncharacterized LOC105373764	ncRNA
peakchr9:114749218	chr9	114749219	114749807	+	0	NA	Intergenic	Intergenic	55133	NR_039814	100616114		NR_039814	ENSG00000266315	MIR4668	mir-4668	microRNA 4668	ncRNA
peakchrX:153339604	chrX	153339605	153340204	+	0	NA	intron (NM_001316337, intron 2 of 4)	MLT1L|LTR|ERVL-MaLR	22523	NM_001369394	4204	Hs.200716	NM_004992	ENSG00000169057	MECP2	AUTSX3|MRX16|MRX79|MRXS13|MRXSL|PPMX|RS|RTS|RTT	methyl-CpG binding protein 2	protein-coding
peakchr10:112427063	chr10	112427064	112427763	+	0	NA	intron (NM_001134363, intron 1 of 13)	intron (NM_001134363, intron 1 of 13)	23319	NM_001134363	282996	Hs.116630	NM_001134363	ENSG00000203867	RBM20	-	RNA binding motif protein 20	protein-coding
peakchr13:45287729	chr13	45287730	45288803	+	0	NA	Intergenic	Intergenic	73761	NR_149082	106144541	Hs.578031	NR_149082		LINC00407	-	long intergenic non-protein coding RNA 407	ncRNA
peakchr7:2797171	chr7	2797172	2798418	+	0	NA	intron (NM_007353, intron 2 of 3)	intron (NM_007353, intron 2 of 3)	4979	NM_001282440	2768	Hs.487341	NM_007353	ENSG00000146535	GNA12	NNX3|RMP|gep	G protein subunit alpha 12	protein-coding
peakchr3:115908890	chr3	115908891	115913313	+	0	NA	intron (NM_002338, intron 1 of 6)	intron (NM_002338, intron 1 of 6)	-167769	NR_109998	101926903	Hs.26479	NR_109998	ENSG00000240922	LSAMP-AS1	-	LSAMP antisense RNA 1	ncRNA
peakchr15:35579019	chr15	35579020	35587911	+	0	NA	Intergenic	Intergenic	53938	NR_003144	723972	Hs.631698	NR_003144	ENSG00000259516	ANP32AP1	-	acidic nuclear phosphoprotein 32 family member A pseudogene 1	pseudo
peakchr3:50162993	chr3	50162994	50164631	+	0	NA	intron (NR_135301, intron 2 of 3)	intron (NR_135301, intron 2 of 3)	-25391	NR_045388	100775107	Hs.439480	NR_045388	ENSG00000281691	RBM5-AS1	LUST	RBM5 antisense RNA 1	ncRNA
peakchr19:36008274	chr19	36008275	36010657	+	0	NA	Intergenic	AluJo|SINE|Alu	-4915	NM_001126056	93099	Hs.417795	NM_033317	ENSG00000161249	DMKN	UNQ729|ZD52F10	dermokine	protein-coding
peakchr1:7534675	chr1	7534676	7535291	+	0	NA	intron (NM_001349609, intron 6 of 22)	intron (NM_001349609, intron 6 of 22)	-85169	NR_146201	102725193	Hs.666120	NR_146199	ENSG00000237728	LOC102725193	-	uncharacterized LOC102725193	ncRNA
peakchr19:933095	chr19	933096	933778	+	0	NA	intron (NM_005224, intron 3 of 8)	intron (NM_005224, intron 3 of 8)	7402	NM_005224	1820	Hs.501296	NM_005224	ENSG00000116017	ARID3A	BRIGHT|DRIL1|DRIL3|E2FBP1	AT-rich interaction domain 3A	protein-coding
peakchr9:139462107	chr9	139462108	139463869	+	0	NA	Intergenic	Intergenic	20694	NR_121577	101928483	Hs.170035	NR_121577		NALT1	LINC01573|MIR4674HG|NALT|TCONS_l2_00029132	NOTCH1 associated lncRNA in T cell acute lymphoblastic leukemia 1	ncRNA
peakchr11:12106804	chr11	12106805	12110198	+	0	NA	Intergenic	Intergenic	-23622	NM_001282668	9645	Hs.501928	NM_014632	ENSG00000133816	MICAL2	MICAL-2|MICAL2PV1|MICAL2PV2	microtubule associated monooxygenase, calponin and LIM domain containing 2	protein-coding
peakchr10:79708840	chr10	79708841	79709281	+	0	NA	Intergenic	Intergenic	22491	NR_024585	100128292	Hs.547908	NR_024585		DLG5-AS1	-	DLG5 antisense RNA 1	ncRNA
peakchr3:126567807	chr3	126567808	126569915	+	0	NA	intron (NM_032343, intron 4 of 7)	intron (NM_032343, intron 4 of 7)	-138576	NM_032242	5361	Hs.432329	NM_032242	ENSG00000114554	PLXNA1	NOV|NOVP|PLEXIN-A1|PLXN1	plexin A1	protein-coding
peakchr1:15552519	chr1	15552520	15552977	+	0	NA	Intergenic	MER103C|DNA|hAT-Charlie	-20973	NM_052929	114827	Hs.659997	NM_052929	ENSG00000142621	FHAD1	-	forkhead associated phosphopeptide binding domain 1	protein-coding
peakchr5:415428	chr5	415429	416120	+	0	NA	intron (NM_001242412, intron 5 of 10)	intron (NM_001242412, intron 5 of 10)	27501	NR_126522	116349	Hs.446702	NM_138464	ENSG00000221990	EXOC3-AS1	C5orf55	EXOC3 antisense RNA 1	ncRNA
peakchr1:16501022	chr1	16501023	16503549	+	0	NA	Intergenic	Intergenic	-19722	NM_004431	1969	Hs.171596	NM_004431	ENSG00000142627	EPHA2	ARCC2|CTPA|CTPP1|CTRCT6|ECK	EPH receptor A2	protein-coding
peakchr20:52309009	chr20	52309010	52309613	+	0	NA	Intergenic	Intergenic	84418	NR_134576	105372672	Hs.259350	NR_134576	ENSG00000235415	LOC105372672	-	uncharacterized LOC105372672	ncRNA
peakchr1:167456545	chr1	167456546	167460491	+	0	NA	intron (NM_198053, intron 1 of 7)	intron (NM_198053, intron 1 of 7)	29248	NM_000734	919	Hs.156445	NM_000734	ENSG00000198821	CD247	CD3-ZETA|CD3H|CD3Q|CD3Z|IMD25|T3Z|TCRZ	CD247 molecule	protein-coding
peakchr4:129438675	chr4	129438676	129439319	+	0	NA	intron (NR_125882, intron 8 of 8)	intron (NR_125882, intron 8 of 8)	89826	NR_125882	100507487	Hs.549644	NR_125882	ENSG00000251432	LINC02615	-	long intergenic non-protein coding RNA 2615	ncRNA
peakchr11:62655648	chr11	62655649	62657818	+	0	NA	TTS (NM_002394)	TTS (NM_002394)	7562	NR_037193	6520	Hs.502769	NM_002394	ENSG00000168003	SLC3A2	4F2|4F2HC|4T2HC|CD98|CD98HC|MDU1|NACAE	solute carrier family 3 member 2	protein-coding
peakchr17:26654955	chr17	26654956	26655355	+	0	NA	TTS (NM_001267778)	TTS (NM_001267778)	7343	NM_001267774	90410	Hs.705431	NM_174887	ENSG00000109083	IFT20	-	intraflagellar transport 20	protein-coding
peakchrX:31562556	chrX	31562557	31565873	+	0	NA	intron (NM_000109, intron 55 of 78)	intron (NM_000109, intron 55 of 78)	-37800	NM_004014	1756	Hs.495912	NM_000109	ENSG00000198947	DMD	BMD|CMD3B|DXS142|DXS164|DXS206|DXS230|DXS239|DXS268|DXS269|DXS270|DXS272|MRX85	dystrophin	protein-coding
peakchr21:35738807	chr21	35738808	35740757	+	0	NA	intron (NM_172201, intron 1 of 1)	intron (NM_172201, intron 1 of 1)	3459	NM_172201	9992	Hs.551521	NM_172201	ENSG00000159197	KCNE2	ATFB4|LQT5|LQT6|MIRP1	potassium voltage-gated channel subfamily E regulatory subunit 2	protein-coding
peakchr8:130738084	chr8	130738085	130738896	+	0	NA	Intergenic	Intergenic	-46005	NR_130917	137196	Hs.679457	NR_130917	ENSG00000229140	CCDC26	RAM	CCDC26 long non-coding RNA	ncRNA
peakchr12:54623448	chr12	54623449	54623937	+	0	NA	Intergenic	Intergenic	1567	NR_039851	100616400		NR_039851	ENSG00000283803	MIR3198-2	mir-3198-2	microRNA 3198-2	ncRNA
peakchr12:105855505	chr12	105855506	105856566	+	0	NA	Intergenic	Intergenic	131567	NM_001145199	387882	Hs.368938	NM_207376	ENSG00000235162	C12orf75	AGD3|OCC-1|OCC1	chromosome 12 open reading frame 75	protein-coding
peakchr9:114819861	chr9	114819862	114823881	+	0	NA	intron (NM_022486, intron 13 of 16)	intron (NM_022486, intron 13 of 16)	115706	NM_001282643	64420	Hs.494827	NM_022486	ENSG00000106868	SUSD1	-	sushi domain containing 1	protein-coding
peakchr8:127420290	chr8	127420291	127425336	+	0	NA	Intergenic	Intergenic	85073	NR_125421	101927657	Hs.552133	NR_125421	ENSG00000244791	LOC101927657	-	uncharacterized LOC101927657	ncRNA
peakchr5:61739305	chr5	61739306	61739968	+	0	NA	intron (NM_001134779, intron 3 of 29)	intron (NM_001134779, intron 3 of 29)	24926	NM_001134779	51194	Hs.482269	NM_016338	ENSG00000086200	IPO11	RanBP11	importin 11	protein-coding
peakchr22:30591274	chr22	30591275	30595859	+	0	NA	Intergenic	Intergenic	-41616	NR_149070	110806283		NR_149070	ENSG00000232530	LIF-AS1	Lnc-LIF-AS	LIF antisense RNA 1	ncRNA
peakchr17:40550293	chr17	40550294	40550788	+	0	NA	Intergenic	Intergenic	-10028	NM_139276	6774	Hs.463059	NM_003150	ENSG00000168610	STAT3	ADMIO|ADMIO1|APRF|HIES	signal transducer and activator of transcription 3	protein-coding
peakchr8:130720218	chr8	130720219	130721537	+	0	NA	Intergenic	Intergenic	-28393	NR_130917	137196	Hs.679457	NR_130917	ENSG00000229140	CCDC26	RAM	CCDC26 long non-coding RNA	ncRNA
peakchr9:125098082	chr9	125098083	125098802	+	0	NA	Intergenic	L2b|LINE|L2	-34370	NM_001271166	5742	Hs.201978	NM_000962	ENSG00000095303	PTGS1	COX1|COX3|PCOX1|PES-1|PGG/HS|PGHS-1|PGHS1|PHS1|PTGHS	prostaglandin-endoperoxide synthase 1	protein-coding
peakchr1:110501483	chr1	110501484	110504439	+	0	NA	Intergenic	Intergenic	-24426	NM_001242673	10768	Hs.743973	NM_006621	ENSG00000168710	AHCYL1	DCAL|IRBIT|PPP1R78|PRO0233|XPVKONA	adenosylhomocysteinase like 1	protein-coding
peakchr3:138541978	chr3	138541979	138544111	+	0	NA	intron (NM_006219, intron 1 of 23)	intron (NM_006219, intron 1 of 23)	10725	NM_006219	5291	Hs.239818	NM_006219	ENSG00000051382	PIK3CB	P110BETA|PI3K|PI3KBETA|PIK3C1	phosphatidylinositol-4,5-bisphosphate 3-kinase catalytic subunit beta	protein-coding
peakchr1:16465708	chr1	16465709	16466927	+	0	NA	intron (NM_004431, intron 3 of 16)	intron (NM_004431, intron 3 of 16)	16246	NM_001329090	1969	Hs.171596	NM_004431	ENSG00000142627	EPHA2	ARCC2|CTPA|CTPP1|CTRCT6|ECK	EPH receptor A2	protein-coding
peakchr5:149848514	chr5	149848515	149855288	+	0	NA	Intergenic	Intergenic	13654	NR_105061	102546298	Hs.570892	NR_105061	ENSG00000254333	NDST1-AS1	-	NDST1 antisense RNA 1	ncRNA
peakchr17:76931451	chr17	76931452	76931851	+	0	NA	Intergenic	Intergenic	-10182	NM_003255	7077	Hs.633514	NM_003255	ENSG00000035862	TIMP2	CSC-21K|DDC8	TIMP metallopeptidase inhibitor 2	protein-coding
peakchr17:55589134	chr17	55589135	55593112	+	0	NA	intron (NM_001322250, intron 6 of 13)	intron (NM_001322250, intron 6 of 13)	9835	NR_110808	101927557	Hs.639984	NR_110808	ENSG00000266100	LOC101927557	-	uncharacterized LOC101927557	ncRNA
peakchr9:127572752	chr9	127572753	127575443	+	0	NA	3' UTR (NM_182487, exon 8 of 8)	3' UTR (NM_182487, exon 8 of 8)	10945	NM_001282715	169611	Hs.357004	NM_182487	ENSG00000185585	OLFML2A	PRO34319	olfactomedin like 2A	protein-coding
peakchr22:50414792	chr22	50414793	50415241	+	0	NA	Intergenic	L1MB7|LINE|L1	36177	NM_001371417
peakchr3:58033254	chr3	58033255	58038707	+	0	NA	intron (NM_001164317, intron 1 of 46)	AluSc|SINE|Alu	41832	NM_001164319	2317	Hs.476448	NM_001457	ENSG00000136068	FLNB	ABP-278|ABP-280|AOI|FH1|FLN-B|FLN1L|LRS1|SCT|TABP|TAP	filamin B	protein-coding
peakchr1:244084301	chr1	244084302	244091574	+	0	NA	intron (NR_033883, intron 1 of 11)	MER20|DNA|hAT-Charlie	7234	NR_033883	339529	Hs.209374	NR_033883	ENSG00000226828	LINC02774	-	long intergenic non-protein coding RNA 2774	ncRNA
peakchr14:55239330	chr14	55239331	55240312	+	0	NA	intron (NM_001161577, intron 4 of 8)	intron (NM_001161577, intron 4 of 8)	18270	NM_001161577	23034	Hs.98259	NM_015589	ENSG00000020577	SAMD4A	SAMD4|SMAUG|SMAUG1|SMG|SMGA	sterile alpha motif domain containing 4A	protein-coding
peakchr10:123492278	chr10	123492279	123494039	+	0	NA	Intergenic	Intergenic	-135187	NM_022970	2263	Hs.533683	NM_000141	ENSG00000066468	FGFR2	BBDS|BEK|BFR-1|CD332|CEK3|CFD1|ECT1|JWS|K-SAM|KGFR|TK14|TK25	fibroblast growth factor receptor 2	protein-coding
peakchr4:57944868	chr4	57944869	57945268	+	0	NA	intron (NM_001253835, intron 1 of 3)	intron (NM_001253835, intron 1 of 3)	-30860	NR_034081	255130	Hs.691061	NR_034081	ENSG00000245067	IGFBP7-AS1	-	IGFBP7 antisense RNA 1	ncRNA
peakchr7:47679687	chr7	47679688	47681842	+	0	NA	Intergenic	Intergenic	-14077	NM_001123065	401335	Hs.520816	NM_001123065		C7orf65	-	chromosome 7 open reading frame 65	protein-coding
peakchr17:856688	chr17	856689	858923	+	0	NA	intron (NM_022463, intron 1 of 7)	intron (NM_022463, intron 1 of 7)	25210	NM_022463	64359	Hs.527989	NM_022463	ENSG00000167693	NXN	NRX|TRG-4	nucleoredoxin	protein-coding
peakchr2:43122445	chr2	43122446	43123821	+	0	NA	Intergenic	Intergenic	-103410	NM_012205	23498	Hs.368805	NM_012205	ENSG00000162882	HAAO	3-HAO|HAO|VCRL1|h3HAO	3-hydroxyanthranilate 3,4-dioxygenase	protein-coding
peakchr2:187439461	chr2	187439462	187440879	+	0	NA	Intergenic	Intergenic	-14613	NM_001145000	3685	Hs.436873	NM_002210	ENSG00000138448	ITGAV	CD51|MSK8|VNRA|VTNR	integrin subunit alpha V	protein-coding
peakchr2:172568159	chr2	172568160	172568984	+	0	NA	intron (NM_001271787, intron 4 of 15)	intron (NM_001271787, intron 4 of 15)	24307	NM_001271789	1781	Hs.546250	NM_001378	ENSG00000077380	DYNC1I2	DIC74|DNCI2|IC2	dynein cytoplasmic 1 intermediate chain 2	protein-coding
peakchr16:20917701	chr16	20917702	20918256	+	0	NA	intron (NR_161432, intron 2 of 3)	intron (NR_161432, intron 2 of 3)	5395	NM_001369644	57149	Hs.745012	NM_020424	ENSG00000102897	LYRM1	A211C6.1	LYR motif containing 1	protein-coding
peakchr5:135076125	chr5	135076126	135076963	+	0	NA	intron (NM_001349335, intron 3 of 10)	AluSz|SINE|Alu	62220	NR_049867	100847082		NR_049867	ENSG00000265924	MIR5692C1	-	microRNA 5692c-1	ncRNA
peakchr12:13069180	chr12	13069181	13070733	+	0	NA	Intergenic	Intergenic	1194	NR_030345	693199		NR_030345	ENSG00000283759	MIR614	MIRN614|hsa-mir-614	microRNA 614	ncRNA
peakchr6:80275209	chr6	80275210	80275968	+	0	NA	Intergenic	Intergenic	-28442	NM_181714	167691	Hs.21945	NM_181714	ENSG00000135338	LCA5	C6orf152	lebercilin LCA5	protein-coding
peakchr22:41683209	chr22	41683210	41688306	+	0	NA	intron (NM_001317930, intron 1 of 15)	intron (NM_001317930, intron 1 of 15)	-3567	NM_002883	5905	Hs.183800	NM_002883	ENSG00000100401	RANGAP1	Fug1|RANGAP|SD	Ran GTPase activating protein 1	protein-coding
peakchr1:21347842	chr1	21347843	21349687	+	0	NA	intron (NM_001198801, intron 4 of 34)	intron (NM_001198801, intron 4 of 34)	-33840	NR_031657	100302155		NR_031657	ENSG00000221808	MIR1256	MIRN1256|hsa-mir-1256	microRNA 1256	ncRNA
peakchr5:145303591	chr5	145303592	145305951	+	0	NA	Intergenic	MIR|SINE|MIR	-11370	NM_152550	153769	Hs.443728	NM_152550	ENSG00000156463	SH3RF2	HEPP1|POSHER|PPP1R39|RNF158	SH3 domain containing ring finger 2	protein-coding
peakchr2:39840543	chr2	39840544	39843168	+	0	NA	Intergenic	Intergenic	-50782	NM_001167959	130733	Hs.40808	NM_152390	ENSG00000152154	TMEM178A	TMEM178	transmembrane protein 178A	protein-coding
peakchr10:69862646	chr10	69862647	69864744	+	0	NA	Intergenic	AluSq2|SINE|Alu	-2069	NR_045662	84665	Hs.55205	NM_032578	ENSG00000138347	MYPN	CMD1DD|CMH22|MYOP|NEM11|RCM4	myopalladin	protein-coding
peakchr3:69492262	chr3	69492263	69492754	+	0	NA	Intergenic	MER21C|LTR|ERVL	-57269	NM_015123	23150	Hs.371681	NM_015123	ENSG00000114541	FRMD4B	6030440G05Rik|GRSP1	FERM domain containing 4B	protein-coding
peakchr15:74713889	chr15	74713890	74716688	+	0	NA	intron (NM_003612, intron 1 of 13)	intron (NM_003612, intron 1 of 13)	10756	NM_001146030	8482	Hs.24640	NM_003612	ENSG00000138623	SEMA7A	CD108|CDw108|H-SEMA-K1|H-Sema-L|JMH|SEMAK1|SEMAL	semaphorin 7A (John Milton Hagen blood group)	protein-coding
peakchr15:67672420	chr15	67672421	67674171	+	0	NA	intron (NM_001322470, intron 7 of 15)	intron (NM_001322470, intron 7 of 15)	-125760	NM_001271885	79719	Hs.254642	NM_024666	ENSG00000103591	AAGAB	KPPP1|PPKP1|PPKP1A|p34	alpha and gamma adaptin binding protein	protein-coding
peakchr20:17543408	chr20	17543409	17543876	+	0	NA	5' UTR (NM_001278608, exon 2 of 10)	5' UTR (NM_001278608, exon 2 of 10)	-4164	NM_001161705	631	Hs.129702	NM_001195	ENSG00000125864	BFSP1	CP115|CP94|CTRCT33|LIFL-H	beaded filament structural protein 1	protein-coding
peakchr13:80326611	chr13	80326612	80328187	+	0	NA	Intergenic	Intergenic	-51122	NR_125785	102724076	Hs.208617	NR_125785	ENSG00000229011	LINC01038	-	long intergenic non-protein coding RNA 1038	ncRNA
peakchr12:124984430	chr12	124984431	124986245	+	0	NA	intron (NM_001206654, intron 2 of 47)	intron (NM_001206654, intron 2 of 47)	66820	NM_006312	9612	Hs.137510	NM_006312	ENSG00000196498	NCOR2	CTG26|N-CoR2|SMAP270|SMRT|SMRTE|SMRTE-tau|TNRC14|TRAC|TRAC-1|TRAC1	nuclear receptor corepressor 2	protein-coding
peakchr11:7633895	chr11	7633896	7635336	+	0	NA	intron (NM_001351856, intron 6 of 23)	intron (NM_001351856, intron 6 of 23)	7651	NM_001256569	8495	Hs.655714	NM_003621	ENSG00000166387	PPFIBP2	Cclp1	PPFIA binding protein 2	protein-coding
peakchr6:30663157	chr6	30663158	30663814	+	0	NA	Intergenic	AluSx|SINE|Alu	-4289	NM_007243	11270	Hs.519993	NM_007243	ENSG00000137404	NRM	NRM29	nurim	protein-coding
peakchr18:3635398	chr18	3635399	3635845	+	0	NA	intron (NM_001242761, intron 7 of 11)	intron (NM_001242761, intron 7 of 11)	31887	NR_119377	84777	Hs.659053	NM_032691		DLGAP1-AS2	-	DLGAP1 antisense RNA 2	ncRNA
peakchr11:86451480	chr11	86451481	86452428	+	0	NA	Intergenic	Intergenic	-50159	NM_001293180	11098	Hs.25338	NM_007173	ENSG00000150687	PRSS23	SIG13|SPUVE|ZSIG13	serine protease 23	protein-coding
peakchr6:36399891	chr6	36399892	36400725	+	0	NA	intron (NM_152990, intron 2 of 4)	HAL1|LINE|L1	-10236	NR_104481	222658	Hs.188757	NM_173562	ENSG00000112078	KCTD20	C6orf69|dJ108K11.3	potassium channel tetramerization domain containing 20	protein-coding
peakchr2:164634763	chr2	164634764	164635179	+	0	NA	Intergenic	L2a|LINE|L2	-42453	NM_001321825	55137	Hs.593650	NM_018086	ENSG00000182263	FIGN	-	fidgetin, microtubule severing factor	protein-coding
peakchr6:36819190	chr6	36819191	36822270	+	0	NA	Intergenic	MER5A1|DNA|hAT-Charlie	-13510	NM_020939	57699	Hs.372129	NM_020939	ENSG00000124772	CPNE5	COPN5|CPN5	copine 5	protein-coding
peakchr14:58637399	chr14	58637400	58638237	+	0	NA	Intergenic	Intergenic	-18887	NM_001001872	145407	Hs.26766	NM_001001872	ENSG00000139971	ARMH4	C14orf37|UT2|c14_5376	armadillo like helical domain containing 4	protein-coding
peakchr6:33557735	chr6	33557736	33559541	+	0	NA	intron (NR_027908, intron 1 of 1)	intron (NR_027908, intron 1 of 1)	2477	NR_027908	401253	Hs.520075	NM_207497	ENSG00000197251	LINC00336	C6orf227|NCRNA00336	long intergenic non-protein coding RNA 336	ncRNA
peakchr5:167503523	chr5	167503524	167504095	+	0	NA	intron (NM_001368145, intron 6 of 26)	intron (NM_001368145, intron 6 of 26)	-89041	NR_162139	113219458		NR_162139		MIR12125	-	microRNA 12125	ncRNA
peakchr19:2626641	chr19	2626642	2628103	+	0	NA	intron (NM_052847, intron 2 of 4)	intron (NM_052847, intron 2 of 4)	-3341	NR_107004	102465838		NR_107004	ENSG00000277904	MIR7850	hsa-mir-7850	microRNA 7850	ncRNA
peakchr2:187400579	chr2	187400580	187401541	+	0	NA	Intergenic	L2|LINE|L2	50073	NM_018471	55854	Hs.741180	NM_018471	ENSG00000065548	ZC3H15	HT010|LEREPO4|MSTP012	zinc finger CCCH-type containing 15	protein-coding
peakchr12:6724868	chr12	6724869	6725509	+	0	NA	Intergenic	Intergenic	-8644	NM_001363606	1108	Hs.162233	NM_001273	ENSG00000111642	CHD4	CHD-4|Mi-2b|Mi2-BETA|SIHIWES	chromodomain helicase DNA binding protein 4	protein-coding
peakchr1:85991362	chr1	85991363	85993608	+	0	NA	intron (NM_001134445, intron 1 of 6)	intron (NM_001134445, intron 1 of 6)	51398	NM_001134445	23576	Hs.713411	NM_012137	ENSG00000153904	DDAH1	DDAH|DDAH-1|DDAHI|HEL-S-16	dimethylarginine dimethylaminohydrolase 1	protein-coding
peakchr20:49340795	chr20	49340796	49343325	+	0	NA	Intergenic	L2a|LINE|L2	-6057	NM_032521	84612	Hs.589848	NM_032521	ENSG00000124171	PARD6B	PAR6B	par-6 family cell polarity regulator beta	protein-coding
peakchr7:135399169	chr7	135399170	135399799	+	0	NA	intron (NM_001318192, intron 2 of 15)	intron (NM_001318192, intron 2 of 15)	13450	NM_012450	26266	Hs.490241	NM_012450	ENSG00000164707	SLC13A4	NAS2|SUT-1|SUT1	solute carrier family 13 member 4	protein-coding
peakchr7:43864776	chr7	43864777	43866738	+	0	NA	Intergenic	AluJr4|SINE|Alu	43359	NM_032014	64951	Hs.284286	NM_032014	ENSG00000062582	MRPS24	HSPC335|MRP-S24|S24mt|bMRP-47|bMRP47	mitochondrial ribosomal protein S24	protein-coding
peakchr7:25424764	chr7	25424765	25427084	+	0	NA	Intergenic	Intergenic	-157819	NM_022150	64111	Hs.60473	NM_022150	ENSG00000105954	NPVF	C7orf9|RFRP	neuropeptide VF precursor	protein-coding
peakchr17:67806943	chr17	67806944	67810459	+	0	NA	intron (NR_109971, intron 3 of 5)	MER41E|LTR|ERV1	-149147	NR_110875	102723487	Hs.451409	NR_110874	ENSG00000237560	LINC01497	-	long intergenic non-protein coding RNA 1497	ncRNA
peakchr14:77780058	chr14	77780059	77780752	+	0	NA	intron (NM_013382, intron 1 of 20)	intron (NM_013382, intron 1 of 20)	6820	NM_013382	29954	Hs.132989	NM_013382	ENSG00000009830	POMT2	LGMD2N|LGMDR14|MDDGA2|MDDGB2|MDDGC2	protein O-mannosyltransferase 2	protein-coding
peakchr3:32185618	chr3	32185619	32186333	+	0	NA	intron (NM_015141, intron 4 of 7)	intron (NM_015141, intron 4 of 7)	37973	NM_015141	23171	Hs.82432	NM_015141	ENSG00000152642	GPD1L	GPD1-L	glycerol-3-phosphate dehydrogenase 1 like	protein-coding
peakchr4:186488132	chr4	186488133	186488778	+	0	NA	Intergenic	Intergenic	-31743	NM_001257963	27295	Hs.701364	NM_014476	ENSG00000154553	PDLIM3	ALP	PDZ and LIM domain 3	protein-coding
peakchr12:79801530	chr12	79801531	79802128	+	0	NA	intron (NM_001135806, intron 8 of 9)	intron (NM_001135806, intron 8 of 9)	-11208	NR_031700	100302136		NR_031700	ENSG00000221788	MIR1252	MIRN1252|hsa-mir-1252	microRNA 1252	ncRNA
peakchr7:5813260	chr7	5813261	5814174	+	0	NA	intron (NM_207111, intron 1 of 16)	intron (NM_207111, intron 1 of 16)	7577	NM_207111	54476	Hs.487458	NM_019011	ENSG00000011275	RNF216	CAHH|TRIAD3|U7I1|UBCE7IP1|ZIN	ring finger protein 216	protein-coding
peakchr9:3755216	chr9	3755217	3757196	+	0	NA	Intergenic	MLT1D|LTR|ERVL-MaLR	88120	NR_121586	101929302	Hs.122828	NR_121586	ENSG00000232104	RFX3-AS1	CVAT7	RFX3 antisense RNA 1	ncRNA
peakchr19:49072765	chr19	49072766	49073528	+	0	NA	intron (NM_177973, intron 1 of 6)	AluSz|SINE|Alu	-5846	NM_004605	6820	Hs.369331	NM_004605	ENSG00000088002	SULT2B1	ARCI14|HSST2	sulfotransferase family 2B member 1	protein-coding
peakchr14:68715520	chr14	68715521	68718539	+	0	NA	intron (NM_001321817, intron 8 of 11)	intron (NM_001321817, intron 8 of 11)	378474	NR_135816	100996664		NR_135816		LOC100996664	-	uncharacterized LOC100996664	ncRNA
peakchr6:30811058	chr6	30811059	30812461	+	0	NA	intron (NR_134610, intron 2 of 2)	GA-rich|Low_complexity|Low_complexity	4176	NR_134610	105375014	Hs.551770	NR_134610	ENSG00000237923	LINC02570	-	long intergenic non-protein coding RNA 2570	ncRNA
peakchr4:166450479	chr4	166450480	166454544	+	0	NA	Intergenic	MIR|SINE|MIR	145118	NR_030304	693163		NR_030304	ENSG00000207559	MIR578	MIRN578|hsa-mir-578	microRNA 578	ncRNA
peakchr12:13395278	chr12	13395279	13396436	+	0	NA	Intergenic	ERVL-B4-int|LTR|ERVL	46197	NM_001423	2012	Hs.719042	NM_001423	ENSG00000134531	EMP1	CL-20|EMP-1|TMP	epithelial membrane protein 1	protein-coding
peakchr17:79960659	chr17	79960660	79962846	+	0	NA	intron (NR_045351, intron 6 of 14)	CpG	19001	NM_001330536	201254	Hs.37616	NM_144998	ENSG00000169689	CENPX	CENP-X|D9|FAAP10|MHF2|STRA13	centromere protein X	protein-coding
peakchr10:17553444	chr10	17553445	17554855	+	0	NA	Intergenic	Intergenic	-57556	NR_144322	338596	Hs.677766	NM_001004470	ENSG00000148488	ST8SIA6	SIA8F|SIAT8-F|SIAT8F|ST8SIA-VI|ST8SiaVI	ST8 alpha-N-acetyl-neuraminide alpha-2,8-sialyltransferase 6	protein-coding
peakchr1:8917126	chr1	8917127	8918031	+	0	NA	Intergenic	MER5B|DNA|hAT-Charlie	9070	NR_106786	102465436		NR_106786	ENSG00000274258	MIR6728	hsa-mir-6728	microRNA 6728	ncRNA
peakchr5:75964316	chr5	75964317	75967108	+	0	NA	intron (NM_001285462, intron 11 of 23)	AluSq2|SINE|Alu	-42516	NR_028375	100302746		NR_028375		NCRUPAR	NCRNA00193|ncR-uPAR	non-protein coding RNA, upstream of F2R/PAR1	ncRNA
peakchr2:171025569	chr2	171025570	171027495	+	0	NA	Intergenic	Intergenic	-8125	NR_045684	140469	Hs.671900	NM_138995	ENSG00000071909	MYO3B	-	myosin IIIB	protein-coding
peakchr17:67804886	chr17	67804887	67806920	+	0	NA	intron (NR_109971, intron 3 of 5)	(T)n|Simple_repeat|Simple_repeat	-151945	NR_110875	102723487	Hs.451409	NR_110874	ENSG00000237560	LINC01497	-	long intergenic non-protein coding RNA 1497	ncRNA
peakchr6:105056358	chr6	105056359	105059437	+	0	NA	Intergenic	Intergenic	249523	NM_001321084	57531	Hs.434340	NM_020771	ENSG00000085382	HACE1	SPPRS	HECT domain and ankyrin repeat containing E3 ubiquitin protein ligase 1	protein-coding
peakchr5:40776056	chr5	40776057	40776666	+	0	NA	intron (NM_001355036, intron 2 of 7)	L2a|LINE|L2	-20298	NM_012382	23548	Hs.348915	NM_012382	ENSG00000113638	TTC33	OSRF	tetratricopeptide repeat domain 33	protein-coding
peakchr8:9127348	chr8	9127349	9129482	+	0	NA	Intergenic	Intergenic	-54146	NR_040039	157273	Hs.650222	NR_040039	ENSG00000248538	LOC157273	-	uncharacterized LOC157273	ncRNA
peakchr9:3746330	chr9	3746331	3746998	+	0	NA	Intergenic	Intergenic	78578	NR_121586	101929302	Hs.122828	NR_121586	ENSG00000232104	RFX3-AS1	CVAT7	RFX3 antisense RNA 1	ncRNA
peakchr19:42615988	chr19	42615989	42618575	+	0	NA	intron (NM_002698, intron 5 of 13)	intron (NM_002698, intron 5 of 13)	19316	NM_001207025	5452	Hs.147381	NM_002698	ENSG00000028277	POU2F2	OCT2|OTF2|Oct-2	POU class 2 homeobox 2	protein-coding
peakchr14:75103549	chr14	75103550	75104094	+	0	NA	Intergenic	Intergenic	-24882	NM_000428	4053	Hs.512776	NM_000428	ENSG00000119681	LTBP2	C14orf141|GLC3D|LTBP3|MSPKA|MSTP031|WMS3	latent transforming growth factor beta binding protein 2	protein-coding
peakchr4:152235761	chr4	152235762	152236632	+	0	NA	Intergenic	MLT1J|LTR|ERVL-MaLR	37872	NM_001353611	345062	Hs.651266	NM_183375	ENSG00000189099	PRSS48	ESSPL	serine protease 48	protein-coding
peakchr6:36545105	chr6	36545106	36545505	+	0	NA	Intergenic	Intergenic	-16785	NR_036610	6428	Hs.405144	NM_003017	ENSG00000112081	SRSF3	SFRS3|SRp20	serine and arginine rich splicing factor 3	protein-coding
peakchr6:74274956	chr6	74274957	74277105	+	0	NA	Intergenic	Intergenic	-45276	NM_001402	1915	Hs.535192	NM_001402	ENSG00000156508	EEF1A1	CCS-3|CCS3|EE1A1|EEF-1|EEF1A|EF-Tu|EF1A|GRAF-1EF|HNGC:16303|LENG7|PTI1|eEF1A-1	eukaryotic translation elongation factor 1 alpha 1	protein-coding
peakchr8:129860625	chr8	129860626	129864939	+	0	NA	Intergenic	Intergenic	115465	NR_145483	106144608		NR_145483	ENSG00000229140	LINC00976	-	long intergenic non-protein coding RNA 976	ncRNA
peakchr2:70342249	chr2	70342250	70347328	+	0	NA	Intergenic	MER112|DNA|hAT-Charlie	7659	NR_024444	100133985	Hs.135528	NR_024444	ENSG00000231327	LINC01816	-	long intergenic non-protein coding RNA 1816	ncRNA
peakchr1:10017895	chr1	10017896	10021565	+	0	NA	intron (NR_158969, intron 1 of 4)	AluSg|SINE|Alu	1115	NR_158969	113391335		NR_158969		TMEM274P	-	transmembrane protein 274, pseudogene	pseudo
peakchr2:86304606	chr2	86304607	86305798	+	0	NA	intron (NM_015425, intron 10 of 33)	intron (NM_015425, intron 10 of 33)	27807	NM_015425	25885	Hs.531818	NM_015425	ENSG00000068654	POLR1A	A190|AFDCIN|RPA1|RPA194|RPO1-4|RPO14	RNA polymerase I subunit A	protein-coding
peakchr10:112617749	chr10	112617750	112620896	+	0	NA	Intergenic	Intergenic	11339	NR_026932	282997	Hs.599931	NR_026932		PDCD4-AS1	-	PDCD4 antisense RNA 1	ncRNA
peakchr2:100425314	chr2	100425315	100426084	+	0	NA	intron (NM_002285, intron 7 of 23)	intron (NM_002285, intron 7 of 23)	296346	NM_001025108	3899	Hs.444414	NM_002285	ENSG00000144218	AFF3	LAF4|MLLT2-like	AF4/FMR2 family member 3	protein-coding
peakchr22:36317769	chr22	36317770	36318249	+	0	NA	intron (NM_001349990, intron 2 of 13)	intron (NM_001349990, intron 2 of 13)	39669	NM_001349994	23543	Hs.282998	NM_014309	ENSG00000100320	RBFOX2	FOX2|Fox-2|HNRBP2|HRNBP2|RBM9|RTA|dJ106I20.3|fxh	RNA binding fox-1 homolog 2	protein-coding
peakchr1:21066161	chr1	21066162	21066561	+	0	NA	Intergenic	AluSx|SINE|Alu	-7165	NM_001103161	400745	Hs.591522	NM_001103160	ENSG00000189410	SH2D5	-	SH2 domain containing 5	protein-coding
peakchr19:43403921	chr19	43403922	43405027	+	0	NA	Intergenic	LTR54B|LTR|ERV1	17572	NM_002782	5675	Hs.646353	NM_002782	ENSG00000170848	PSG6	PSBG-10|PSBG-12|PSBG-6|PSG10|PSGGB	pregnancy specific beta-1-glycoprotein 6	protein-coding
peakchr8:115094874	chr8	115094875	115097082	+	0	NA	Intergenic	AluJo|SINE|Alu	-646810	NM_198123	114788	Hs.91381	NM_052900	ENSG00000164796	CSMD3	-	CUB and Sushi multiple domains 3	protein-coding
peakchr18:22311650	chr18	22311651	22312356	+	0	NA	intron (NR_134604, intron 2 of 2)	MER77B|LTR|ERVL	6258	NR_134604	105372028	Hs.569901	NR_134604	ENSG00000266573	LOC105372028	-	uncharacterized LOC105372028	ncRNA
peakchr13:111596226	chr13	111596227	111599549	+	0	NA	Intergenic	Intergenic	-20486	NR_126378	104355135	Hs.649708	NR_126378		LINC00431	-	long intergenic non-protein coding RNA 431	ncRNA
peakchr1:68606827	chr1	68606828	68608423	+	0	NA	intron (NR_040077, intron 9 of 9)	intron (NR_040077, intron 9 of 9)	41668	NR_031664	100302279		NR_031664	ENSG00000221203	MIR1262	MIRN1262|hsa-mir-1262|mir-1262	microRNA 1262	ncRNA
peakchr1:156872040	chr1	156872041	156872623	+	0	NA	intron (NM_001353683, intron 2 of 23)	intron (NM_001353683, intron 2 of 23)	8809	NM_001080471	375033	Hs.142003	NM_207369	ENSG00000187800	PEAR1	JEDI|MEGF12	platelet endothelial aggregation receptor 1	protein-coding
peakchr7:97989357	chr7	97989358	97990411	+	0	NA	intron (NM_018842, intron 2 of 13)	intron (NM_018842, intron 2 of 13)	40518	NM_018842	55971	Hs.656063	NM_018842	ENSG00000006453	BAIAP2L1	IRTKS	BAI1 associated protein 2 like 1	protein-coding
peakchr10:3120498	chr10	3120499	3121291	+	0	NA	intron (NM_001323071, intron 2 of 22)	MIRb|SINE|MIR	9514	NM_001345944	5214	Hs.26010	NM_002627	ENSG00000067057	PFKP	ATP-PFK|PFK-C|PFK-P|PFKF	phosphofructokinase, platelet	protein-coding
peakchr6:122142796	chr6	122142797	122143588	+	0	NA	Intergenic	LTR8|LTR|ERV1	386400	NM_000165	2697	Hs.74471	NM_000165	ENSG00000152661	GJA1	AVSD3|CMDR|CX43|EKVP|EKVP3|GJAL|HLHS1|HSS|ODDD|PPKCA	gap junction protein alpha 1	protein-coding
peakchr1:234673846	chr1	234673847	234677475	+	0	NA	Intergenic	Intergenic	-8136	NR_038426	100506795	Hs.448989	NR_038426	ENSG00000231768	LINC01354	-	long intergenic non-protein coding RNA 1354	ncRNA
peakchr1:151519095	chr1	151519096	151520142	+	0	NA	intron (NM_001126337, intron 1 of 11)	intron (NM_001126337, intron 1 of 11)	1347	NR_030280	693139		NR_030280	ENSG00000207606	MIR554	MIRN554|hsa-mir-554	microRNA 554	ncRNA
peakchr17:49221778	chr17	49221779	49222209	+	0	NA	Intergenic	Intergenic	-8903	NR_037149	654364	Hs.463456	NM_001018136	ENSG00000011052	NME1-NME2	NM23-LV|NMELV	NME1-NME2 readthrough	protein-coding
peakchr3:48081199	chr3	48081200	48081709	+	0	NA	intron (NM_030885, intron 1 of 3)	intron (NM_030885, intron 1 of 3)	48884	NM_001134364	4134	Hs.517949	NM_002375	ENSG00000047849	MAP4	-	microtubule associated protein 4	protein-coding
peakchr2:26240936	chr2	26240937	26241351	+	0	NA	Intergenic	Intergenic	-15809	NM_016131	10890	Hs.467960	NM_016131	ENSG00000084733	RAB10	-	RAB10, member RAS oncogene family	protein-coding
peakchr15:67334217	chr15	67334218	67334735	+	0	NA	intron (NR_135686, intron 2 of 5)	intron (NR_135686, intron 2 of 5)	22044	NR_135686	102723493	Hs.419760	NR_135686		LOC102723493	-	uncharacterized LOC102723493	ncRNA
peakchr15:67036475	chr15	67036476	67041519	+	0	NA	intron (NR_027654, intron 4 of 4)	intron (NR_027654, intron 4 of 4)	44423	NR_027654	4091	Hs.153863	NM_005585	ENSG00000137834	SMAD6	AOVD2|HsT17432|MADH6|MADH7	SMAD family member 6	protein-coding
peakchr3:57937045	chr3	57937046	57938306	+	0	NA	Intergenic	Intergenic	-56473	NM_001457	2317	Hs.476448	NM_001457	ENSG00000136068	FLNB	ABP-278|ABP-280|AOI|FH1|FLN-B|FLN1L|LRS1|SCT|TABP|TAP	filamin B	protein-coding
peakchr7:46016913	chr7	46016914	46018585	+	0	NA	Intergenic	Intergenic	-56878	NM_000598	3486	Hs.450230	NM_000598	ENSG00000146674	IGFBP3	BP-53|IBP3	insulin like growth factor binding protein 3	protein-coding
peakchr17:78592738	chr17	78592739	78594034	+	0	NA	intron (NM_001163034, intron 1 of 29)	MER46C|DNA|TcMar-Tigger	74748	NM_001163034	57521	Hs.133044	NM_020761	ENSG00000141564	RPTOR	KOG1|Mip1	regulatory associated protein of MTOR complex 1	protein-coding
peakchr11:111402661	chr11	111402662	111403387	+	0	NA	intron (NM_207430, intron 4 of 6)	MLT1C|LTR|ERVL-MaLR	-7981	NM_001318799	143903	Hs.503831	NM_178834	ENSG00000204381	LAYN	-	layilin	protein-coding
peakchr17:42660484	chr17	42660485	42663417	+	0	NA	Intergenic	Intergenic	27099	NM_001466	2535	Hs.142912	NM_001466	ENSG00000180340	FZD2	Fz2|OMOD2|fz-2|fzE2|hFz2	frizzled class receptor 2	protein-coding
peakchr9:114768497	chr9	114768498	114769202	+	0	NA	Intergenic	Intergenic	74470	NR_039814	100616114		NR_039814	ENSG00000266315	MIR4668	mir-4668	microRNA 4668	ncRNA
peakchr20:46708345	chr20	46708346	46710934	+	0	NA	Intergenic	Intergenic	-90779	NR_110027	101927457	Hs.445823	NR_110027		LINC01522	-	long intergenic non-protein coding RNA 1522	ncRNA
peakchr6:35452273	chr6	35452274	35455375	+	0	NA	intron (NM_003214, intron 2 of 12)	CpG	11032	NM_003214	7005	Hs.485205	NM_003214	ENSG00000007866	TEAD3	DTEF-1|ETFR-1|TEAD-3|TEAD5|TEF-5|TEF5	TEA domain transcription factor 3	protein-coding
peakchr9:131907696	chr9	131907697	131909101	+	0	NA	intron (NM_001193397, intron 9 of 9)	intron (NM_001193397, intron 9 of 9)	32141	NM_203434	389792	Hs.529857	NM_203434	ENSG00000188483	IER5L	bA247A12.2	immediate early response 5 like	protein-coding
peakchr1:178070493	chr1	178070494	178071005	+	0	NA	intron (NM_170692, intron 1 of 17)	intron (NM_170692, intron 1 of 17)	7510	NM_170692	9462	Hs.496139	NM_004841	ENSG00000075391	RASAL2	NGAP	RAS protein activator like 2	protein-coding
peakchr16:21637917	chr16	21637918	21638484	+	0	NA	intron (NM_001077180, intron 4 of 4)	intron (NM_001077180, intron 4 of 4)	25728	NM_005849	10261	Hs.530902	NM_005849	ENSG00000140749	IGSF6	DORA	immunoglobulin superfamily member 6	protein-coding
peakchr12:65959909	chr12	65959910	65960682	+	0	NA	intron (NR_120434, intron 4 of 4)	intron (NR_120434, intron 4 of 4)	-9205	NR_135033	105369187	Hs.738044	NR_135033	ENSG00000250748	LOC105369187	-	uncharacterized LOC105369187	ncRNA
peakchrX:122986401	chrX	122986402	122987306	+	0	NA	Intergenic	L2c|LINE|L2	-6808	NM_001204401	331	Hs.356076	NM_001167	ENSG00000101966	XIAP	API3|BIRC4|IAP-3|ILP1|MIHA|XLP2|hIAP-3|hIAP3	X-linked inhibitor of apoptosis	protein-coding
peakchr11:62224931	chr11	62224932	62226814	+	0	NA	intron (NM_024060, intron 5 of 5)	intron (NM_024060, intron 5 of 5)	39368	NM_003357	7356	Hs.523732	NM_003357	ENSG00000149021	SCGB1A1	CC10|CC16|CCPBP|CCSP|UGB|UP-1|UP1	secretoglobin family 1A member 1	protein-coding
peakchr12:122199160	chr12	122199161	122200969	+	0	NA	intron (NM_001080825, intron 6 of 11)	AluSx3|SINE|Alu	31529	NM_019034	54509	Hs.707579	NM_019034	ENSG00000139725	RHOF	ARHF|RIF	ras homolog family member F, filopodia associated	protein-coding
peakchr11:111432439	chr11	111432440	111434540	+	0	NA	Intergenic	AluJo|SINE|Alu	22257	NM_178834	143903	Hs.503831	NM_178834	ENSG00000204381	LAYN	-	layilin	protein-coding
peakchr6:56577882	chr6	56577883	56578954	+	0	NA	intron (NM_001144769, intron 5 of 96)	intron (NM_001144769, intron 5 of 96)	-70731	NM_001723	667	Hs.604915	NM_001723	ENSG00000151914	DST	BP240|BPA|BPAG1|CATX-15|CATX15|D6S1101|DMH|DT|EBSB2|HSAN6|MACF2	dystonin	protein-coding
peakchr10:14464663	chr10	14464664	14465151	+	0	NA	Intergenic	L2a|LINE|L2	-13668	NR_031668	100302116		NR_031668	ENSG00000221371	MIR1265	MIRN1265|hsa-mir-1265	microRNA 1265	ncRNA
peakchr22:29091143	chr22	29091144	29092336	+	0	NA	exon (NM_001349956, exon 10 of 14)	exon (NM_001349956, exon 10 of 14)	-15887	NM_001145418	23331	Hs.387856	NM_015281	ENSG00000100154	TTC28	TPRBK	tetratricopeptide repeat domain 28	protein-coding
peakchr22:18053008	chr22	18053009	18056800	+	0	NA	intron (NM_031481, intron 2 of 10)	(TTA)n|Simple_repeat|Simple_repeat	11706	NM_031481	83733	Hs.282982	NM_031481	ENSG00000182902	SLC25A18	GC2	solute carrier family 25 member 18	protein-coding
peakchr1:169257138	chr1	169257139	169257676	+	0	NA	intron (NM_013330, intron 6 of 11)	intron (NM_013330, intron 6 of 11)	79628	NM_013330	29922	Hs.706952	NM_013330	ENSG00000143156	NME7	CFAP67|MN23H7|NDK 7|NDK7|nm23-H7	NME/NM23 family member 7	protein-coding
peakchr8:102039329	chr8	102039330	102039729	+	0	NA	Intergenic	Intergenic	-24753	NR_033962	441374	Hs.652045	NR_033962	ENSG00000248599	FLJ42969	-	uncharacterized LOC441374	ncRNA
peakchr11:1394385	chr11	1394386	1395219	+	0	NA	Intergenic	Intergenic	-16362	NM_001256629	9024	Hs.170819	NM_003957	ENSG00000174672	BRSK2	C11orf7|PEN11B|SAD1|SADA|STK29	BR serine/threonine kinase 2	protein-coding
peakchr17:4133311	chr17	4133312	4133972	+	0	NA	intron (NR_047571, intron 2 of 23)	intron (NR_047571, intron 2 of 23)	33500	NM_001257999	51479	Hs.696087	NM_016376	ENSG00000185722	ANKFY1	ANKHZN|BTBD23|ZFYVE14	ankyrin repeat and FYVE domain containing 1	protein-coding
peakchr5:106790662	chr5	106790663	106791349	+	0	NA	intron (NM_001962, intron 1 of 4)	intron (NM_001962, intron 1 of 4)	215632	NM_001962	1946	Hs.288741	NM_001962	ENSG00000184349	EFNA5	AF1|EFL5|EPLG7|GLC1M|LERK7|RAGS	ephrin A5	protein-coding
peakchr6:2596501	chr6	2596502	2597328	+	0	NA	Intergenic	Intergenic	-37819	NR_149119	105374885		NR_149118		LINC02521	-	long intergenic non-protein coding RNA 2521	ncRNA
peakchr8:127600769	chr8	127600770	127601404	+	0	NA	Intergenic	Intergenic	-30364	NM_174911	157638	Hs.124951	NM_174911	ENSG00000168672	LRATD2	BCMP101|FAM84B|NSE2	LRAT domain containing 2	protein-coding
peakchr5:74181008	chr5	74181009	74181450	+	0	NA	Intergenic	Intergenic	-18438	NM_015566	26049	Hs.91662	NM_015566	ENSG00000198780	FAM169A	SLAP75	family with sequence similarity 169 member A	protein-coding
peakchr2:75797947	chr2	75797948	75798700	+	0	NA	Intergenic	Intergenic	-1479	NM_032181	84141	Hs.302346	NM_032181	ENSG00000115363	EVA1A	FAM176A|TMEM166	eva-1 homolog A, regulator of programmed cell death	protein-coding
peakchr10:95216965	chr10	95216966	95220201	+	0	NA	intron (NM_013451, intron 1 of 53)	intron (NM_013451, intron 1 of 53)	23508	NM_133337	26509	Hs.602086	NM_013451	ENSG00000138119	MYOF	FER1L3	myoferlin	protein-coding
peakchr20:34462864	chr20	34462865	34463955	+	0	NA	intron (NM_016436, intron 9 of 17)	intron (NM_016436, intron 9 of 17)	79138	NM_033630	51282	Hs.584909	NM_016558	ENSG00000171222	SCAND1	RAZ1|SDP1	SCAN domain containing 1	protein-coding
peakchr9:3912829	chr9	3912830	3916756	+	0	NA	intron (NM_001042413, intron 6 of 10)	intron (NM_001042413, intron 6 of 10)	16147	NR_026663	84850	Hs.676113	NM_032764	ENSG00000237009	GLIS3-AS1	C9orf70	GLIS3 antisense RNA 1	ncRNA
peakchr11:73650150	chr11	73650151	73650550	+	0	NA	Intergenic	LTR14B|LTR|ERVK	-11014	NM_153614	374407	Hs.567888	NM_153614	ENSG00000187726	DNAJB13	CILD34|RSPH16A|TSARG5|TSARG6	DnaJ heat shock protein family (Hsp40) member B13	protein-coding
peakchr18:26744555	chr18	26744556	26745807	+	0	NA	Intergenic	Intergenic	-988087	NM_001792	1000	Hs.464829	NM_001792	ENSG00000170558	CDH2	CD325|CDHN|CDw325|NCAD	cadherin 2	protein-coding
peakchr4:143305145	chr4	143305146	143305637	+	0	NA	intron (NM_001101669, intron 7 of 25)	intron (NM_001101669, intron 7 of 25)	462297	NM_001331040	8821	Hs.176376	NM_003866	ENSG00000109452	INPP4B	-	inositol polyphosphate-4-phosphatase type II B	protein-coding
peakchr1:44949787	chr1	44949788	44950281	+	0	NA	intron (NM_001319957, intron 1 of 13)	MLT1J2|LTR|ERVL-MaLR	60361	NM_001319957	55182	Hs.456557	NM_018150	ENSG00000187147	RNF220	C1orf164	ring finger protein 220	protein-coding
peakchr18:22123652	chr18	22123653	22125306	+	0	NA	Intergenic	Intergenic	-83667	NR_040033	729950	Hs.585850	NR_040033	ENSG00000265485	LINC01915	-	long intergenic non-protein coding RNA 1915	ncRNA
peakchr21:44916841	chr21	44916842	44920119	+	0	NA	Intergenic	Intergenic	-19066	NR_136540	102724354	Hs.592161	NR_136540	ENSG00000280191	LINC01669	-	long intergenic non-protein coding RNA 1669	ncRNA
peakchr8:116432579	chr8	116432580	116434405	+	0	NA	intron (NM_001282903, intron 5 of 6)	AluSp|SINE|Alu	246748	NM_001282902	7227	Hs.657018	NM_014112	ENSG00000104447	TRPS1	GC79|LGCR	transcriptional repressor GATA binding 1	protein-coding
peakchr2:232085448	chr2	232085449	232087479	+	0	NA	intron (NM_001352759, intron 5 of 19)	AluSz|SINE|Alu	23119	NR_148040	80210	Hs.162411	NM_025139	ENSG00000135931	ARMC9	ARM|JBTS30|KU-MEL-1|NS21	armadillo repeat containing 9	protein-coding
peakchr1:26021397	chr1	26021398	26022574	+	0	NA	intron (NM_020379, intron 2 of 11)	intron (NM_020379, intron 2 of 11)	78027	NM_001289010	57134	Hs.197043	NM_020379	ENSG00000117643	MAN1C1	HMIC|MAN1A3|MAN1C|pp6318	mannosidase alpha class 1C member 1	protein-coding
peakchr11:12914619	chr11	12914620	12915964	+	0	NA	intron (NM_021961, intron 9 of 12)	intron (NM_021961, intron 9 of 12)	95803	NR_038904	100506305	Hs.153408	NR_038904	ENSG00000251381	LINC00958	BLACAT2	long intergenic non-protein coding RNA 958	ncRNA
peakchr10:69913385	chr10	69913386	69913785	+	0	NA	intron (NM_032578, intron 6 of 19)	intron (NM_032578, intron 6 of 19)	44340	NR_045663	84665	Hs.55205	NM_032578	ENSG00000138347	MYPN	CMD1DD|CMH22|MYOP|NEM11|RCM4	myopalladin	protein-coding
peakchr6:37026797	chr6	37026798	37028360	+	0	NA	Intergenic	Intergenic	54148	NM_173558	221472	Hs.509664	NM_173558	ENSG00000146192	FGD2	ZFYVE4	FYVE, RhoGEF and PH domain containing 2	protein-coding
peakchr2:153277984	chr2	153277985	153278405	+	0	NA	intron (NM_052905, intron 1 of 25)	intron (NM_052905, intron 1 of 25)	86507	NM_052905	114793	Hs.654630	NM_052905	ENSG00000157827	FMNL2	FHOD2	formin like 2	protein-coding
peakchr10:112581081	chr10	112581082	112582822	+	0	NA	intron (NM_001134363, intron 11 of 13)	intron (NM_001134363, intron 11 of 13)	48710	NR_026932	282997	Hs.599931	NR_026932		PDCD4-AS1	-	PDCD4 antisense RNA 1	ncRNA
peakchr13:91004906	chr13	91004907	91005466	+	0	NA	Intergenic	L1MC1|LINE|L1	121750	NR_030754	693207		NR_030754	ENSG00000283783	MIR622	MIRN622|hsa-mir-622	microRNA 622	ncRNA
peakchr6:147602886	chr6	147602887	147604149	+	0	NA	intron (NM_001127715, intron 8 of 27)	intron (NM_001127715, intron 8 of 27)	-77768	NR_034115	729178	Hs.557608	NR_034115		STXBP5-AS1	-	STXBP5 antisense RNA 1	ncRNA
peakchr4:40577348	chr4	40577349	40581292	+	0	NA	intron (NM_001371114, intron 1 of 5)	intron (NM_001371114, intron 1 of 5)	52561	NM_001098634	54502	Hs.518727	NM_019027	ENSG00000163694	RBM47	NET18	RNA binding motif protein 47	protein-coding
peakchr13:113365678	chr13	113365679	113367211	+	0	NA	intron (NM_015205, intron 1 of 29)	intron (NM_015205, intron 1 of 29)	21802	NM_015205	23250	Hs.29189	NM_015205	ENSG00000068650	ATP11A	ATPIH|ATPIS	ATPase phospholipid transporting 11A	protein-coding
peakchr6:30794717	chr6	30794718	30795269	+	0	NA	intron (NR_130726, intron 1 of 1)	intron (NR_130726, intron 1 of 1)	3443	NR_130726	401247		NR_130726	ENSG00000214894	LINC00243	C6orf214|NCRNA00243	long intergenic non-protein coding RNA 243	ncRNA
peakchr6:2618663	chr6	2618664	2620272	+	0	NA	Intergenic	Intergenic	-15266	NR_149119	105374885		NR_149118		LINC02521	-	long intergenic non-protein coding RNA 2521	ncRNA
peakchr18:22446380	chr18	22446381	22447718	+	0	NA	Intergenic	AluSz|SINE|Alu	120894	NR_146903	105372030		NR_146903		LINC01894	-	long intergenic non-protein coding RNA 1894	ncRNA
peakchr6:121840567	chr6	121840568	121845958	+	0	NA	Intergenic	Intergenic	86471	NM_000165	2697	Hs.74471	NM_000165	ENSG00000152661	GJA1	AVSD3|CMDR|CX43|EKVP|EKVP3|GJAL|HLHS1|HSS|ODDD|PPKCA	gap junction protein alpha 1	protein-coding
peakchr18:22175064	chr18	22175065	22176014	+	0	NA	Intergenic	Intergenic	-32607	NR_040033	729950	Hs.585850	NR_040033	ENSG00000265485	LINC01915	-	long intergenic non-protein coding RNA 1915	ncRNA
peakchr4:84128892	chr4	84128893	84129556	+	0	NA	Intergenic	LTR19A|LTR|ERV1	76724	NM_001358921	27235	Hs.144304	NM_015697	ENSG00000173085	COQ2	CL640|COQ10D1|MSA1|PHB:PPT	coenzyme Q2, polyprenyltransferase	protein-coding
peakchr3:58506013	chr3	58506014	58509679	+	0	NA	intron (NM_003500, intron 12 of 14)	L2c|LINE|L2	15071	NM_003500	8309	Hs.444959	NM_003500	ENSG00000168306	ACOX2	BCOX|BRCACOX|BRCOX|CBAS6|THCCox	acyl-CoA oxidase 2	protein-coding
peakchr1:185563393	chr1	185563394	185564561	+	0	NA	intron (NR_110793, intron 2 of 3)	intron (NR_110793, intron 2 of 3)	33643	NR_110793	101929093	Hs.535227	NR_110793	ENSG00000228309	LINC01350	GS1-204I12.1	long intergenic non-protein coding RNA 1350	ncRNA
peakchr12:79803292	chr12	79803293	79804677	+	0	NA	intron (NM_001135806, intron 8 of 9)	intron (NM_001135806, intron 8 of 9)	-9052	NR_031700	100302136		NR_031700	ENSG00000221788	MIR1252	MIRN1252|hsa-mir-1252	microRNA 1252	ncRNA
peakchr17:807210	chr17	807211	808131	+	0	NA	intron (NM_022463, intron 1 of 7)	intron (NM_022463, intron 1 of 7)	-5201	NR_135633	101927727	Hs.666198	NR_135633	ENSG00000262003	LOC101927727	-	uncharacterized LOC101927727	ncRNA
peakchr14:68658399	chr14	68658400	68658799	+	0	NA	intron (NM_001321817, intron 8 of 11)	intron (NM_001321817, intron 8 of 11)	368290	NM_001321815	5890	Hs.172587	NM_002877	ENSG00000182185	RAD51B	R51H2|RAD51L1|REC2	RAD51 paralog B	protein-coding
peakchr10:123451619	chr10	123451620	123458924	+	0	NA	Intergenic	Intergenic	-97300	NM_022970	2263	Hs.533683	NM_000141	ENSG00000066468	FGFR2	BBDS|BEK|BFR-1|CD332|CEK3|CFD1|ECT1|JWS|K-SAM|KGFR|TK14|TK25	fibroblast growth factor receptor 2	protein-coding
peakchr17:42685501	chr17	42685502	42686441	+	0	NA	Intergenic	Intergenic	41746	NR_110661	101927017	Hs.560554	NR_110661	ENSG00000266979	LINC01180	-	long intergenic non-protein coding RNA 1180	ncRNA
peakchr14:68683229	chr14	68683230	68683782	+	0	NA	intron (NM_001321817, intron 8 of 11)	L2c|LINE|L2	393197	NM_001321815	5890	Hs.172587	NM_002877	ENSG00000182185	RAD51B	R51H2|RAD51L1|REC2	RAD51 paralog B	protein-coding
peakchr20:30265371	chr20	30265372	30266793	+	0	NA	intron (NR_134257, intron 1 of 2)	intron (NR_134257, intron 1 of 2)	40367	NM_032609	84701	Hs.277101	NM_032609	ENSG00000131055	COX4I2	COX4|COX4-2|COX4B|COX4L2|COXIV-2|dJ857M17.2	cytochrome c oxidase subunit 4I2	protein-coding
peakchr7:25301512	chr7	25301513	25303235	+	0	NA	Intergenic	Intergenic	-34269	NM_022150	64111	Hs.60473	NM_022150	ENSG00000105954	NPVF	C7orf9|RFRP	neuropeptide VF precursor	protein-coding
peakchr4:77487132	chr4	77487133	77488472	+	0	NA	intron (NM_020859, intron 2 of 10)	intron (NM_020859, intron 2 of 10)	-6919	NR_039654	100616299		NR_039654	ENSG00000263445	MIR4450	mir-4450	microRNA 4450	ncRNA
peakchr16:29954867	chr16	29954868	29956600	+	0	NA	Intergenic	AluJb|SINE|Alu	-17666	NM_001083613	124446	Hs.460574	NM_194280	ENSG00000149932	TMEM219	IGFBP-3R	transmembrane protein 219	protein-coding
peakchr15:64718692	chr15	64718693	64719448	+	0	NA	intron (NM_001321924, intron 11 of 12)	AluSc8|SINE|Alu	39035	NM_016213	9325	Hs.500340	NM_016213	ENSG00000103671	TRIP4	ASC-1|ASC1|HsT17391|MDCDC|SMABF1|ZC2HC5	thyroid hormone receptor interactor 4	protein-coding
peakchr8:127408414	chr8	127408415	127411731	+	0	NA	Intergenic	AluJb|SINE|Alu	72333	NR_125421	101927657	Hs.552133	NR_125421	ENSG00000244791	LOC101927657	-	uncharacterized LOC101927657	ncRNA
peakchr12:79905827	chr12	79905828	79906511	+	0	NA	Intergenic	FordPrefect_a|DNA|hAT-Tip100	93132	NR_031700	100302136		NR_031700	ENSG00000221788	MIR1252	MIRN1252|hsa-mir-1252	microRNA 1252	ncRNA
peakchr8:130527622	chr8	130527623	130528191	+	0	NA	intron (NR_130917, intron 1 of 3)	MLT1C|LTR|ERVL-MaLR	-31519	NR_037457	100500839		NR_037457	ENSG00000263763	MIR3686	-	microRNA 3686	ncRNA
peakchr10:21570618	chr10	21570619	21572212	+	0	NA	Intergenic	Intergenic	90464	NR_155751	105376444	Hs.638243	NR_155751		LINC02643	-	long intergenic non-protein coding RNA 2643	ncRNA
peakchr5:92090216	chr5	92090217	92097665	+	0	NA	Intergenic	AluSc8|SINE|Alu	813108	NR_109825	441094	Hs.457407	NR_015369	ENSG00000237187	NR2F1-AS1	-	NR2F1 antisense RNA 1	ncRNA
peakchr21:30228155	chr21	30228156	30229421	+	0	NA	Intergenic	Intergenic	28901	NM_013240	29104	Hs.163846	NM_013240	ENSG00000156239	N6AMT1	C21orf127|HEMK2|MTQ2|N6AMT|PRED28|m.HsaHemK2P	N-6 adenine-specific DNA methyltransferase 1	protein-coding
peakchr3:197581862	chr3	197581863	197583141	+	0	NA	3' UTR (NM_001365719, exon 15 of 15)	3' UTR (NM_001365719, exon 15 of 15)	64377	NR_158582	84859	Hs.518414	NM_032773	ENSG00000186001	LRCH3	-	leucine rich repeats and calponin homology domain containing 3	protein-coding
peakchr1:43514176	chr1	43514177	43515535	+	0	NA	Intergenic	Intergenic	90136	NR_033967	440584	Hs.260928	NR_033967	ENSG00000227533	SLC2A1-AS1	-	SLC2A1 antisense RNA 1	ncRNA
peakchr20:46000798	chr20	46000799	46002055	+	0	NA	Intergenic	(TC)n|Simple_repeat|Simple_repeat	-15794	NM_001281773	23613	Hs.446240	NM_012408	ENSG00000101040	ZMYND8	PRKCBP1|PRO2893|RACK7	zinc finger MYND-type containing 8	protein-coding
peakchr1:23970188	chr1	23970189	23971030	+	0	NA	Intergenic	MER45A|DNA|hAT-Tip100	16785	NM_001348075	259283	Hs.523369	NM_001348075		MDS2	-	myelodysplastic syndrome 2 translocation associated	protein-coding
peakchr20:42581931	chr20	42581932	42585575	+	0	NA	intron (NM_001098798, intron 1 of 7)	MER46C|DNA|TcMar-Tigger	9217	NM_001098798	84969	Hs.26608	NM_032883	ENSG00000124191	TOX2	C20orf100|GCX-1|GCX1|dJ1108D11.2|dJ495O3.1	TOX high mobility group box family member 2	protein-coding
peakchr14:53293338	chr14	53293339	53294572	+	0	NA	Intergenic	AluJr|SINE|Alu	-35630	NM_198066	64841	Hs.478025	NM_198066	ENSG00000100522	GNPNAT1	GNA1|GNPNAT|Gpnat1	glucosamine-phosphate N-acetyltransferase 1	protein-coding
peakchr10:104978176	chr10	104978177	104978666	+	0	NA	Intergenic	MER4D1|LTR|ERV1	-25358	NM_001351188	22978	Hs.97439	NM_012229	ENSG00000076685	NT5C2	GMP|NT5B|PNT5|SPG45|SPG65|cN-II	5'-nucleotidase, cytosolic II	protein-coding
peakchr1:156098154	chr1	156098155	156100814	+	0	NA	intron (NM_001282624, intron 2 of 10)	intron (NM_001282624, intron 2 of 10)	3523	NM_001257374	4000	Hs.594444	NM_005572	ENSG00000160789	LMNA	CDCD1|CDDC|CMD1A|CMT2B1|EMD2|FPL|FPLD|FPLD2|HGPS|IDC|LDP1|LFP|LGMD1B|LMN1|LMNC|LMNL1|MADA|PRO1	lamin A/C	protein-coding
peakchr11:111646779	chr11	111646780	111649523	+	0	NA	Intergenic	Intergenic	-11038	NM_181699	5519	Hs.269128	NM_002716	ENSG00000137713	PPP2R1B	PP2A-Abeta|PR65B	protein phosphatase 2 scaffold subunit Abeta	protein-coding
peakchr9:81434588	chr9	81434589	81436441	+	0	NA	Intergenic	Intergenic	325066	NR_109771	101927450	Hs.738041	NR_109771	ENSG00000260995	LOC101927450	-	uncharacterized LOC101927450	ncRNA
