# Supplementary material for: The SWI/SNF ATPase BRG1 facilitates multiple pro-tumorigenic gene expression programs in SMARCB1-deficient cancer cells
Source: Oncogenesis. 2022 Jun 1;11(1):30. doi: 10.1038/s41389-022-00406-6 (PMC9160003; doi:10.1038/s41389-022-00406-6)
Supplement: Supplementary file 6 — Supplementary Table 5 [file 41389_2022_406_MOESM6_ESM.xlsx]

## Sheet: Sheet1
Supplementary Table 5. Primer sequences used in this study.
Oligonucleotides	Assay	Sequence
ATR Fwd	RT-qPCR	ACTGTTCATTGTTCTCATCAAA
ATR Rev	RT-qPCR	ACAGAAGGTTTCTTCTTGGA
BAX Fwd	RT-qPCR	GGACGAACTGGACAGTAACA
BAX Rev	RT-qPCR	CACTCGGAAAAAGACCTCTC
BCL-2 Fwd	RT-qPCR	GGATGACTGAGTACCTGAACC
BCL-2 Rev	RT-qPCR	GCCGTACAGTTCCACAAA
BRD9 Fwd	RT-qPCR	AAGAAGGTGGAGGTGGAG
BRD9 Rev	RT-qPCR	TGGTGTCTCACAGCATTTTA
CCND1 Fwd	RT-qPCR	ATCTACACCGACAACTCCAT
CCND1 Rev	RT-qPCR	AGGTTCCACTTGAGCTTGTT
FOSL2 Fwd	RT-qPCR	GCGTGATCAAGACCATTG
FOSL2 Rev	RT-qPCR	ACGCTTCTCCTCCTCTTC
MCM2 Fwd	RT-qPCR	CCACAACGTCTTCAAGGA
MCM2 Rev	RT-qPCR	CTGCCAAGTCCTCATAGTTC
PLK3 Fwd	RT-qPCR	GTCTGTTTGCCAAAGTTACC
PLK3 Rev	RT-qPCR	GAGACCTCATCCCTCTCCT
RIOK1 Fwd	RT-qPCR	CAAGGGTTATGTCTGGAATG
RIOK1 Rev	RT-qPCR	GGAGTAGACATTTTGGCTGA
RNPS1 Fwd	RT-qPCR	GACAAAACCCGAAAGAGG
RNPS1 Rev	RT-qPCR	GAGCCTGAGCTGGAAGTC
RPL14 Fwd	RT-qPCR	GTCTCCTTTGGACCTCATGC
RPL14 Rev	RT-qPCR	ATGGCCTGTCTCCTCACTTG
RRM2 Fwd	RT-qPCR	GGCCTCACATTTTCTAATGA
RRM2 Rev	RT-qPCR	TTGTGTACCAGGTGTTTGAA
CCT7 Fwd	ChIP-qPCR	TTCCAAAATGATGGTGAGTG
CCT7 Rev	ChIP-qPCR	AGAGGGTCCTACAGAGCAAG
E2F2 Fwd	ChIP-qPCR	AACTACCATGAGGCTCACAC
E2F2 Rev	ChIP-qPCR	TCTGCTAGTCTCTGCTGGAT
METTL1 Fwd	ChIP-qPCR	GCATGGCTGCGTCATTAACT
METTL1 Rev	ChIP-qPCR	GAGTCTCGGCTGCCATGAT
PUM1 Fwd	ChIP-qPCR	TATGAAGGGACAATCTGCTC
PUM1 Rev	ChIP-qPCR	AATCCATCTTCATCCTACCG
RNPS1 Fwd	ChIP-qPCR	GATGTAAGTTGGGGCGGAAT
RNPS1 Rev	ChIP-qPCR	GAGGAGTGGACCGGCTTC
RPL35 Fwd	ChIP-qPCR	CTTGTGCAGCAATGGTGAGA
RPL35 Rev	ChIP-qPCR	GCCTAGGTGGCAGATAGAATC
RPS24 Fwd	ChIP-qPCR	TTGGCTGTCTGAAGATAGATCG
RPS24 Rev	ChIP-qPCR	CGCGTGCCTATAGCTCAAGT
SNHG15 Fwd	ChIP-qPCR	CGCCACTGAACCCAATCC
SNHG15 Rev	ChIP-qPCR	TCTAGTCATCCACCGCCATC
